# Supplementary material for: Toxoplasma gondii ROP16 kinase silences the cyclin B1 gene promoter by hijacking host cell UHRF1-dependent epigenetic pathways
Source: Cell Mol Life Sci. 2019 Sep 6;77(11):2141–56. doi: 10.1007/s00018-019-03267-2 (PMC7256068; doi:10.1007/s00018-019-03267-2)
Supplement: Supplementary file 7 — Supplementary material 7 (XLS 871 kb) [file 18_2019_3267_MOESM7_ESM.xls]

## Sheet: t=0h
				Total number of peptide			Percentage sequence coverage			Number of shared peptide			Other Proteins
Sample	Protein name	Protein accession numbers	Protein molecular weight (Da)	Exp 1	Exp 2	Exp 3	Exp 1	Exp 2	Exp 3	Exp 1	Exp 2	Exp 3	Exp 1	Exp 2	Exp 3
Exp 1-Exp 2	10 kDa heat shock protein, mitochondrial OS=Homo sapiens GN=HSPE1 PE=1 SV=2	sp|P61604	10913.7	3	3		35.3	35.3		0	0
Exp 1-Exp 2-Exp 3	116 kDa U5 small nuclear ribonucleoprotein component OS=Homo sapiens GN=EFTUD2 PE=1 SV=1	sp|Q15029	109420	2	4	1	2.88	6.28	1.23	0	0	0
Exp 1	14 kDa phosphohistidine phosphatase OS=Homo sapiens GN=PHPT1 PE=1 SV=1	sp|Q9NRX4	13814.6	1			16			0
Exp 1-Exp 2	14-3-3 protein beta/alpha OS=Homo sapiens GN=YWHAB PE=1 SV=3	sp|P31946	28065.1	2	3		11.8	15		1	2		sp|P27348,sp|P63104,sp|P62258-	sp|P27348,sp|P63104,sp|P62258
Exp 1-Exp 2	14-3-3 protein epsilon OS=Homo sapiens GN=YWHAE PE=1 SV=1	sp|P62258	29157	3	6		12.9	28.6		1	2		sp|P31946,sp|P27348,sp|P63104--	sp|P31946,sp|P27348,sp|P63104
Exp 1-Exp 2-Exp 3	14-3-3 protein theta OS=Homo sapiens GN=YWHAQ PE=1 SV=1	sp|P27348	27747.4	4	4	2	19.6	20	8.98	1	2	1	-sp|P31946,sp|P63104,sp|P62258--	sp|P31946,sp|P63104,sp|P62258	sp|P63104
Exp 1-Exp 2-Exp 3	14-3-3 protein zeta/delta OS=Homo sapiens GN=YWHAZ PE=1 SV=1	sp|P63104	27727.9	5	7	3	27.3	38	16.7	1	2	1	-sp|P31946,sp|P27348,sp|P62258---	sp|P31946,sp|P27348,sp|P62258	sp|P27348
Exp 1	1-acyl-sn-glycerol-3-phosphate acyltransferase alpha OS=Homo sapiens GN=AGPAT1 PE=2 SV=2	sp|Q99943	31699.1	1			7.42			0
Exp 1-Exp 2	26S protease regulatory subunit 10B OS=Homo sapiens GN=PSMC6 PE=1 SV=1	sp|P62333	44156.9	3	5		11.3	16.5		0	0
Exp 1-Exp 2-Exp 3	26S protease regulatory subunit 4 OS=Homo sapiens GN=PSMC1 PE=1 SV=1	sp|P62191	49168.4	3	4	4	10.9	14.3	14.5	0	0	0
Exp 1-Exp 2	26S protease regulatory subunit 6A OS=Homo sapiens GN=PSMC3 PE=1 SV=3	sp|P17980	49187	1	5		3.64	15.7		0	0
Exp 2	26S protease regulatory subunit 6B OS=Homo sapiens GN=PSMC4 PE=1 SV=2	sp|P43686	47349.7		2			8.85			0
Exp 1-Exp 2	26S protease regulatory subunit 7 OS=Homo sapiens GN=PSMC2 PE=1 SV=3	sp|P35998	48617.6	1	4		3.46	12.7		0	0
Exp 2-Exp 3	26S protease regulatory subunit 8 OS=Homo sapiens GN=PSMC5 PE=1 SV=1	sp|P62195	45609.1		1	2		3.94	7.88		0	0
Exp 1-Exp 2-Exp 3	26S proteasome non-ATPase regulatory subunit 1 OS=Homo sapiens GN=PSMD1 PE=1 SV=2	sp|Q99460	105821	3	3	4	4.62	3.67	7.45	0	0	0
Exp 1-Exp 2-Exp 3	26S proteasome non-ATPase regulatory subunit 11 OS=Homo sapiens GN=PSMD11 PE=1 SV=3	sp|O00231	47448.3	3	4	4	9	14.2	14.2	0	0	0
Exp 1-Exp 2-Exp 3	26S proteasome non-ATPase regulatory subunit 12 OS=Homo sapiens GN=PSMD12 PE=1 SV=3	sp|O00232	52888.2	2	2	1	7.89	5.92	2.85	0	0	0
Exp 1-Exp 2-Exp 3	26S proteasome non-ATPase regulatory subunit 13 OS=Homo sapiens GN=PSMD13 PE=1 SV=2	sp|Q9UNM6	42927.9	3	3	5	10.4	11.7	18.6	0	0	0
Exp 2-Exp 3	26S proteasome non-ATPase regulatory subunit 14 OS=Homo sapiens GN=PSMD14 PE=1 SV=1	sp|O00487	34558.6		1	2		4.19	19.4		0	0
Exp 1-Exp 2-Exp 3	26S proteasome non-ATPase regulatory subunit 2 OS=Homo sapiens GN=PSMD2 PE=1 SV=3	sp|Q13200	100184	4	4	1	7.38	6.17	0.991	0	0	0
Exp 1-Exp 2-Exp 3	26S proteasome non-ATPase regulatory subunit 3 OS=Homo sapiens GN=PSMD3 PE=1 SV=2	sp|O43242	60961.6	2	1	1	4.87	2.43	2.43	0	0	0
Exp 1-Exp 2	26S proteasome non-ATPase regulatory subunit 5 OS=Homo sapiens GN=PSMD5 PE=1 SV=3	sp|Q16401	56179	2	4		7.14	14.1		0	0
Exp 1-Exp 2-Exp 3	26S proteasome non-ATPase regulatory subunit 6 OS=Homo sapiens GN=PSMD6 PE=1 SV=1	sp|Q15008	45515.4	3	2	1	10	6.43	3.34	0	0	0
Exp 1-Exp 2-Exp 3	26S proteasome non-ATPase regulatory subunit 7 OS=Homo sapiens GN=PSMD7 PE=1 SV=2	sp|P51665	37007.5	1	3	2	4.63	12.7	9.26	0	0	0
Exp 3	26S proteasome non-ATPase regulatory subunit 8 OS=Homo sapiens GN=PSMD8 PE=1 SV=2	sp|P48556	39595.9			1			4.29			0
Exp 2	28S ribosomal protein S14, mitochondrial OS=Homo sapiens GN=MRPS14 PE=1 SV=1	sp|O60783	15121.1		1			11.7			0
Exp 1	28S ribosomal protein S21, mitochondrial OS=Homo sapiens GN=MRPS21 PE=1 SV=2	sp|P82921	10724	1			13.8			0
Exp 2	28S ribosomal protein S22, mitochondrial OS=Homo sapiens GN=MRPS22 PE=1 SV=1	sp|P82650	41263.5		1			3.06			0
Exp 1-Exp 2	28S ribosomal protein S23, mitochondrial OS=Homo sapiens GN=MRPS23 PE=1 SV=2	sp|Q9Y3D9	21752.8	1	1		5.26	5.26		0	0
Exp 1	28S ribosomal protein S24, mitochondrial OS=Homo sapiens GN=MRPS24 PE=1 SV=1	sp|Q96EL2	18997	1			12			0
Exp 2	28S ribosomal protein S27, mitochondrial OS=Homo sapiens GN=MRPS27 PE=1 SV=3	sp|Q92552	47594.7		1			2.9			0
Exp 1-Exp 2	28S ribosomal protein S29, mitochondrial OS=Homo sapiens GN=DAP3 PE=1 SV=1	sp|P51398	45549.7	3	6		11.6	24.4		0	0
Exp 2	28S ribosomal protein S35, mitochondrial OS=Homo sapiens GN=MRPS35 PE=1 SV=1	sp|P82673	36827		1			4.02			0
Exp 1-Exp 2	28S ribosomal protein S5, mitochondrial OS=Homo sapiens GN=MRPS5 PE=1 SV=2	sp|P82675	47989.6	1	1		3.72	3.26		0	0
Exp 1-Exp 2	28S ribosomal protein S9, mitochondrial OS=Homo sapiens GN=MRPS9 PE=1 SV=2	sp|P82933	45818	1	1		3.28	3.28		0	0
Exp 2	39S ribosomal protein L11, mitochondrial OS=Homo sapiens GN=MRPL11 PE=1 SV=1	sp|Q9Y3B7	20665.9		1			5.73			0
Exp 1-Exp 2	39S ribosomal protein L13, mitochondrial OS=Homo sapiens GN=MRPL13 PE=1 SV=1	sp|Q9BYD1	20674.7	3	1		15.7	5.62		0	0
Exp 1	39S ribosomal protein L14, mitochondrial OS=Homo sapiens GN=MRPL14 PE=1 SV=1	sp|Q6P1L8	15929.7	1			6.9			0
Exp 1-Exp 2	39S ribosomal protein L17, mitochondrial OS=Homo sapiens GN=MRPL17 PE=1 SV=1	sp|Q9NRX2	20033.2	1	2		8.57	11.4		0	0
Exp 1	39S ribosomal protein L22, mitochondrial OS=Homo sapiens GN=MRPL22 PE=1 SV=1	sp|Q9NWU5	23623.5	1			5.83			0
Exp 1	39S ribosomal protein L39, mitochondrial OS=Homo sapiens GN=MRPL39 PE=1 SV=3	sp|Q9NYK5	38694.4	1			4.44			0
Exp 1-Exp 2	39S ribosomal protein L41, mitochondrial OS=Homo sapiens GN=MRPL41 PE=1 SV=1	sp|Q8IXM3	15365.3	1	2		10.9	31.4		0	0
Exp 1	39S ribosomal protein L43, mitochondrial OS=Homo sapiens GN=MRPL43 PE=1 SV=1	sp|Q8N983	23412.5	2			10.2			0
Exp 2	39S ribosomal protein L44, mitochondrial OS=Homo sapiens GN=MRPL44 PE=1 SV=1	sp|Q9H9J2	37518.1		1			3.92			0
Exp 1	39S ribosomal protein L48, mitochondrial OS=Homo sapiens GN=MRPL48 PE=1 SV=2	sp|Q96GC5	23917.8	1			6.13			0
Exp 1-Exp 2	39S ribosomal protein L49, mitochondrial OS=Homo sapiens GN=MRPL49 PE=1 SV=1	sp|Q13405	19180.3	2	2		15.7	15.7		0	0
Exp 1-Exp 2	3-hydroxyacyl-CoA dehydratase 3 OS=Homo sapiens GN=PTPLAD1 PE=1 SV=2	sp|Q9P035	43143.1	3	2		12.4	6.63		0	0
Exp 1-Exp 2	3-hydroxyacyl-CoA dehydrogenase type-2 OS=Homo sapiens GN=HSD17B10 PE=1 SV=3	sp|Q99714	26905.1	7	6		52.5	41.8		0	0
Exp 1	3-ketoacyl-CoA thiolase, peroxisomal OS=Homo sapiens GN=ACAA1 PE=1 SV=2	sp|P09110	44274.1	1			3.07			0
Exp 1-Exp 2-Exp 3	40S ribosomal protein S10 OS=Homo sapiens GN=RPS10 PE=1 SV=1	sp|P46783	18880.3	1	2	2	5.45	14.5	14.5	0	0	0
Exp 1-Exp 2-Exp 3	40S ribosomal protein S11 OS=Homo sapiens GN=RPS11 PE=1 SV=3	sp|P62280	18413.3	1	4	1	6.33	29.7	6.33	0	0	0
Exp 1-Exp 2-Exp 3	40S ribosomal protein S12 OS=Homo sapiens GN=RPS12 PE=1 SV=3	sp|P25398	14496.8	4	2	3	44.7	18.2	31.8	0	0	0
Exp 1-Exp 2-Exp 3	40S ribosomal protein S13 OS=Homo sapiens GN=RPS13 PE=1 SV=2	sp|P62277	17205.3	4	5	3	23.2	29.8	19.2	0	0	0
Exp 1-Exp 2-Exp 3	40S ribosomal protein S14 OS=Homo sapiens GN=RPS14 PE=1 SV=3	sp|P62263	16254.9	3	4	4	29.8	36.4	36.4	0	0	0
Exp 2-Exp 3	40S ribosomal protein S15 OS=Homo sapiens GN=RPS15 PE=1 SV=2	sp|P62841	17022.8		1	1		13.1	15.2		0	0
Exp 1-Exp 2-Exp 3	40S ribosomal protein S15a OS=Homo sapiens GN=RPS15A PE=1 SV=2	sp|P62244	14822	3	4	4	33.1	30.8	40	0	0	0
Exp 1-Exp 2-Exp 3	40S ribosomal protein S16 OS=Homo sapiens GN=RPS16 PE=1 SV=2	sp|P62249	16427.9	5	4	4	35.6	26.7	24.7	0	0	0
Exp 1-Exp 2-Exp 3	40S ribosomal protein S17 OS=Homo sapiens GN=RPS17 PE=1 SV=2	sp|P08708	15532.5	2	3	4	24.4	25.2	41.5	0	0	0
Exp 1-Exp 2-Exp 3	40S ribosomal protein S18 OS=Homo sapiens GN=RPS18 PE=1 SV=3	sp|P62269	17701.3	7	7	6	38.8	38.8	38.2	0	0	0
Exp 1-Exp 2-Exp 3	40S ribosomal protein S19 OS=Homo sapiens GN=RPS19 PE=1 SV=2	sp|P39019	16042.5	4	6	5	22.1	29.7	28.3	0	0	0
Exp 1-Exp 2-Exp 3	40S ribosomal protein S2 OS=Homo sapiens GN=RPS2 PE=1 SV=2	sp|P15880	31307.2	4	4	1	16	18.4	4.44	0	0	0
Exp 1-Exp 2	40S ribosomal protein S20 OS=Homo sapiens GN=RPS20 PE=1 SV=1	sp|P60866	13355	2	3		12.6	25.2		0	0
Exp 1	40S ribosomal protein S21 OS=Homo sapiens GN=RPS21 PE=1 SV=1	sp|P63220	9093.6	3			51.8			0
Exp 1-Exp 3	40S ribosomal protein S23 OS=Homo sapiens GN=RPS23 PE=1 SV=3	sp|P62266	15789.7	2		2	15.4		26.6	0		0
Exp 1-Exp 2-Exp 3	40S ribosomal protein S24 OS=Homo sapiens GN=RPS24 PE=1 SV=1	sp|P62847	15405.8	4	3	2	29.3	29.3	20.3	0	0	0
Exp 1-Exp 2-Exp 3	40S ribosomal protein S25 OS=Homo sapiens GN=RPS25 PE=1 SV=1	sp|P62851	13725	4	3	4	24	22.4	24	0	0	0
Exp 1-Exp 2-Exp 3	40S ribosomal protein S26 OS=Homo sapiens GN=RPS26 PE=1 SV=3	sp|P62854	12997.5	1	1	1	13	13	13	0	0	0
Exp 2-Exp 3	40S ribosomal protein S27 OS=Homo sapiens GN=RPS27 PE=1 SV=3	sp|P42677,sp|Q71UM5	9442.9		1	2		15.5	25		0	0
Exp 1-Exp 2-Exp 3	40S ribosomal protein S28 OS=Homo sapiens GN=RPS28 PE=1 SV=1	sp|P62857	7822.9	1	1	1	17.4	17.4	17.4	0	0	0
Exp 3	40S ribosomal protein S29 OS=Homo sapiens GN=RPS29 PE=1 SV=2	sp|P62273	6658.9			1			19.6			0
Exp 1-Exp 2-Exp 3	40S ribosomal protein S3 OS=Homo sapiens GN=RPS3 PE=1 SV=2	sp|P23396	26670.5	9	12	11	44.9	58	48.6	0	0	0
Exp 1-Exp 2	40S ribosomal protein S30 OS=Homo sapiens GN=FAU PE=1 SV=1	sp|P62861	6629.8	1	1		16.9	16.9		0	0
Exp 1-Exp 2-Exp 3	40S ribosomal protein S3a OS=Homo sapiens GN=RPS3A PE=1 SV=2	sp|P61247	29927.3	4	2	4	19.7	11.4	19.7	0	0	0
Exp 1-Exp 2-Exp 3	40S ribosomal protein S4, X isoform OS=Homo sapiens GN=RPS4X PE=1 SV=2	sp|P62701	29581.3	6	10	7	19.8	39.9	31.2	1	0	0	-sp|P22090----
Exp 1	40S ribosomal protein S4, Y isoform 1 OS=Homo sapiens GN=RPS4Y1 PE=2 SV=2	sp|P22090	29438.2	2			7.98			1			-sp|P62701
Exp 1-Exp 2-Exp 3	40S ribosomal protein S5 OS=Homo sapiens GN=RPS5 PE=1 SV=4	sp|P46782	22859	4	4	3	27	28.4	23.5	0	0	0
Exp 1-Exp 2-Exp 3	40S ribosomal protein S6 OS=Homo sapiens GN=RPS6 PE=1 SV=1	sp|P62753	28663.7	2	5	3	10.8	25.7	15.7	0	0	0
Exp 1-Exp 2-Exp 3	40S ribosomal protein S7 OS=Homo sapiens GN=RPS7 PE=1 SV=1	sp|P62081	22109.5	2	4	6	17.5	22.2	47.9	0	0	0
Exp 1-Exp 2-Exp 3	40S ribosomal protein S8 OS=Homo sapiens GN=RPS8 PE=1 SV=2	sp|P62241	24188.4	3	6	1	19.7	38	6.25	0	0	0
Exp 1-Exp 2-Exp 3	40S ribosomal protein S9 OS=Homo sapiens GN=RPS9 PE=1 SV=3	sp|P46781	22574.5	6	7	2	23.7	27.3	10.3	0	0	0
Exp 1-Exp 2-Exp 3	40S ribosomal protein SA OS=Homo sapiens GN=RPSA PE=1 SV=4	sp|P08865	32836.1	3	6	5	14.9	25.8	27.8	0	0	0
Exp 1-Exp 2-Exp 3	4F2 cell-surface antigen heavy chain OS=Homo sapiens GN=SLC3A2 PE=1 SV=3	sp|P08195	67978.4	5	9	1	10.6	19.2	1.9	0	0	0
Exp 1	5'-AMP-activated protein kinase subunit gamma-1 OS=Homo sapiens GN=PRKAG1 PE=1 SV=1	sp|P54619	37561.8	1			5.74			0
Exp 1-Exp 2-Exp 3	60 kDa heat shock protein, mitochondrial OS=Homo sapiens GN=HSPD1 PE=1 SV=2	sp|P10809	61037.7	14	19	6	35.4	47.1	17.5	0	0	0
Exp 1-Exp 2	60 kDa SS-A/Ro ribonucleoprotein OS=Homo sapiens GN=TROVE2 PE=1 SV=2	sp|P10155	60654.1	1	1		2.42	2.42		0	0
Exp 1-Exp 2-Exp 3	60S acidic ribosomal protein P0 OS=Homo sapiens GN=RPLP0 PE=1 SV=1	sp|P05388	34256.3	6	8	7	29.7	38.8	36.9	0	0	0
Exp 1-Exp 2-Exp 3	60S acidic ribosomal protein P1 OS=Homo sapiens GN=RPLP1 PE=1 SV=1	sp|P05386	11496.1	1	1	2	14	14	51.8	0	0	0
Exp 1-Exp 2-Exp 3	60S acidic ribosomal protein P2 OS=Homo sapiens GN=RPLP2 PE=1 SV=1	sp|P05387	11647.4	1	1	4	10.4	10.4	40.9	0	0	0
Exp 1-Exp 2	60S ribosomal protein L10 OS=Homo sapiens GN=RPL10 PE=1 SV=4	sp|P27635	24586.6	3	4		16.8	27.6		0	0
Exp 1-Exp 2-Exp 3	60S ribosomal protein L10a OS=Homo sapiens GN=RPL10A PE=1 SV=2	sp|P62906	24814	1	3	1	6.45	13.4	5.99	0	0	0
Exp 1-Exp 2-Exp 3	60S ribosomal protein L11 OS=Homo sapiens GN=RPL11 PE=1 SV=2	sp|P62913	20235.2	3	3	2	19.7	20.2	12.9	0	0	0
Exp 1-Exp 2-Exp 3	60S ribosomal protein L12 OS=Homo sapiens GN=RPL12 PE=1 SV=1	sp|P30050	17801.1	1	7	6	9.09	57.6	54.5	0	0	0
Exp 1-Exp 2-Exp 3	60S ribosomal protein L13 OS=Homo sapiens GN=RPL13 PE=1 SV=4	sp|P26373	24244.2	2	2	1	10.9	10.9	6.16	0	0	0
Exp 1-Exp 2-Exp 3	60S ribosomal protein L13a OS=Homo sapiens GN=RPL13A PE=1 SV=2	sp|P40429	23559.9	2	3	2	10.8	14.8	11.3	0	0	0
Exp 1-Exp 2-Exp 3	60S ribosomal protein L14 OS=Homo sapiens GN=RPL14 PE=1 SV=4	sp|P50914	23414.3	1	3	1	5.58	15.3	5.58	0	0	0
Exp 1-Exp 2	60S ribosomal protein L15 OS=Homo sapiens GN=RPL15 PE=1 SV=2	sp|P61313	24128.5	3	4		17.2	20.6		0	0
Exp 1-Exp 2-Exp 3	60S ribosomal protein L17 OS=Homo sapiens GN=RPL17 PE=1 SV=3	sp|P18621	21379.4	3	1	1	21.7	5.98	5.43	0	0	0
Exp 1-Exp 2-Exp 3	60S ribosomal protein L18 OS=Homo sapiens GN=RPL18 PE=1 SV=2	sp|Q07020	21617.2	4	5	2	23.4	30.9	13.8	0	0	0
Exp 1-Exp 2-Exp 3	60S ribosomal protein L18a OS=Homo sapiens GN=RPL18A PE=1 SV=2	sp|Q02543	20744.6	2	3	2	10.8	20.5	13.1	0	0	0
Exp 1-Exp 2	60S ribosomal protein L19 OS=Homo sapiens GN=RPL19 PE=1 SV=1	sp|P84098	23449.4	2	1		13.3	8.67		0	0
Exp 1-Exp 2	60S ribosomal protein L21 OS=Homo sapiens GN=RPL21 PE=1 SV=2	sp|P46778	18547	2	1		16.2	9.38		0	0
Exp 1-Exp 2-Exp 3	60S ribosomal protein L22 OS=Homo sapiens GN=RPL22 PE=1 SV=2	sp|P35268	14769.3	2	2	2	18.8	18.8	18.8	0	0	0
Exp 1-Exp 2-Exp 3	60S ribosomal protein L22-like 1 OS=Homo sapiens GN=RPL22L1 PE=1 SV=2	sp|Q6P5R6	14588.9	3	1	1	39.3	19.7	19.7	0	0	0
Exp 1-Exp 2-Exp 3	60S ribosomal protein L23 OS=Homo sapiens GN=RPL23 PE=1 SV=1	sp|P62829	14847.9	2	3	4	16.4	30.7	28.6	0	0	0
Exp 1-Exp 2-Exp 3	60S ribosomal protein L23a OS=Homo sapiens GN=RPL23A PE=1 SV=1	sp|P62750	17678.2	3	3	2	19.9	23.7	17.3	0	0	0
Exp 1-Exp 2-Exp 3	60S ribosomal protein L24 OS=Homo sapiens GN=RPL24 PE=1 SV=1	sp|P83731	17761.5	3	4	2	19.1	25.5	14	0	0	0
Exp 1-Exp 2-Exp 3	60S ribosomal protein L26 OS=Homo sapiens GN=RPL26 PE=1 SV=1	sp|P61254	17240.4	3	2	1	17.2	12.4	6.21	0	0	0
Exp 1-Exp 2-Exp 3	60S ribosomal protein L27 OS=Homo sapiens GN=RPL27 PE=1 SV=2	sp|P61353	15780.4	2	1	1	23.5	6.62	6.62	0	0	0
Exp 1-Exp 2-Exp 3	60S ribosomal protein L27a OS=Homo sapiens GN=RPL27A PE=1 SV=2	sp|P46776	16543.4	2	3	4	14.2	22.3	22.3	0	0	0
Exp 1-Exp 2	60S ribosomal protein L28 OS=Homo sapiens GN=RPL28 PE=1 SV=3	sp|P46779	15729.9	3	2		21.2	13.1		0	0
Exp 1-Exp 2	60S ribosomal protein L3 OS=Homo sapiens GN=RPL3 PE=1 SV=2	sp|P39023	46091.5	3	6		13.4	15.6		0	0
Exp 1-Exp 2-Exp 3	60S ribosomal protein L30 OS=Homo sapiens GN=RPL30 PE=1 SV=2	sp|P62888	12766.7	3	3	2	34.8	29.6	24.3	0	0	0
Exp 1-Exp 2-Exp 3	60S ribosomal protein L31 OS=Homo sapiens GN=RPL31 PE=1 SV=1	sp|P62899	14445.2	2	2	2	18.4	18.4	18.4	0	0	0
Exp 1-Exp 2	60S ribosomal protein L32 OS=Homo sapiens GN=RPL32 PE=1 SV=2	sp|P62910	15842.4	1	2		10.4	17.8		0	0
Exp 1	60S ribosomal protein L34 OS=Homo sapiens GN=RPL34 PE=1 SV=3	sp|P49207	13275.1	1			7.69			0
Exp 1-Exp 2-Exp 3	60S ribosomal protein L35 OS=Homo sapiens GN=RPL35 PE=1 SV=2	sp|P42766	14534.5	2	2	2	18.7	18.7	18.7	0	0	0
Exp 1	60S ribosomal protein L35a OS=Homo sapiens GN=RPL35A PE=1 SV=2	sp|P18077	12520.1	1			9.09			0
Exp 1-Exp 2-Exp 3	60S ribosomal protein L36 OS=Homo sapiens GN=RPL36 PE=1 SV=3	sp|Q9Y3U8	12236.2	1	1	1	10.5	10.5	10.5	0	0	0
Exp 1	60S ribosomal protein L36a OS=Homo sapiens GN=RPL36A PE=1 SV=2	sp|P83881,sp|Q969Q0	12423.1	1			8.49			0
Exp 1-Exp 2-Exp 3	60S ribosomal protein L37a OS=Homo sapiens GN=RPL37A PE=1 SV=2	sp|P61513	10257.4	1	1	1	13	19.6	19.6	0	0	0
Exp 1-Exp 2-Exp 3	60S ribosomal protein L38 OS=Homo sapiens GN=RPL38 PE=1 SV=2	sp|P63173	8200.5	3	4	3	34.3	48.6	31.4	0	0	0
Exp 1-Exp 2-Exp 3	60S ribosomal protein L4 OS=Homo sapiens GN=RPL4 PE=1 SV=5	sp|P36578	47681.1	5	6	1	19.4	20.6	3.28	0	0	0
Exp 1-Exp 2	60S ribosomal protein L5 OS=Homo sapiens GN=RPL5 PE=1 SV=3	sp|P46777	34345.5	3	2		12.8	11.8		0	0
Exp 1-Exp 2-Exp 3	60S ribosomal protein L6 OS=Homo sapiens GN=RPL6 PE=1 SV=3	sp|Q02878	32711.3	4	3	1	17.7	13.9	5.21	0	0	0
Exp 1-Exp 2-Exp 3	60S ribosomal protein L7 OS=Homo sapiens GN=RPL7 PE=1 SV=1	sp|P18124	29209.7	2	5	2	10.1	20.6	8.47	0	0	0
Exp 1-Exp 2-Exp 3	60S ribosomal protein L7a OS=Homo sapiens GN=RPL7A PE=1 SV=2	sp|P62424	29978.3	5	7	3	18	26.3	12.4	0	0	0
Exp 1-Exp 2-Exp 3	60S ribosomal protein L8 OS=Homo sapiens GN=RPL8 PE=1 SV=2	sp|P62917	28006.8	2	2	1	10.5	14	6.23	0	0	0
Exp 1-Exp 2-Exp 3	60S ribosomal protein L9 OS=Homo sapiens GN=RPL9 PE=1 SV=1	sp|P32969	21845.7	3	8	4	19.8	61.5	40.6	0	0	0
Exp 1-Exp 2-Exp 3	6-phosphofructokinase type C OS=Homo sapiens GN=PFKP PE=1 SV=2	sp|Q01813	85579.4	10	12	11	16.1	21.9	20	2	2	2	-sp|P17858-------sp|P17858,sp|P08237-	sp|P17858,sp|P08237	sp|P17858
Exp 1-Exp 2-Exp 3	6-phosphofructokinase, liver type OS=Homo sapiens GN=PFKL PE=1 SV=6	sp|P17858	85001.2	7	16	6	13.8	35.6	11.4	3	2	2	sp|Q01813---sp|P08237--sp|Q01813,sp|P08237-	sp|Q01813,sp|P08237	sp|Q01813
Exp 1-Exp 2	6-phosphofructokinase, muscle type OS=Homo sapiens GN=PFKM PE=1 SV=2	sp|P08237	85165.5	3	3		4.87	4.62		2	1		sp|P17858--sp|Q01813,sp|P17858	sp|Q01813,sp|P17858
Exp 1-Exp 2-Exp 3	78 kDa glucose-regulated protein OS=Homo sapiens GN=HSPA5 PE=1 SV=2	sp|P11021	72316.7	18	23	7	34.6	43.4	15.4	1	2	2	----------------sp|P11142,sp|P08107-	sp|P11142,sp|P34931,sp|P11142,sp|P08107	sp|P11142,sp|P17066
Exp 2	7-dehydrocholesterol reductase OS=Homo sapiens GN=DHCR7 PE=1 SV=1	sp|Q9UBM7	54473		1			2.32			0
Exp 1	Abl interactor 1 OS=Homo sapiens GN=ABI1 PE=1 SV=4	sp|Q8IZP0	55063.8	1			2.17			0
Exp 1-Exp 2	Acetolactate synthase-like protein OS=Homo sapiens GN=ILVBL PE=1 SV=2	sp|A1L0T0	67849.1	2	1		6.65	3.64		0	0
Exp 1-Exp 2-Exp 3	Acetyl-CoA acetyltransferase, mitochondrial OS=Homo sapiens GN=ACAT1 PE=1 SV=1	sp|P24752	45181.8	1	1	1	3.98	3.98	3.98	0	0	0
Exp 3	Acetyl-CoA carboxylase 1 OS=Homo sapiens GN=ACACA PE=1 SV=2	sp|Q13085	265538			1			0.597			0
Exp 2	Acidic leucine-rich nuclear phosphoprotein 32 family member B OS=Homo sapiens GN=ANP32B PE=1 SV=1	sp|Q92688	28770.6		2			10.8			0
Exp 1-Exp 2-Exp 3	Actin, cytoplasmic 1 OS=Homo sapiens GN=ACTB PE=1 SV=1	sp|P60709,sp|P63261	41719.8	12	15	11	46.7	58.1	43.2	0	0	0
Exp 2-Exp 3	Actin-related protein 2 OS=Homo sapiens GN=ACTR2 PE=1 SV=1	sp|P61160	44743.7		1	1		3.05	3.05		0	0
Exp 1-Exp 2	Actin-related protein 2/3 complex subunit 2 OS=Homo sapiens GN=ARPC2 PE=1 SV=1	sp|O15144	34315.7	1	3		3.67	12.7		0	0
Exp 1-Exp 2-Exp 3	Actin-related protein 2/3 complex subunit 3 OS=Homo sapiens GN=ARPC3 PE=1 SV=3	sp|O15145	20529.8	2	2	2	13.5	13.5	13.5	0	0	0
Exp 1-Exp 2-Exp 3	Actin-related protein 2/3 complex subunit 4 OS=Homo sapiens GN=ARPC4 PE=1 SV=3	sp|P59998	19649.4	2	4	1	11.9	22.6	6.55	0	0	0
Exp 1	Actin-related protein 3 OS=Homo sapiens GN=ACTR3 PE=1 SV=3	sp|P61158,sp|Q9C0K3,sp|Q9P1U1	47590.1	1			2.63			0
Exp 1-Exp 2	Activated RNA polymerase II transcriptional coactivator p15 OS=Homo sapiens GN=SUB1 PE=1 SV=3	sp|P53999	14377.9	2	1		18.9	10.2		0	0
Exp 1-Exp 2-Exp 3	Activator of 90 kDa heat shock protein ATPase homolog 1 OS=Homo sapiens GN=AHSA1 PE=1 SV=1	sp|O95433	38256.4	1	3	3	3.55	12.7	15.7	0	0	0
Exp 1-Exp 2	Acyl-CoA dehydrogenase family member 9, mitochondrial OS=Homo sapiens GN=ACAD9 PE=1 SV=1	sp|Q9H845	68744.8	1	2		2.42	4.83		0	0
Exp 3	Acyl-protein thioesterase 1 OS=Homo sapiens GN=LYPLA1 PE=1 SV=1	sp|O75608	24652.2			1			6.09			0
Exp 1-Exp 2-Exp 3	Adenine phosphoribosyltransferase OS=Homo sapiens GN=APRT PE=1 SV=2	sp|P07741	19590.5	5	5	1	38.9	45.6	7.22	0	0	0
Exp 1-Exp 2	Adenosylhomocysteinase OS=Homo sapiens GN=AHCY PE=1 SV=4	sp|P23526	47699.1	2	3		6.94	8.1		0	0
Exp 1	Adenylate kinase isoenzyme 1 OS=Homo sapiens GN=AK1 PE=1 SV=3	sp|P00568	21617.1	1			7.22			0
Exp 1-Exp 3	Adenylosuccinate synthetase isozyme 2 OS=Homo sapiens GN=ADSS PE=1 SV=3	sp|P30520	50079.8	1		1	2.41		2.41	0		0
Exp 1-Exp 2	Adenylyl cyclase-associated protein 1 OS=Homo sapiens GN=CAP1 PE=1 SV=5	sp|Q01518	51883.6	2	1		8.63	4.84		0	0
Exp 1-Exp 2	Adipocyte plasma membrane-associated protein OS=Homo sapiens GN=APMAP PE=1 SV=2	sp|Q9HDC9	46463.5	1	1		5.53	2.64		0	0
Exp 1	ADP/ATP translocase 1 OS=Homo sapiens GN=SLC25A4 PE=1 SV=4	sp|P12235	33047.3	3			12.4			2			-sp|P05141,sp|P12236-sp|P05141,sp|P12236
Exp 1-Exp 2	ADP/ATP translocase 2 OS=Homo sapiens GN=SLC25A5 PE=1 SV=7	sp|P05141	32835.5	7	12		23.8	37.2		3	8		--sp|P12235,sp|P12236-sp|P12236---sp|P12235,sp|P12236	sp|P12236
Exp 1-Exp 2	ADP/ATP translocase 3 OS=Homo sapiens GN=SLC25A6 PE=1 SV=4	sp|P12236	32849.1	4	11		16.8	41.3		3	8		-sp|P05141,sp|P12235-sp|P05141-sp|P05141,sp|P12235	sp|P05141
Exp 1-Exp 2-Exp 3	ADP-ribosylation factor 3 OS=Homo sapiens GN=ARF3 PE=1 SV=2	sp|P61204,sp|P84077	20679.6	4	5	9	33.7	31.5	58.6	2	1	4	sp|P18085-sp|P18085--	sp|P18085	sp|P18085
Exp 1-Exp 2-Exp 3	ADP-ribosylation factor 4 OS=Homo sapiens GN=ARF4 PE=1 SV=3	sp|P18085	20493.6	4	3	10	33.9	16.1	64.4	2	1	4	sp|P84077,sp|P61204-sp|P84077,sp|P61204--	sp|P84077,sp|P61204	sp|P84077,sp|P61204
Exp 1-Exp 2	ADP-ribosylation factor-like protein 1 OS=Homo sapiens GN=ARL1 PE=1 SV=1	sp|P40616	20400.2	3	2		22.7	13.3		0	0
Exp 3	ADP-ribosylation factor-like protein 2 OS=Homo sapiens GN=ARL2 PE=1 SV=4	sp|P36404	20861.3			2			16.3			0
Exp 1-Exp 3	ADP-ribosylation factor-like protein 8A OS=Homo sapiens GN=ARL8A PE=1 SV=1	sp|Q96BM9,sp|Q9NVJ2	21398.8	1		1	4.84		7.53	0		0
Exp 2	AFG3-like protein 2 OS=Homo sapiens GN=AFG3L2 PE=1 SV=2	sp|Q9Y4W6	88568.7		1			1.38			0
Exp 1-Exp 2-Exp 3	Alanyl-tRNA synthetase, cytoplasmic OS=Homo sapiens GN=AARS PE=1 SV=2	sp|P49588	106795	3	4	4	4.34	6.92	6.2	0	0	0
Exp 3	Alcohol dehydrogenase class-3 OS=Homo sapiens GN=ADH5 PE=1 SV=4	sp|P11766	39705.8			1			5.88			0
Exp 1-Exp 2	Aldehyde dehydrogenase family 16 member A1 OS=Homo sapiens GN=ALDH16A1 PE=1 SV=2	sp|Q8IZ83	85108.8	2	3		3.24	4.74		0	0
Exp 1-Exp 2	Aldehyde dehydrogenase X, mitochondrial OS=Homo sapiens GN=ALDH1B1 PE=1 SV=3	sp|P30837	57188.6	1	2		2.13	5.42		0	0
Exp 1-Exp 2	Aldose reductase OS=Homo sapiens GN=AKR1B1 PE=1 SV=3	sp|P15121	35835.9	2	1		6.01	3.16		0	0
Exp 1-Exp 2	Alkyldihydroxyacetonephosphate synthase, peroxisomal OS=Homo sapiens GN=AGPS PE=1 SV=1	sp|O00116	72895.3	2	3		4.41	7.14		0	0
Exp 1-Exp 3	Alpha-2-macroglobulin OS=Homo sapiens GN=A2M PE=1 SV=3	sp|P01023	163272	1		1	0.746		0.678	0		0
Exp 1-Exp 2-Exp 3	Alpha-actinin-1 OS=Homo sapiens GN=ACTN1 PE=1 SV=2	sp|P12814	103043	11	14	3	17.5	23	4.04	7	7	0	sp|O43707--sp|O43707-sp|O43707--sp|O43707--sp|O43707-sp|O43707--sp|O43707	sp|O43707
Exp 1-Exp 2	Alpha-actinin-4 OS=Homo sapiens GN=ACTN4 PE=1 SV=2	sp|O43707	104839	12	13		18.3	20.1		7	7		sp|P12814---sp|P12814--sp|P12814-sp|P12814--sp|P12814-sp|P12814--sp|P12814	sp|P12814
Exp 1-Exp 2	Alpha-aminoadipic semialdehyde dehydrogenase OS=Homo sapiens GN=ALDH7A1 PE=1 SV=5	sp|P49419	58469.6	1	1		2.6	2.6		0	0
Exp 1-Exp 2-Exp 3	Alpha-centractin OS=Homo sapiens GN=ACTR1A PE=1 SV=1	sp|P61163	42597.2	2	2	3	10.1	10.1	12.8	0	0	0
Exp 1-Exp 2-Exp 3	Alpha-enolase OS=Homo sapiens GN=ENO1 PE=1 SV=2	sp|P06733	47152.2	4	9	1	13.1	34.3	2.76	0	0	0
Exp 1-Exp 2	Alpha-mannosidase 2 OS=Homo sapiens GN=MAN2A1 PE=1 SV=2	sp|Q16706	131128	6	3		7.34	3.58		0	0
Exp 1-Exp 2-Exp 3	Alpha-parvin OS=Homo sapiens GN=PARVA PE=1 SV=1	sp|Q9NVD7	42226.7	2	1	1	7.53	3.76	3.76	0	0	0
Exp 1-Exp 2-Exp 3	Alpha-soluble NSF attachment protein OS=Homo sapiens GN=NAPA PE=1 SV=3	sp|P54920,sp|Q9H115	33216.1	1	1	1	3.73	3.73	3.73	0	0	0
Exp 1-Exp 2	Aminoacyl tRNA synthase complex-interacting multifunctional protein 1 OS=Homo sapiens GN=AIMP1 PE=1 SV=2	sp|Q12904	34335	1	1		6.73	6.73		0	0
Exp 1-Exp 2-Exp 3	Aminoacyl tRNA synthase complex-interacting multifunctional protein 2 OS=Homo sapiens GN=AIMP2 PE=1 SV=2	sp|Q13155	35331.3	2	1	2	10.6	2.81	9.06	0	0	0
Exp 1-Exp 2-Exp 3	Annexin A2 OS=Homo sapiens GN=ANXA2 PE=1 SV=2	sp|P07355	38588.1	10	13	4	37.2	45.4	16.8	0	0	0
Exp 1-Exp 2-Exp 3	Annexin A5 OS=Homo sapiens GN=ANXA5 PE=1 SV=2	sp|P08758	35920.6	5	8	1	20.3	30.3	4.69	0	0	0
Exp 1	Annexin A6 OS=Homo sapiens GN=ANXA6 PE=1 SV=3	sp|P08133	75859.5	2			6.98			0
Exp 1	Antigen peptide transporter 2 OS=Homo sapiens GN=TAP2 PE=1 SV=1	sp|Q03519	75647.5	1			3.06			0
Exp 1	AP-1 complex subunit beta-1 OS=Homo sapiens GN=AP1B1 PE=1 SV=2	sp|Q10567	104621	4			7.06			2			sp|P63010---sp|P63010
Exp 1	AP-1 complex subunit sigma-1A OS=Homo sapiens GN=AP1S1 PE=1 SV=1	sp|P61966	18715.9	1			10.1			0
Exp 2-Exp 3	AP-2 complex subunit alpha-1 OS=Homo sapiens GN=AP2A1 PE=1 SV=3	sp|O95782	107531		1	1		2.87	2.87		0	0
Exp 1-Exp 2-Exp 3	AP-2 complex subunit beta OS=Homo sapiens GN=AP2B1 PE=1 SV=1	sp|P63010	104537	5	5	2	8.75	9.18	5.02	2	0	0	sp|Q10567---sp|Q10567-
Exp 1-Exp 2	AP-2 complex subunit sigma OS=Homo sapiens GN=AP2S1 PE=1 SV=2	sp|P53680	16999.9	1	1		5.63	10.6		0	0
Exp 1	AP-3 complex subunit delta-1 OS=Homo sapiens GN=AP3D1 PE=1 SV=1	sp|O14617	130144	1			1.91			0
Exp 2	AP-3 complex subunit mu-1 OS=Homo sapiens GN=AP3M1 PE=1 SV=1	sp|Q9Y2T2	46922		1			2.39			0
Exp 3	AP-4 complex subunit sigma-1 OS=Homo sapiens GN=AP4S1 PE=2 SV=1	sp|Q9Y587	16987.4			1			6.94			0
Exp 2	Apolipoprotein A-I OS=Homo sapiens GN=APOA1 PE=1 SV=1	sp|P02647	30760.5		1			5.99			0
Exp 1-Exp 2-Exp 3	Apoptosis inhibitor 5 OS=Homo sapiens GN=API5 PE=1 SV=2	sp|Q9BZZ5	57545.3	1	1	1	3.53	3.53	3.53	0	0	0
Exp 1-Exp 2-Exp 3	Apoptosis regulator BAX OS=Homo sapiens GN=BAX PE=1 SV=1	sp|Q07812	21167.2	1	2	3	6.77	12.5	19.3	0	0	0
Exp 1-Exp 2	Apoptosis-inducing factor 1, mitochondrial OS=Homo sapiens GN=AIFM1 PE=1 SV=1	sp|O95831	66883.5	5	3		11.7	6.85		0	0
Exp 1	Apoptotic protease-activating factor 1 OS=Homo sapiens GN=APAF1 PE=1 SV=2	sp|O14727	141824	1			1.12			0
Exp 1-Exp 2-Exp 3	Arginyl-tRNA synthetase, cytoplasmic OS=Homo sapiens GN=RARS PE=1 SV=2	sp|P54136	75364	2	2	4	3.64	3.94	6.97	0	0	0
Exp 1-Exp 2-Exp 3	Asparagine synthetase [glutamine-hydrolyzing] OS=Homo sapiens GN=ASNS PE=1 SV=4	sp|P08243	64353.7	1	3	3	1.6	7.66	7.66	0	0	0
Exp 2-Exp 3	Aspartate aminotransferase, mitochondrial OS=Homo sapiens GN=GOT2 PE=1 SV=3	sp|P00505	47500.6		2	1		6.05	3.26		0	0
Exp 2	Aspartyl aminopeptidase OS=Homo sapiens GN=DNPEP PE=1 SV=1	sp|Q9ULA0	52410.6		2			5.89			0
Exp 1	Aspartyl-tRNA synthetase, cytoplasmic OS=Homo sapiens GN=DARS PE=1 SV=2	sp|P14868	57118.7	1			3.99			0
Exp 1-Exp 2	Ataxin-10 OS=Homo sapiens GN=ATXN10 PE=1 SV=1	sp|Q9UBB4	53472.7	1	1		4.21	2.11		0	0
Exp 1-Exp 2	ATP synthase subunit a OS=Homo sapiens GN=MT-ATP6 PE=1 SV=1	sp|P00846	24801.6	1	1		4.42	4.42		0	0
Exp 1-Exp 2-Exp 3	ATP synthase subunit alpha, mitochondrial OS=Homo sapiens GN=ATP5A1 PE=1 SV=1	sp|P25705	59734.1	12	12	5	32.5	31.8	13.6	0	0	0
Exp 1-Exp 2	ATP synthase subunit b, mitochondrial OS=Homo sapiens GN=ATP5F1 PE=1 SV=2	sp|P24539	28890.8	3	5		18	27.3		0	0
Exp 1-Exp 2-Exp 3	ATP synthase subunit beta, mitochondrial OS=Homo sapiens GN=ATP5B PE=1 SV=3	sp|P06576	56542.5	14	19	2	39.1	58	4.91	0	0	0
Exp 1-Exp 2	ATP synthase subunit d, mitochondrial OS=Homo sapiens GN=ATP5H PE=1 SV=3	sp|O75947	18473.9	1	5		6.21	46		0	0
Exp 1-Exp 2	ATP synthase subunit e, mitochondrial OS=Homo sapiens GN=ATP5I PE=1 SV=2	sp|P56385	7915.7	3	1		50.7	20.3		0	0
Exp 1-Exp 2	ATP synthase subunit f, mitochondrial OS=Homo sapiens GN=ATP5J2 PE=1 SV=3	sp|P56134	10900.4	2	2		25.5	25.5		0	0
Exp 1-Exp 2	ATP synthase subunit g, mitochondrial OS=Homo sapiens GN=ATP5L PE=1 SV=3	sp|O75964	11410.5	2	1		27.2	12.6		0	0
Exp 1-Exp 2	ATP synthase subunit gamma, mitochondrial OS=Homo sapiens GN=ATP5C1 PE=1 SV=1	sp|P36542	32980	3	4		10.7	15.4		0	0
Exp 1-Exp 2-Exp 3	ATP synthase subunit O, mitochondrial OS=Homo sapiens GN=ATP5O PE=1 SV=1	sp|P48047	23259.4	6	8	1	37.1	54.5	7.98	0	0	0
Exp 1-Exp 3	ATPase ASNA1 OS=Homo sapiens GN=ASNA1 PE=1 SV=2	sp|O43681	38775.5	1		1	2.87		6.32	0		0
Exp 1-Exp 2	ATPase family AAA domain-containing protein 3A OS=Homo sapiens GN=ATAD3A PE=1 SV=2	sp|Q9NVI7	71352.2	3	1		7.26	2.21		0	0
Exp 2	ATP-binding cassette sub-family B member 10, mitochondrial OS=Homo sapiens GN=ABCB10 PE=1 SV=2	sp|Q9NRK6	79132.9		1			1.63			0
Exp 1-Exp 2-Exp 3	ATP-binding cassette sub-family D member 3 OS=Homo sapiens GN=ABCD3 PE=1 SV=1	sp|P28288	75461.2	2	1	1	3.95	1.82	1.82	0	0	0
Exp 1	ATP-binding cassette sub-family E member 1 OS=Homo sapiens GN=ABCE1 PE=1 SV=1	sp|P61221	67298.4	1			2.5			0
Exp 1-Exp 2	ATP-binding cassette sub-family F member 1 OS=Homo sapiens GN=ABCF1 PE=1 SV=2	sp|Q8NE71	95910.2	1	1		1.54	1.54		0	0
Exp 3	ATP-binding cassette sub-family F member 2 OS=Homo sapiens GN=ABCF2 PE=1 SV=2	sp|Q9UG63	71274.5			1			2.25			0
Exp 1-Exp 2	ATP-citrate synthase OS=Homo sapiens GN=ACLY PE=1 SV=3	sp|P53396	120825	3	1		4.18	1.45		0	0
Exp 1-Exp 2-Exp 3	ATP-dependent RNA helicase A OS=Homo sapiens GN=DHX9 PE=1 SV=4	sp|Q08211	140944	22	19	14	23.5	20.2	15.4	0	0	0
Exp 1-Exp 2-Exp 3	ATP-dependent RNA helicase DDX1 OS=Homo sapiens GN=DDX1 PE=1 SV=2	sp|Q92499	82415.1	2	2	3	5.27	5.41	6.76	0	0	0
Exp 1	ATP-dependent RNA helicase DDX18 OS=Homo sapiens GN=DDX18 PE=1 SV=2	sp|Q9NVP1	75391.7	1			1.79			0
Exp 3	ATP-dependent RNA helicase DDX19A OS=Homo sapiens GN=DDX19A PE=1 SV=1	sp|Q9NUU7,sp|Q9UMR2	53957.9			2			5.44			0
Exp 1-Exp 2	ATP-dependent RNA helicase DDX3X OS=Homo sapiens GN=DDX3X PE=1 SV=3	sp|O00571	73227.7	2	1		4.98	1.81		1	0		sp|P17844-
Exp 1-Exp 3	AT-rich interactive domain-containing protein 3A OS=Homo sapiens GN=ARID3A PE=1 SV=2	sp|Q99856	62871.7	1		3	2.02		11.1	0		0
Exp 1-Exp 2	Basigin OS=Homo sapiens GN=BSG PE=1 SV=2	sp|P35613	42181.7	1	2		4.68	7.27		0	0
Exp 1-Exp 2	B-cell receptor-associated protein 31 OS=Homo sapiens GN=BCAP31 PE=1 SV=3	sp|P51572	27974.6	2	2		9.76	11.4		0	0
Exp 1-Exp 2-Exp 3	Bifunctional aminoacyl-tRNA synthetase OS=Homo sapiens GN=EPRS PE=1 SV=5	sp|P07814	170575	1	3	6	0.794	2.45	5.75	0	0	0
Exp 1	Bifunctional methylenetetrahydrofolate dehydrogenase/cyclohydrolase, mitochondrial OS=Homo sapiens GN=MTHFD2 PE=1 SV=2	sp|P13995	37877.1	1			6.57			0
Exp 2	Bifunctional UDP-N-acetylglucosamine 2-epimerase/N-acetylmannosamine kinase OS=Homo sapiens GN=GNE PE=1 SV=1	sp|Q9Y223	79258.1		2			5.68			0
Exp 2	BRI3-binding protein OS=Homo sapiens GN=BRI3BP PE=1 SV=1	sp|Q8WY22	27818.1		1			7.57			0
Exp 1-Exp 2-Exp 3	C-1-tetrahydrofolate synthase, cytoplasmic OS=Homo sapiens GN=MTHFD1 PE=1 SV=3	sp|P11586	101544	11	9	17	16.3	12.3	25.3	0	0	0
Exp 1-Exp 2	CAAX prenyl protease 1 homolog OS=Homo sapiens GN=ZMPSTE24 PE=1 SV=2	sp|O75844	54798	1	1		3.37	3.37		0	0
Exp 1-Exp 2-Exp 3	CAD protein OS=Homo sapiens GN=CAD PE=1 SV=3	sp|P27708	242964	5	2	1	3.24	1.71	0.404	0	0	0
Exp 1-Exp 2	Calcium-binding mitochondrial carrier protein Aralar2 OS=Homo sapiens GN=SLC25A13 PE=1 SV=2	sp|Q9UJS0	74159.2	5	7		10.8	15.1		0	0
Exp 1-Exp 2	Calcium-binding mitochondrial carrier protein SCaMC-1 OS=Homo sapiens GN=SLC25A24 PE=1 SV=2	sp|Q6NUK1	53338.6	3	3		10.3	8.18		0	0
Exp 1	Calcium-binding protein p22 OS=Homo sapiens GN=CHP PE=1 SV=3	sp|Q99653	22439.2	1			6.15			0
Exp 1	Calmodulin OS=Homo sapiens GN=CALM1 PE=1 SV=2	gb|TGGT1_100820 ,gb|TGME49_049240 ,gb|TGVEG_002630 ,sp|P62158	16820	1			8.72			0
Exp 1-Exp 2-Exp 3	Calnexin OS=Homo sapiens GN=CANX PE=1 SV=2	sp|P27824	67552.2	9	8	2	16	19.1	4.56	0	0	0
Exp 1-Exp 2-Exp 3	Calpain small subunit 1 OS=Homo sapiens GN=CAPNS1 PE=1 SV=1	sp|P04632	28298.6	1	1	1	3.36	8.96	8.96	0	0	0
Exp 1-Exp 2	Calreticulin OS=Homo sapiens GN=CALR PE=1 SV=1	sp|P27797	48124.9	2	4		6.47	21.8		0	0
Exp 2	Casein kinase II subunit alpha' OS=Homo sapiens GN=CSNK2A2 PE=1 SV=1	sp|P19784	41196.5		2			6.86			0
Exp 1-Exp 2	Cat eye syndrome critical region protein 5 OS=Homo sapiens GN=CECR5 PE=1 SV=1	sp|Q9BXW7	46303.6	3	1		11.6	3.07		0	0
Exp 2	Catechol O-methyltransferase domain-containing protein 1 OS=Homo sapiens GN=COMTD1 PE=1 SV=1	sp|Q86VU5	28791.7		1			3.05			0
Exp 1-Exp 2	Catenin alpha-1 OS=Homo sapiens GN=CTNNA1 PE=1 SV=1	sp|P35221	100055	3	3		5.19	4.08		0	0
Exp 1-Exp 3	Catenin beta-1 OS=Homo sapiens GN=CTNNB1 PE=1 SV=1	sp|P35222	85479	1		1	2.18		1.79	0		0
Exp 2	Catenin delta-1 OS=Homo sapiens GN=CTNND1 PE=1 SV=1	sp|O60716	108154		1			1.24			0
Exp 2	Cation-dependent mannose-6-phosphate receptor OS=Homo sapiens GN=M6PR PE=1 SV=1	sp|P20645	30975.1		1			5.05			0
Exp 3	CCR4-NOT transcription complex subunit 10 OS=Homo sapiens GN=CNOT10 PE=1 SV=1	sp|Q9H9A5	82293.9			1			1.61			0
Exp 1-Exp 2	CDGSH iron-sulfur domain-containing protein 2 OS=Homo sapiens GN=CISD2 PE=1 SV=1	sp|Q8N5K1	15260.7	1	1		8.89	8.89		0	0
Exp 1-Exp 2	CDK5 regulatory subunit-associated protein 3 OS=Homo sapiens GN=CDK5RAP3 PE=1 SV=2	sp|Q96JB5	56903.6	2	1		5.53	2.77		0	0
Exp 1	CDKN2AIP N-terminal-like protein OS=Homo sapiens GN=CDKN2AIPNL PE=1 SV=1	sp|Q96HQ2	13178.1	1			15.5			0
Exp 1-Exp 2	CDP-diacylglycerol--inositol 3-phosphatidyltransferase OS=Homo sapiens GN=CDIPT PE=1 SV=1	sp|O14735	23522.3	1	2		6.1	14.1		0	4
Exp 1-Exp 2-Exp 3	Cell division control protein 42 homolog OS=Homo sapiens GN=CDC42 PE=1 SV=2	sp|P60953	21240.7	1	2	1	8.9	15.7	8.9	0	0	0
Exp 1-Exp 2	Centromere/kinetochore protein zw10 homolog OS=Homo sapiens GN=ZW10 PE=1 SV=3	sp|O43264	88814.5	2	1		3.59	2.05		0	0
Exp 2	Chitinase domain-containing protein 1 OS=Homo sapiens GN=CHID1 PE=1 SV=1	sp|Q9BWS9	44922.9		1			3.05			0
Exp 3	Chloride intracellular channel protein 2 OS=Homo sapiens GN=CLIC2 PE=1 SV=3	sp|O15247,sp|Q96NY7,sp|Q9NZA1,sp|Q9Y696	28339.8			1			3.24			0
Exp 1-Exp 2	Cholesterol side-chain cleavage enzyme, mitochondrial OS=Homo sapiens GN=CYP11A1 PE=1 SV=2	sp|P05108	60086	2	5		4.99	14.4		0	0
Exp 1	Choline-phosphate cytidylyltransferase A OS=Homo sapiens GN=PCYT1A PE=1 SV=2	sp|P49585	41713.1	1			4.63			0
Exp 1	Chromobox protein homolog 1 OS=Homo sapiens GN=CBX1 PE=1 SV=1	sp|P83916,sp|Q13185	21400.1	1			8.65			0
Exp 3	Chromodomain-helicase-DNA-binding protein 4 OS=Homo sapiens GN=CHD4 PE=1 SV=2	sp|Q14839	217991			1			0.837			0
Exp 1	Cirhin OS=Homo sapiens GN=CIRH1A PE=1 SV=1	sp|Q969X6	76873.5	1			2.48			0
Exp 2	Citrate synthase, mitochondrial OS=Homo sapiens GN=CS PE=1 SV=2	sp|O75390	51695.7		1			2.58			0
Exp 2-Exp 3	Clathrin coat assembly protein AP180 OS=Homo sapiens GN=SNAP91 PE=1 SV=2	sp|O60641,sp|Q13492	92485.7		1	1		1.32	1.32		0	0
Exp 1-Exp 2-Exp 3	Clathrin heavy chain 1 OS=Homo sapiens GN=CLTC PE=1 SV=5	sp|Q00610	191601	21	24	13	17.5	19.3	10.9	0	0	0
Exp 3	Clathrin interactor 1 OS=Homo sapiens GN=CLINT1 PE=1 SV=1	sp|Q14677	68242.5			1			1.6			0
Exp 1-Exp 2	Claudin-4 OS=Homo sapiens GN=CLDN4 PE=1 SV=1	sp|O14493,sp|O15551,sp|O95484,sp|P56747	23300.7	1	1		7.27	7.66		0	0
Exp 1-Exp 3	Cleavage and polyadenylation specificity factor subunit 2 OS=Homo sapiens GN=CPSF2 PE=1 SV=2	sp|Q9P2I0	88471.5	1		1	1.66		1.66	0		0
Exp 2	Cleavage stimulation factor subunit 3 OS=Homo sapiens GN=CSTF3 PE=1 SV=1	sp|Q12996	82906.2		1			2.23			0
Exp 2	Cleft lip and palate transmembrane protein 1-like protein OS=Homo sapiens GN=CLPTM1L PE=1 SV=1	sp|Q96KA5	62212.4		1			2.97			0
Exp 2	Coactosin-like protein OS=Homo sapiens GN=COTL1 PE=1 SV=3	sp|Q14019	15927.2		1			11.3			0
Exp 1-Exp 2	Coagulation factor V OS=Homo sapiens GN=F5 PE=1 SV=4	sp|P12259	251692	1	4		0.629	2.25		0	0
Exp 1	Coagulation factor X OS=Homo sapiens GN=F10 PE=1 SV=2	sp|P00742	54714.1	1			2.25			0
Exp 1-Exp 2-Exp 3	Coatomer subunit alpha OS=Homo sapiens GN=COPA PE=1 SV=2	sp|P53621	138331	5	7	8	6.05	8.25	9.4	0	0	0
Exp 1-Exp 2-Exp 3	Coatomer subunit beta OS=Homo sapiens GN=COPB1 PE=1 SV=3	sp|P53618	107128	4	5	3	4.62	6.61	3.46	0	0	0
Exp 1-Exp 2-Exp 3	Coatomer subunit beta' OS=Homo sapiens GN=COPB2 PE=1 SV=2	sp|P35606	102471	2	2	3	1.99	3.42	3.97	0	0	0
Exp 1-Exp 3	Coatomer subunit delta OS=Homo sapiens GN=ARCN1 PE=1 SV=1	sp|P48444	57193.2	1		2	2.35		4.5	0		0
Exp 1-Exp 2-Exp 3	Coatomer subunit epsilon OS=Homo sapiens GN=COPE PE=1 SV=3	sp|O14579	34464.9	2	3	1	14.9	16.6	6.49	0	0	0
Exp 1-Exp 2-Exp 3	Coatomer subunit gamma OS=Homo sapiens GN=COPG PE=1 SV=1	sp|Q9Y678	97701.4	5	7	3	7.67	12.4	5.61	0	0	0
Exp 1-Exp 2-Exp 3	Coatomer subunit zeta-1 OS=Homo sapiens GN=COPZ1 PE=1 SV=1	sp|P61923	20180.9	5	5	2	41.8	33.9	14.7	0	0	0
Exp 1-Exp 2-Exp 3	Cofilin-1 OS=Homo sapiens GN=CFL1 PE=1 SV=3	sp|P23528	18485.1	3	2	3	25.3	20.5	25.3	0	0	0
Exp 1	Coiled-coil domain-containing protein 41 OS=Homo sapiens GN=CCDC41 PE=1 SV=2	sp|Q9Y592	82042.7	1			1.15			0
Exp 2	Coiled-coil domain-containing protein 47 OS=Homo sapiens GN=CCDC47 PE=1 SV=1	sp|Q96A33	55856.9		1			3.52			0
Exp 2	Coiled-coil domain-containing protein 51 OS=Homo sapiens GN=CCDC51 PE=1 SV=2	sp|Q96ER9	45793		1			2.43			0
Exp 3	COMM domain-containing protein 4 OS=Homo sapiens GN=COMMD4 PE=1 SV=1	sp|Q9H0A8	21746.7			1			7.54			0
Exp 2	Complement C3 OS=Homo sapiens GN=C3 PE=1 SV=2	sp|P01024	187131		1			0.722			0
Exp 1-Exp 2	Complement C4-A OS=Homo sapiens GN=C4A PE=1 SV=1	sp|P0C0L4,sp|P0C0L5	192755	3	6		2.81	4.82		0	0
Exp 1-Exp 2	Complement component 1 Q subcomponent-binding protein, mitochondrial OS=Homo sapiens GN=C1QBP PE=1 SV=1	sp|Q07021	31344.6	1	3		4.96	20.6		0	0
Exp 1	Condensin complex subunit 1 OS=Homo sapiens GN=NCAPD2 PE=1 SV=3	sp|Q15021	157168	3			2.78			0
Exp 1-Exp 2-Exp 3	Condensin complex subunit 3 OS=Homo sapiens GN=NCAPG PE=1 SV=1	sp|Q9BPX3	114320	1	1	1	1.38	1.18	1.18	0	0	0
Exp 1	Conserved oligomeric Golgi complex subunit 5 OS=Homo sapiens GN=COG5 PE=1 SV=3	sp|Q9UP83	92727.4	1			1.67			0
Exp 3	COP9 signalosome complex subunit 4 OS=Homo sapiens GN=COPS4 PE=1 SV=1	sp|Q9BT78	46252.2			1			4.93			0
Exp 3	COP9 signalosome complex subunit 6 OS=Homo sapiens GN=COPS6 PE=1 SV=1	sp|Q7L5N1	36145.4			1			4.89			0
Exp 3	COP9 signalosome complex subunit 8 OS=Homo sapiens GN=COPS8 PE=1 SV=1	sp|Q99627	23208.1			1			7.18			0
Exp 1	Coproporphyrinogen-III oxidase, mitochondrial OS=Homo sapiens GN=CPOX PE=1 SV=3	sp|P36551	50133.9	1			2.86			0
Exp 1	Costars family protein C6orf115 OS=Homo sapiens GN=C6orf115 PE=1 SV=1	sp|Q9P1F3	9038.7	1			16			0
Exp 2	Creatine kinase U-type, mitochondrial OS=Homo sapiens GN=CKMT1A PE=1 SV=1	sp|P12532	47020		3			11.3			0
Exp 1-Exp 2-Exp 3	CTP synthase 1 OS=Homo sapiens GN=CTPS PE=1 SV=2	sp|P17812	66672.7	3	4	1	7.45	10.2	2.71	0	0	0
Exp 1	Cullin-1 OS=Homo sapiens GN=CUL1 PE=1 SV=2	sp|Q13616	89663.4	1			1.55			0
Exp 2-Exp 3	Cullin-2 OS=Homo sapiens GN=CUL2 PE=1 SV=2	sp|Q13617	86967.4		1	1		1.61	1.61		0	0
Exp 2-Exp 3	Cullin-3 OS=Homo sapiens GN=CUL3 PE=1 SV=2	sp|Q13618	88914.1		1	1		1.3	1.69		0	0
Exp 1-Exp 2-Exp 3	Cullin-4B OS=Homo sapiens GN=CUL4B PE=1 SV=4	sp|Q13620	103968	3	4	2	3.72	5.81	2.9	0	0	0
Exp 1-Exp 2-Exp 3	Cullin-associated NEDD8-dissociated protein 1 OS=Homo sapiens GN=CAND1 PE=1 SV=2	sp|Q86VP6	136363	11	9	5	12.4	10.4	5.77	0	0	0
Exp 1-Exp 2-Exp 3	Cyclin-dependent kinase 1 OS=Homo sapiens GN=CDK1 PE=1 SV=2	sp|P06493	34065.4	3	4	2	14.1	16.5	7.74	1	0	0	-sp|P24941-	sp|P2494
Exp 1-Exp 2	Cyclin-dependent kinase 2 OS=Homo sapiens GN=CDK2 PE=1 SV=2	sp|P24941	33912.7	3	3		13.8	13.8		1	1		--sp|P06493	sp|P06493
Exp 1	Cyclin-dependent kinase 2-associated protein 1 OS=Homo sapiens GN=CDK2AP1 PE=1 SV=1	sp|O14519	12347.4	1			11.3			0
Exp 3	Cystatin-A OS=Homo sapiens GN=CSTA PE=1 SV=1	sp|P01040	10988.6			1			12.2			0
Exp 1	Cystatin-B OS=Homo sapiens GN=CSTB PE=1 SV=2	sp|P04080	11121.3	1			12.2			0
Exp 1-Exp 2-Exp 3	Cysteine and glycine-rich protein 1 OS=Homo sapiens GN=CSRP1 PE=1 SV=3	sp|P21291	20549.1	2	1	1	13	11.4	7.77	0	1	0
Exp 1	Cytochrome b5 OS=Homo sapiens GN=CYB5A PE=1 SV=2	sp|P00167	15312.3	1			6.72			0
Exp 2	Cytochrome b5 type B OS=Homo sapiens GN=CYB5B PE=1 SV=2	sp|O43169	16314.4		1			23.3			0
Exp 1-Exp 2	Cytochrome b-c1 complex subunit 1, mitochondrial OS=Homo sapiens GN=UQCRC1 PE=1 SV=3	sp|P31930	52627.9	1	2		6.04	8.12		0	0
Exp 1-Exp 2	Cytochrome b-c1 complex subunit 2, mitochondrial OS=Homo sapiens GN=UQCRC2 PE=1 SV=3	sp|P22695	48425.4	3	4		12.6	13		0	0
Exp 1	Cytochrome b-c1 complex subunit 8 OS=Homo sapiens GN=UQCRQ PE=1 SV=4	sp|O14949	9888.5	1			15.9			0
Exp 1	Cytochrome b-c1 complex subunit 9 OS=Homo sapiens GN=UQCR10 PE=1 SV=3	sp|Q9UDW1	7291	1			11.1			0
Exp 1-Exp 2	Cytochrome b-c1 complex subunit Rieske, mitochondrial OS=Homo sapiens GN=UQCRFS1 PE=1 SV=2	sp|P47985	29649.8	2	1		12.8	7.72		0	0
Exp 1-Exp 2	Cytochrome c oxidase subunit 2 OS=Homo sapiens GN=MT-CO2 PE=1 SV=1	sp|P00403	25548.4	4	4		23.3	23.3		0	0
Exp 1-Exp 2	Cytochrome c oxidase subunit 4 isoform 1, mitochondrial OS=Homo sapiens GN=COX4I1 PE=1 SV=1	sp|P13073	19558.8	3	3		19.5	18.9		0	0
Exp 1-Exp 2	Cytochrome c oxidase subunit 5A, mitochondrial OS=Homo sapiens GN=COX5A PE=1 SV=2	sp|P20674	16744.5	3	3		26.7	21.3		0	0
Exp 1-Exp 2	Cytochrome c oxidase subunit 5B, mitochondrial OS=Homo sapiens GN=COX5B PE=1 SV=2	sp|P10606	13677.7	1	2		9.3	17.8		0	0
Exp 1	Cytochrome c oxidase subunit 6B1 OS=Homo sapiens GN=COX6B1 PE=1 SV=2	sp|P14854	10174.3	1			9.3			0
Exp 1	Cytochrome c oxidase subunit 6C OS=Homo sapiens GN=COX6C PE=1 SV=2	sp|P09669	8763.8	1			10.7			0
Exp 1-Exp 2	Cytochrome c oxidase subunit 7A2, mitochondrial OS=Homo sapiens GN=COX7A2 PE=1 SV=1	sp|P14406	9378.6	2	2		27.7	27.7		0	0
Exp 1-Exp 2	Cytochrome c1, heme protein, mitochondrial OS=Homo sapiens GN=CYC1 PE=1 SV=3	sp|P08574	35404.8	1	1		3.69	7.38		0	0
Exp 1-Exp 2	Cytoplasmic dynein 1 heavy chain 1 OS=Homo sapiens GN=DYNC1H1 PE=1 SV=5	sp|Q14204	532388	18	11		5.14	3.53		0	0
Exp 1	Cytoplasmic FMR1-interacting protein 1 OS=Homo sapiens GN=CYFIP1 PE=1 SV=1	sp|Q7L576,sp|Q96F07	145169	1			0.958			0
Exp 3	Cytosolic non-specific dipeptidase OS=Homo sapiens GN=CNDP2 PE=1 SV=2	sp|Q96KP4	52861.7			4			10.5			0
Exp 1-Exp 2-Exp 3	D-3-phosphoglycerate dehydrogenase OS=Homo sapiens GN=PHGDH PE=1 SV=4	sp|O43175	56632.6	6	12	9	15.6	30.2	25.9	0	0	0
Exp 1	D-dopachrome decarboxylase OS=Homo sapiens GN=DDT PE=1 SV=3	sp|P30046	12694.2	1			11			0
Exp 1-Exp 2	Dehydrogenase/reductase SDR family member 7 OS=Homo sapiens GN=DHRS7 PE=1 SV=1	sp|Q9Y394	38281.9	1	3		3.24	11.8		0	0
Exp 2	Dehydrogenase/reductase SDR family member on chromosome X OS=Homo sapiens GN=DHRSX PE=2 SV=2	sp|Q8N5I4	36425.3		1			4.55			0
Exp 2	Delta(3,5)-Delta(2,4)-dienoyl-CoA isomerase, mitochondrial OS=Homo sapiens GN=ECH1 PE=1 SV=2	sp|Q13011	35798.2		2			11.6			0
Exp 1-Exp 2	Delta-1-pyrroline-5-carboxylate synthase OS=Homo sapiens GN=ALDH18A1 PE=1 SV=2	sp|P54886	87284.9	1	5		1.51	7.8		0	0
Exp 1	Derlin-1 OS=Homo sapiens GN=DERL1 PE=1 SV=1	sp|Q9BUN8	28784.5	1			4.38			0
Exp 3	Dermcidin OS=Homo sapiens GN=DCD PE=1 SV=2	sp|P81605	11266.1			3			32.7			0
Exp 1-Exp 2-Exp 3	Desmoplakin OS=Homo sapiens GN=DSP PE=1 SV=3	sp|P15924	331763	1	6	9	0.488	2.72	5.22	0	0	0
Exp 1-Exp 2	Destrin OS=Homo sapiens GN=DSTN PE=1 SV=3	sp|P60981	18488.2	2	1		16.4	6.67		0	0
Exp 1-Exp 2-Exp 3	Developmentally-regulated GTP-binding protein 1 OS=Homo sapiens GN=DRG1 PE=1 SV=1	sp|Q9Y295	40525.8	2	3	2	6.81	10.1	6.81	0	0	0
Exp 1-Exp 2	Diablo homolog, mitochondrial OS=Homo sapiens GN=DIABLO PE=1 SV=1	sp|Q9NR28	27112.7	1	1		4.18	4.18		0	0
Exp 1-Exp 2	Dihydrolipoyl dehydrogenase, mitochondrial OS=Homo sapiens GN=DLD PE=1 SV=2	sp|P09622	54159.4	2	1		6.48	3.73		0	0
Exp 1	Dihydrolipoyllysine-residue acetyltransferase component of pyruvate dehydrogenase complex, mitochondrial OS=Homo sapiens GN=DLAT PE=1 SV=3	sp|P10515	68979.2	2			4.95			0
Exp 1	Dihydroxyacetone phosphate acyltransferase OS=Homo sapiens GN=GNPAT PE=1 SV=1	sp|O15228	77172.3	1			1.91			0
Exp 1-Exp 2-Exp 3	DNA mismatch repair protein Msh2 OS=Homo sapiens GN=MSH2 PE=1 SV=1	sp|P43246	104728	2	3	3	3.32	5.14	5.57	0	0	0
Exp 1	DNA mismatch repair protein Msh6 OS=Homo sapiens GN=MSH6 PE=1 SV=2	sp|P52701	152772	1			0.882			0
Exp 3	DNA replication licensing factor MCM2 OS=Homo sapiens GN=MCM2 PE=1 SV=4	sp|P49736	101880			1			1.22			0
Exp 1-Exp 2-Exp 3	DNA replication licensing factor MCM3 OS=Homo sapiens GN=MCM3 PE=1 SV=3	sp|P25205	90964.6	1	1	5	1.73	2.48	9.41	0	0	0
Exp 2-Exp 3	DNA replication licensing factor MCM4 OS=Homo sapiens GN=MCM4 PE=1 SV=5	sp|P33991	96542.6		1	6		1.27	9.62		0	0
Exp 1-Exp 2-Exp 3	DNA replication licensing factor MCM5 OS=Homo sapiens GN=MCM5 PE=1 SV=5	sp|P33992	82270.3	2	3	5	3.68	4.36	8.99	0	0	0
Exp 3	DNA replication licensing factor MCM6 OS=Homo sapiens GN=MCM6 PE=1 SV=1	sp|Q14566	92872.6			3			5.36			0
Exp 1-Exp 2-Exp 3	DNA replication licensing factor MCM7 OS=Homo sapiens GN=MCM7 PE=1 SV=4	sp|P33993	81291	2	1	6	4.59	2.64	12.8	0	0	0
Exp 1-Exp 2-Exp 3	DNA topoisomerase 2-alpha OS=Homo sapiens GN=TOP2A PE=1 SV=3	sp|P11388	174373	7	4	4	5.62	3.07	3.07	0	0	0
Exp 3	DNA topoisomerase 2-beta OS=Homo sapiens GN=TOP2B PE=1 SV=3	sp|Q02880	183255			1			0.738			0
Exp 1-Exp 2	DNA-(apurinic or apyrimidinic site) lyase OS=Homo sapiens GN=APEX1 PE=1 SV=2	sp|P27695	35537.7	1	2		5.35	6.6		0	0
Exp 1-Exp 2-Exp 3	DNA-dependent protein kinase catalytic subunit OS=Homo sapiens GN=PRKDC PE=1 SV=3	sp|P78527	469078	15	18	2	4.8	5.79	0.872	0	0	0
Exp 1	DNA-directed RNA polymerase II subunit RPB2 OS=Homo sapiens GN=POLR2B PE=1 SV=1	sp|P30876	133883	1			1.53			0
Exp 2-Exp 3	DNA-directed RNA polymerase II subunit RPB3 OS=Homo sapiens GN=POLR2C PE=1 SV=2	sp|P19387	31423.7		1	1		5.45	5.09		0	0
Exp 1-Exp 2	DNA-directed RNA polymerases I and III subunit RPAC1 OS=Homo sapiens GN=POLR1C PE=1 SV=1	sp|O15160	39231.6	1	1		6.07	6.07		0	0
Exp 1	DNA-directed RNA polymerases I, II, and III subunit RPABC3 OS=Homo sapiens GN=POLR2H PE=1 SV=4	sp|P52434	17126.2	2			21.3			0
Exp 1-Exp 2-Exp 3	DnaJ homolog subfamily A member 1 OS=Homo sapiens GN=DNAJA1 PE=1 SV=2	sp|P31689	44850.6	1	1	1	3.27	3.27	3.27	0	0	0
Exp 3	DnaJ homolog subfamily A member 2 OS=Homo sapiens GN=DNAJA2 PE=1 SV=1	sp|O60884	45727.7			3			13.1			0
Exp 1	DnaJ homolog subfamily A member 3, mitochondrial OS=Homo sapiens GN=DNAJA3 PE=1 SV=2	sp|Q96EY1	52471.3	1			4.79			0
Exp 1-Exp 2	DnaJ homolog subfamily B member 11 OS=Homo sapiens GN=DNAJB11 PE=1 SV=1	sp|Q9UBS4	40496.6	3	1		14	3.07		0	0
Exp 1	DnaJ homolog subfamily C member 10 OS=Homo sapiens GN=DNAJC10 PE=1 SV=2	sp|Q8IXB1	91064.4	1			1.26			0
Exp 3	DnaJ homolog subfamily C member 7 OS=Homo sapiens GN=DNAJC7 PE=1 SV=2	sp|Q99615	56424.9			2			6.28			0
Exp 1-Exp 2	Dolichol-phosphate mannosyltransferase OS=Homo sapiens GN=DPM1 PE=1 SV=1	sp|O60762	29618	1	2		6.15	10.4		0	0
Exp 1-Exp 2	Dolichyldiphosphatase 1 OS=Homo sapiens GN=DOLPP1 PE=1 SV=1	sp|Q86YN1	27013.4	1	1		2.94	5.46		0	0
Exp 1-Exp 2	Dolichyl-diphosphooligosaccharide--protein glycosyltransferase 48 kDa subunit OS=Homo sapiens GN=DDOST PE=1 SV=4	sp|P39656	50784.5	6	9		15.6	36.4		0	0
Exp 1-Exp 2-Exp 3	Dolichyl-diphosphooligosaccharide--protein glycosyltransferase subunit 1 OS=Homo sapiens GN=RPN1 PE=1 SV=1	sp|P04843	68553	10	13	1	23.4	29	1.98	0	0	0
Exp 1-Exp 2-Exp 3	Dolichyl-diphosphooligosaccharide--protein glycosyltransferase subunit 2 OS=Homo sapiens GN=RPN2 PE=1 SV=3	sp|P04844	69266.8	8	12	1	22.7	31.2	1.9	0	0	0
Exp 1-Exp 2	Dolichyl-diphosphooligosaccharide--protein glycosyltransferase subunit DAD1 OS=Homo sapiens GN=DAD1 PE=1 SV=3	sp|P61803	12479.4	2	2		19.5	19.5		0	0
Exp 1-Exp 2	Dolichyl-diphosphooligosaccharide--protein glycosyltransferase subunit STT3B OS=Homo sapiens GN=STT3B PE=1 SV=1	sp|Q8TCJ2	93659.7	1	1		1.69	1.09		0	0
Exp 3	Double-stranded RNA-binding protein Staufen homolog 1 OS=Homo sapiens GN=STAU1 PE=1 SV=2	sp|O95793	63165.1			1			2.25			0
Exp 3	Dynactin subunit 1 OS=Homo sapiens GN=DCTN1 PE=1 SV=3	sp|Q14203	141680			1			1.33			0
Exp 3	Dynactin subunit 3 OS=Homo sapiens GN=DCTN3 PE=1 SV=1	sp|O75935	21101.8			2			10.8			0
Exp 1-Exp 2-Exp 3	Dynamin-1-like protein OS=Homo sapiens GN=DNM1L PE=1 SV=2	sp|O00429	81861.2	4	5	1	11	13.6	2.85	0	0	0
Exp 1-Exp 2-Exp 3	Dynamin-2 OS=Homo sapiens GN=DNM2 PE=1 SV=2	sp|P50570	98049.9	1	1	1	1.38	1.15	1.61	0	0	0
Exp 2	Dynamin-like 120 kDa protein, mitochondrial OS=Homo sapiens GN=OPA1 PE=1 SV=3	sp|O60313	111616		1			2.29			0
Exp 2	Dynein heavy chain domain-containing protein 1 OS=Homo sapiens GN=DNHD1 PE=1 SV=2	sp|Q96M86	533624		1			0.21			0
Exp 1	Dynein light chain roadblock-type 2 OS=Homo sapiens GN=DYNLRB2 PE=1 SV=1	sp|Q8TF09,sp|Q9NP97	10903.9	2			21.9			0
Exp 3	E3 SUMO-protein ligase RanBP2 OS=Homo sapiens GN=RANBP2 PE=1 SV=2	sp|P49792	358180			2			0.868			0
Exp 1	E3 ubiquitin-protein ligase KCMF1 OS=Homo sapiens GN=KCMF1 PE=1 SV=2	sp|Q9P0J7	41927.2	1			4.46			0
Exp 2	E3 ubiquitin-protein ligase listerin OS=Homo sapiens GN=LTN1 PE=1 SV=6	sp|O94822	200542		1			0.849			0
Exp 2-Exp 3	E3 ubiquitin-protein ligase TRIM23 OS=Homo sapiens GN=TRIM23 PE=1 SV=1	sp|P36406,sp|P62330	64047.6		1	1		1.74	1.74		0	0
Exp 1-Exp 2	E3 ubiquitin-protein ligase UHRF1 OS=Homo sapiens GN=UHRF1 PE=1 SV=1	sp|Q96T88	89795.8	2	4		3.03	5.8		0	0
Exp 1	E3 UFM1-protein ligase 1 OS=Homo sapiens GN=KIAA0776 PE=1 SV=2	sp|O94874	89579.9	1			1.39			0
Exp 1-Exp 2	ELAV-like protein 1 OS=Homo sapiens GN=ELAVL1 PE=1 SV=2	sp|Q15717	36074.6	3	1		11.7	3.99		0	0
Exp 1-Exp 2-Exp 3	Electron transfer flavoprotein subunit alpha, mitochondrial OS=Homo sapiens GN=ETFA PE=1 SV=1	sp|P13804	35062.1	2	7	1	9.91	32.7	3.9	0	0	0
Exp 1-Exp 2	Electron transfer flavoprotein subunit beta OS=Homo sapiens GN=ETFB PE=1 SV=3	sp|P38117	27825.5	1	1		4.71	3.92		0	0
Exp 1-Exp 2-Exp 3	Elongation factor 1-alpha 1 OS=Homo sapiens GN=EEF1A1 PE=1 SV=1	sp|P68104	50123.2	7	12	12	24	44.6	46.5	0	0	0
Exp 1-Exp 2-Exp 3	Elongation factor 1-beta OS=Homo sapiens GN=EEF1B2 PE=1 SV=3	sp|P24534	24746.2	1	1	1	6.67	6.67	6.67	0	0	0
Exp 1-Exp 2-Exp 3	Elongation factor 1-delta OS=Homo sapiens GN=EEF1D PE=1 SV=5	sp|P29692	31103.9	2	2	2	8.54	8.54	8.9	0	0	0
Exp 1-Exp 2-Exp 3	Elongation factor 1-gamma OS=Homo sapiens GN=EEF1G PE=1 SV=3	sp|P26641	50101.4	3	3	1	8.47	10.3	2.29	0	0	0
Exp 1-Exp 2-Exp 3	Elongation factor 2 OS=Homo sapiens GN=EEF2 PE=1 SV=4	sp|P13639	95322.1	7	12	17	10.1	18.9	27.3	0	0	0
Exp 1-Exp 2-Exp 3	Elongation factor Tu, mitochondrial OS=Homo sapiens GN=TUFM PE=1 SV=2	sp|P49411	49524.3	5	6	1	16.2	22.1	3.1	0	0	0
Exp 1	Elongation of very long chain fatty acids protein 1 OS=Homo sapiens GN=ELOVL1 PE=1 SV=1	sp|Q9BW60	32645.7	1			4.66			0
Exp 2	Emerin OS=Homo sapiens GN=EMD PE=1 SV=1	sp|P50402	28976.9		1			3.94			0
Exp 2	Endoglin OS=Homo sapiens GN=ENG PE=1 SV=2	sp|P17813	70560.5		1			2.74			0
Exp 1	Endoplasmic reticulum resident protein 29 OS=Homo sapiens GN=ERP29 PE=1 SV=4	sp|P30040	28976.9	1			3.83			0
Exp 1-Exp 2-Exp 3	Endoplasmin OS=Homo sapiens GN=HSP90B1 PE=1 SV=1	sp|P14625	92453.7	14	16	8	18.8	25.8	12.7	2	0	1	----sp|P08238-sp|P08238--------	sp|P08238	sp|P08238
Exp 1	Enhancer of rudimentary homolog OS=Homo sapiens GN=ERH PE=1 SV=1	sp|P84090	12241.3	1			10.6			0
Exp 1-Exp 2	Enoyl-CoA hydratase, mitochondrial OS=Homo sapiens GN=ECHS1 PE=1 SV=4	sp|P30084	31370.2	1	1		6.21	4.14		0	1
Exp 1	Epimerase family protein SDR39U1 OS=Homo sapiens GN=SDR39U1 PE=2 SV=2	sp|Q9NRG7	34730.2	1			5.02			0
Exp 1	Equilibrative nucleoside transporter 1 OS=Homo sapiens GN=SLC29A1 PE=1 SV=3	sp|Q99808	50204	1			3.29			0
Exp 1-Exp 2	Erlin-2 OS=Homo sapiens GN=ERLIN2 PE=1 SV=1	sp|O94905	37822.4	3	7		11.5	29.2		0	0
Exp 1-Exp 2-Exp 3	Estradiol 17-beta-dehydrogenase 1 OS=Homo sapiens GN=HSD17B1 PE=1 SV=3	sp|P14061	34931.9	1	2	1	5.49	8.84	5.49	0	0	0
Exp 1-Exp 2	Estradiol 17-beta-dehydrogenase 11 OS=Homo sapiens GN=HSD17B11 PE=1 SV=3	sp|Q8NBQ5	32918.7	1	2		5	10.3		0	0
Exp 1-Exp 2	Estradiol 17-beta-dehydrogenase 12 OS=Homo sapiens GN=HSD17B12 PE=1 SV=2	sp|Q53GQ0	34307.4	4	4		17	16		0	0
Exp 1-Exp 2-Exp 3	Eukaryotic initiation factor 4A-I OS=Homo sapiens GN=EIF4A1 PE=1 SV=1	sp|P60842	46137.3	5	6	6	15.3	19.5	18.5	0	0	0
Exp 1-Exp 2	Eukaryotic initiation factor 4A-III OS=Homo sapiens GN=EIF4A3 PE=1 SV=4	sp|P38919	46854.4	1	1		2.43	2.43		0	0
Exp 1-Exp 2	Eukaryotic translation elongation factor 1 epsilon-1 OS=Homo sapiens GN=EEF1E1 PE=1 SV=1	sp|O43324	19793.1	2	1		12.1	5.75		0	0
Exp 2	Eukaryotic translation initiation factor 1A, Y-chromosomal OS=Homo sapiens GN=EIF1AY PE=1 SV=4	sp|O14602,sp|P47813	16425.3		1			9.72			0
Exp 1-Exp 2	Eukaryotic translation initiation factor 2 subunit 1 OS=Homo sapiens GN=EIF2S1 PE=1 SV=3	sp|P05198	36094.7	2	2		8.57	8.57		0	0
Exp 2	Eukaryotic translation initiation factor 2 subunit 3 OS=Homo sapiens GN=EIF2S3 PE=1 SV=3	sp|P41091	51092.2		2			8.9			0
Exp 1-Exp 2-Exp 3	Eukaryotic translation initiation factor 3 subunit A OS=Homo sapiens GN=EIF3A PE=1 SV=1	sp|Q14152	166557	2	2	2	1.95	2.1	2.1	0	0	0
Exp 1	Eukaryotic translation initiation factor 3 subunit B OS=Homo sapiens GN=EIF3B PE=1 SV=3	sp|P55884	92464.8	1			1.11			0
Exp 3	Eukaryotic translation initiation factor 3 subunit C OS=Homo sapiens GN=EIF3C PE=1 SV=1	sp|Q99613	105329			1			0.986			0
Exp 1-Exp 2	Eukaryotic translation initiation factor 3 subunit E OS=Homo sapiens GN=EIF3E PE=1 SV=1	sp|P60228	52204.6	1	1		2.92	4.27		0	0
Exp 2-Exp 3	Eukaryotic translation initiation factor 3 subunit F OS=Homo sapiens GN=EIF3F PE=1 SV=1	sp|O00303	37545.5		1	1		3.08	4.76		0	0
Exp 1-Exp 3	Eukaryotic translation initiation factor 3 subunit H OS=Homo sapiens GN=EIF3H PE=1 SV=1	sp|O15372	39912.6	1		3	5.4		15.3	0		0
Exp 1-Exp 2-Exp 3	Eukaryotic translation initiation factor 3 subunit K OS=Homo sapiens GN=EIF3K PE=1 SV=1	sp|Q9UBQ5	25042.4	1	1	3	5.05	6.42	18.8	0	0	0
Exp 1-Exp 2-Exp 3	Eukaryotic translation initiation factor 3 subunit L OS=Homo sapiens GN=EIF3L PE=1 SV=1	sp|Q9Y262	66711.3	1	2	1	2.3	3.55	2.3	0	0	0
Exp 3	Eukaryotic translation initiation factor 3 subunit M OS=Homo sapiens GN=EIF3M PE=1 SV=1	sp|Q7L2H7	42485.8			1			2.67			0
Exp 1-Exp 3	Eukaryotic translation initiation factor 4 gamma 3 OS=Homo sapiens GN=EIF4G3 PE=1 SV=2	sp|O43432,sp|Q04637	176638	1		1	0.631		0.631	0		0
Exp 1	Eukaryotic translation initiation factor 5A-1 OS=Homo sapiens GN=EIF5A PE=1 SV=2	sp|P63241	16814.7	2			22.7			0
Exp 1	Exosome complex component MTR3 OS=Homo sapiens GN=EXOSC6 PE=1 SV=1	sp|Q5RKV6	28217.6	1			5.51			0
Exp 1-Exp 2-Exp 3	Exportin-1 OS=Homo sapiens GN=XPO1 PE=1 SV=1	sp|O14980	123371	12	13	1	19.4	18.9	1.12	0	0	0
Exp 1-Exp 2-Exp 3	Exportin-2 OS=Homo sapiens GN=CSE1L PE=1 SV=3	sp|P55060	110404	14	18	3	17.8	26.2	2.88	0	0	1			sp|Q99877,sp|P62807,sp|Q93079,sp|Q99880,sp|P57053,sp|O60814,sp|Q5QNW6,sp|P58876,sp|Q99879
Exp 1-Exp 2-Exp 3	Exportin-5 OS=Homo sapiens GN=XPO5 PE=1 SV=1	sp|Q9HAV4	136297	3	5	2	2.91	5.81	1.66	0	0	0
Exp 1-Exp 2	Exportin-T OS=Homo sapiens GN=XPOT PE=1 SV=2	sp|O43592	109949	3	2		4.05	2.49		0	0
Exp 1	Extended synaptotagmin-1 OS=Homo sapiens GN=ESYT1 PE=1 SV=1	sp|Q9BSJ8	122841	1			1.18			0
Exp 1-Exp 2	Ezrin OS=Homo sapiens GN=EZR PE=1 SV=4	sp|P15311	69396.6	1	4		1.54	8.7		0	0
Exp 1	FACT complex subunit SSRP1 OS=Homo sapiens GN=SSRP1 PE=1 SV=1	sp|Q08945	81059.6	1			2.12			0
Exp 2	F-actin-capping protein subunit alpha-1 OS=Homo sapiens GN=CAPZA1 PE=1 SV=3	sp|P52907	32905.1		2			8.74			0
Exp 1-Exp 2-Exp 3	Fanconi anemia group I protein OS=Homo sapiens GN=FANCI PE=1 SV=4	sp|Q9NVI1	149311	2	1	1	1.66	0.828	0.828	0	0	0
Exp 3	Far upstream element-binding protein 1 OS=Homo sapiens GN=FUBP1 PE=1 SV=3	sp|Q96AE4	67542.6			2			3.26			0
Exp 2-Exp 3	Far upstream element-binding protein 2 OS=Homo sapiens GN=KHSRP PE=1 SV=4	sp|Q92945	73097.6		1	1		1.41	1.41		0	0
Exp 1	FAS-associated factor 2 OS=Homo sapiens GN=FAF2 PE=1 SV=2	sp|Q96CS3	52606.3	1			4.04			0
Exp 2	Fascin OS=Homo sapiens GN=FSCN1 PE=1 SV=3	sp|Q16658	54512.3		1			3.65			0
Exp 1-Exp 2-Exp 3	Fatty acid synthase OS=Homo sapiens GN=FASN PE=1 SV=3	sp|P49327	273409	36	41	34	21.5	24.7	20.4	0	0	0
Exp 3	Fermitin family homolog 2 OS=Homo sapiens GN=FERMT2 PE=1 SV=1	sp|Q96AC1	77845.9			1			2.79			0
Exp 1-Exp 2	Fibronectin OS=Homo sapiens GN=FN1 PE=1 SV=4	sp|P02751	262599	8	20		5.7	13.7		0	0
Exp 1	Fibronectin type III domain-containing protein 3B OS=Homo sapiens GN=FNDC3B PE=1 SV=2	sp|Q53EP0	132872	1			1.16			0
Exp 2	Fibulin-1 OS=Homo sapiens GN=FBLN1 PE=1 SV=4	sp|P23142	77193.6		2			3.56			0
Exp 2-Exp 3	Filaggrin-2 OS=Homo sapiens GN=FLG2 PE=1 SV=1	sp|Q5D862	248034		1	1		0.46	0.46		0	0
Exp 1-Exp 2-Exp 3	Filamin-A OS=Homo sapiens GN=FLNA PE=1 SV=4	sp|P21333	280711	9	7	3	5.33	4.5	2	1	0	1	------sp|O75369--	sp|O75369	sp|O75369
Exp 1-Exp 2-Exp 3	Filamin-B OS=Homo sapiens GN=FLNB PE=1 SV=2	sp|O75369	278141	12	16	4	6.57	9.8	2	1	1	1	----sp|P21333-------	sp|P21333	sp|P21333
Exp 1	Fragile X mental retardation syndrome-related protein 1 OS=Homo sapiens GN=FXR1 PE=1 SV=3	sp|P51114	69702.9	1			2.25			0
Exp 1-Exp 2	Fructose-bisphosphate aldolase A OS=Homo sapiens GN=ALDOA PE=1 SV=2	sp|P04075	39402.6	5	5		19.2	21.7		0	1
Exp 2	Fructose-bisphosphate aldolase C OS=Homo sapiens GN=ALDOC PE=1 SV=2	sp|P09972	39438.2		1			6.32			0
Exp 1-Exp 2-Exp 3	Fumarate hydratase, mitochondrial OS=Homo sapiens GN=FH PE=1 SV=3	sp|P07954	54619.8	2	2	1	6.47	8.04	2.75	0	0	0
Exp 2-Exp 3	Galactokinase OS=Homo sapiens GN=GALK1 PE=1 SV=1	sp|P51570	42254.1		3	1		8.67	3.06		0	0
Exp 3	General vesicular transport factor p115 OS=Homo sapiens GN=USO1 PE=1 SV=2	sp|O60763	107880			3			3.85			0
Exp 1-Exp 2-Exp 3	Glucosamine--fructose-6-phosphate aminotransferase [isomerizing] 1 OS=Homo sapiens GN=GFPT1 PE=1 SV=3	sp|Q06210	78789.7	7	7	9	12.7	14.6	19.6	0	0	0
Exp 1-Exp 2	Glucose-6-phosphate isomerase OS=Homo sapiens GN=GPI PE=1 SV=4	sp|P06744	63130.4	1	2		2.69	5.73		0	0
Exp 1-Exp 2	Glucosidase 2 subunit beta OS=Homo sapiens GN=PRKCSH PE=1 SV=2	sp|P14314	59407.7	1	3		1.89	7.01		0	0
Exp 1	Glutaminase kidney isoform, mitochondrial OS=Homo sapiens GN=GLS PE=1 SV=1	sp|O94925	73444.2	1			3.14			0
Exp 1-Exp 2-Exp 3	Glutaminyl-tRNA synthetase OS=Homo sapiens GN=QARS PE=1 SV=1	sp|P47897	87781.9	1	1	1	2.32	1.68	2.97	0	0	0
Exp 3	Glutaredoxin-3 OS=Homo sapiens GN=GLRX3 PE=1 SV=2	sp|O76003	37414.8			1			3.88			0
Exp 1	Glutaryl-CoA dehydrogenase, mitochondrial OS=Homo sapiens GN=GCDH PE=1 SV=1	sp|Q92947	48110.5	1			3.88			0
Exp 1	Glutathione peroxidase 3 OS=Homo sapiens GN=GPX3 PE=1 SV=2	sp|P22352	25535.1	1			5.31			0
Exp 1-Exp 2	Glutathione S-transferase P OS=Homo sapiens GN=GSTP1 PE=1 SV=2	sp|P09211	23338.7	3	6		21.9	41.4		0	0
Exp 1-Exp 2-Exp 3	Glyceraldehyde-3-phosphate dehydrogenase OS=Homo sapiens GN=GAPDH PE=1 SV=3	sp|P04406	36035.3	11	11	10	44.5	47.5	46.3	0	0	0
Exp 1-Exp 2-Exp 3	Glycine dehydrogenase [decarboxylating], mitochondrial OS=Homo sapiens GN=GLDC PE=1 SV=2	sp|P23378	112714	11	9	1	18.9	12.4	2.16	0	0	0
Exp 1	Glycogen debranching enzyme OS=Homo sapiens GN=AGL PE=1 SV=3	sp|P35573	174750	1			0.783			0
Exp 1	Glycogen phosphorylase, brain form OS=Homo sapiens GN=PYGB PE=1 SV=5	sp|P11216	96680.3	2			3.32			1			-sp|P06737
Exp 1-Exp 2-Exp 3	Glycogen phosphorylase, liver form OS=Homo sapiens GN=PYGL PE=1 SV=4	sp|P06737	97134.4	5	3	3	8.15	6.61	5.31	1	0	0	----sp|P11216
Exp 1-Exp 3	Glycyl-tRNA synthetase OS=Homo sapiens GN=GARS PE=1 SV=3	sp|P41250	83149.6	2		1	4.47		1.76	0		0
Exp 1-Exp 2	Golgi phosphoprotein 3 OS=Homo sapiens GN=GOLPH3 PE=1 SV=1	sp|Q9H4A6	33793.4	1	2		5.37	9.73		0	0
Exp 1-Exp 2	Golgi SNAP receptor complex member 2 OS=Homo sapiens GN=GOSR2 PE=1 SV=2	sp|O14653	24757.9	1	1		9.43	9.43		0	0
Exp 1-Exp 2-Exp 3	Golgi to ER traffic protein 4 homolog OS=Homo sapiens GN=GET4 PE=1 SV=1	sp|Q7L5D6	36486.8	1	1	1	4.59	4.59	4.59	0	0	0
Exp 1	GPI transamidase component PIG-S OS=Homo sapiens GN=PIGS PE=1 SV=3	sp|Q96S52	61639.5	1			3.78			0
Exp 1-Exp 2	GPI-anchor transamidase OS=Homo sapiens GN=PIGK PE=1 SV=2	sp|Q92643	45234.8	1	1		3.04	3.04		0	0
Exp 1-Exp 2	Growth arrest and DNA damage-inducible proteins-interacting protein 1 OS=Homo sapiens GN=GADD45GIP1 PE=1 SV=1	sp|Q8TAE8	25366.1	1	1		6.31	6.31		0	0
Exp 1-Exp 2-Exp 3	GTP-binding nuclear protein Ran OS=Homo sapiens GN=RAN PE=1 SV=3	sp|P62826	24405.1	2	3	1	11.6	17.6	6.48	0	0	0			gb|TGGT1_024610 ,gb|TGME49_048340 ,gb|TGVEG_003440
Exp 3	GTP-binding protein Rheb OS=Homo sapiens GN=RHEB PE=1 SV=1	sp|Q15382	20479.9			1			8.7			0
Exp 1-Exp 2-Exp 3	GTP-binding protein SAR1a OS=Homo sapiens GN=SAR1A PE=1 SV=1	sp|Q9NR31	22349.7	4	3	2	32.8	23.2	17.2	0	0	0
Exp 1	Guanine nucleotide exchange factor VAV2 OS=Homo sapiens GN=VAV2 PE=1 SV=2	sp|P52735	101274	2			3.42			0
Exp 2	Guanine nucleotide-binding protein G(i) subunit alpha-1 OS=Homo sapiens GN=GNAI1 PE=1 SV=2	sp|P63096	40344.5		2			7.63			0			-sp|P08754
Exp 1	Guanine nucleotide-binding protein G(I)/G(S)/G(O) subunit gamma-12 OS=Homo sapiens GN=GNG12 PE=1 SV=3	sp|Q9UBI6	7988.6	1			22.2			0
Exp 1	Guanine nucleotide-binding protein G(I)/G(S)/G(T) subunit beta-2 OS=Homo sapiens GN=GNB2 PE=1 SV=3	sp|P62879	37313.8	3			10.6			0
Exp 2	Guanine nucleotide-binding protein G(k) subunit alpha OS=Homo sapiens GN=GNAI3 PE=1 SV=3	sp|P08754	40515.4		2			7.63			1			sp|P63096
Exp 1	Guanine nucleotide-binding protein subunit alpha-14 OS=Homo sapiens GN=GNA14 PE=2 SV=1	sp|O95837,sp|P29992,sp|P50148	42107.1	1			4.18			0
Exp 1-Exp 2-Exp 3	Guanine nucleotide-binding protein subunit beta-2-like 1 OS=Homo sapiens GN=GNB2L1 PE=1 SV=3	sp|P63244	35058.9	8	12	10	38.2	60.3	44.2	0	1	0
Exp 1	H/ACA ribonucleoprotein complex subunit 3 OS=Homo sapiens GN=NOP10 PE=1 SV=1	sp|Q9NPE3	7688.2	1			20.3			0
Exp 1-Exp 2	HEAT repeat-containing protein 1 OS=Homo sapiens GN=HEATR1 PE=1 SV=3	sp|Q9H583	242361	3	3		1.73	1.77		0	0
Exp 1	HEAT repeat-containing protein 2 OS=Homo sapiens GN=HEATR2 PE=1 SV=4	sp|Q86Y56	93504.4	2			3.74			0
Exp 1-Exp 2	Heat shock 70 kDa protein 1A/1B OS=Homo sapiens GN=HSPA1A PE=1 SV=5	sp|P08107	70036	5	4		9.2	8.11		2	0		--sp|P11142-sp|P11142,sp|P11021-	sp|P11142,sp|P34931,sp|P11021
Exp 2	Heat shock 70 kDa protein 1-like OS=Homo sapiens GN=HSPA1L PE=1 SV=2	sp|P34931	70359.1		4			8.11			3			sp|P11142,sp|P08107,sp|P11021
Exp 1-Exp 2-Exp 3	Heat shock 70 kDa protein 4 OS=Homo sapiens GN=HSPA4 PE=1 SV=4	sp|P34932	94313.9	1	2	1	2.14	4.29	1.79	0	4	0
Exp 3	Heat shock 70 kDa protein 6 OS=Homo sapiens GN=HSPA6 PE=1 SV=2	sp|P17066	71010.8			4			7.62			3			sp|P11142,sp|P11021
Exp 1-Exp 2-Exp 3	Heat shock cognate 71 kDa protein OS=Homo sapiens GN=HSPA8 PE=1 SV=1	sp|P11142	70881.8	17	16	14	35.4	32.7	28.3	2	0	4	--------------sp|P08107--sp|P08107,sp|P11021	sp|P08107,sp|P34931-sp|P08107,sp|P34931,sp|P11021	sp|P11021,sp|P17066
Exp 1	Heat shock protein 105 kDa OS=Homo sapiens GN=HSPH1 PE=1 SV=1	sp|Q92598	96847.8	1			1.75			0
Exp 1-Exp 2-Exp 3	Heat shock protein 75 kDa, mitochondrial OS=Homo sapiens GN=TRAP1 PE=1 SV=3	sp|Q12931	80094.9	12	13	2	23	24.6	3.69	1	3	1	--------sp|P08238,sp|P07900---	sp|P08238,sp|P07900	sp|P08238,sp|P07900
Exp 1-Exp 2-Exp 3	Heat shock protein HSP 90-alpha OS=Homo sapiens GN=HSP90AA1 PE=1 SV=5	sp|P07900	84645.2	15	22	23	27.2	38.3	41	8	1	10	sp|P08238---sp|P08238---sp|P08238,sp|Q12931-sp|P08238---sp|P08238-sp|P08238-sp|P08238-sp|P08238-	sp|P08238	sp|P08238,sp|Q12931
Exp 1-Exp 2-Exp 3	Heat shock protein HSP 90-beta OS=Homo sapiens GN=HSP90AB1 PE=1 SV=4	sp|P08238	83249.3	17	21	24	29	35.9	45.3	10	11	11	sp|P07900-sp|P07900-sp|P14625-sp|P14625--sp|P07900,sp|Q12931-sp|P07900------sp|P07900-sp|P07900-sp|P07900--sp|P07900	sp|P07900,sp|P14625,sp|Q12931	sp|P14625,sp|P07900,sp|Q12931
Exp 2	Heme oxygenase 1 OS=Homo sapiens GN=HMOX1 PE=1 SV=1	sp|P09601	32801.1		1			8.33			12
Exp 3	Hemoglobin subunit alpha OS=Homo sapiens GN=HBA1 PE=1 SV=2	sp|P69905	15239.6			1			6.34			0
Exp 1-Exp 2-Exp 3	Heterogeneous nuclear ribonucleoprotein A/B OS=Homo sapiens GN=HNRNPAB PE=1 SV=2	sp|Q99729	36207.2	4	6	4	13.3	15.7	14.8	1	0	1	sp|O14979,sp|Q14103---	sp|O14979,sp|Q14103	sp|Q14103
Exp 1-Exp 2-Exp 3	Heterogeneous nuclear ribonucleoprotein A0 OS=Homo sapiens GN=HNRNPA0 PE=1 SV=1	sp|Q13151	30822.5	1	2	1	5.25	7.54	5.25	0	1	0		sp|P22626,sp|P51991,sp|P09651
Exp 1-Exp 2-Exp 3	Heterogeneous nuclear ribonucleoprotein A1 OS=Homo sapiens GN=HNRNPA1 PE=1 SV=5	sp|P09651	38729	6	5	2	19.9	13.4	6.99	1	1	0	--sp|P22626---	sp|P22626,sp|Q13151,sp|P51991
Exp 1-Exp 2-Exp 3	Heterogeneous nuclear ribonucleoprotein A3 OS=Homo sapiens GN=HNRNPA3 PE=1 SV=2	sp|P51991	39577.1	7	9	3	20.1	27.8	11.1	0	1	0		sp|P22626,sp|Q13151,sp|P09651
Exp 1-Exp 2-Exp 3	Heterogeneous nuclear ribonucleoprotein D0 OS=Homo sapiens GN=HNRNPD PE=1 SV=1	sp|Q14103	38416.5	6	6	2	17.7	18.3	6.76	2	1	1	sp|O14979,sp|Q99729-sp|O14979----	sp|O14979,sp|Q99729	sp|Q99729
Exp 1-Exp 2	Heterogeneous nuclear ribonucleoprotein D-like OS=Homo sapiens GN=HNRPDL PE=1 SV=3	sp|O14979	46420.6	8	5		17.6	15.5		2	2		--sp|Q14103,sp|Q99729-sp|Q14103----	sp|Q14103,sp|Q99729
Exp 2	Heterogeneous nuclear ribonucleoprotein F OS=Homo sapiens GN=HNRNPF PE=1 SV=3	sp|P52597	45653.8		4			18.3			2			sp|P31943
Exp 1-Exp 2	Heterogeneous nuclear ribonucleoprotein G OS=Homo sapiens GN=RBMX PE=1 SV=3	sp|P38159,sp|Q96E39	42315.7	2	1		6.91	3.32		0	2
Exp 1-Exp 2-Exp 3	Heterogeneous nuclear ribonucleoprotein H OS=Homo sapiens GN=HNRNPH1 PE=1 SV=4	sp|P31943	49211.8	5	7	1	16.5	24.3	3.79	2	0	0	--sp|P55795--sp|P55795	sp|P52597
Exp 1	Heterogeneous nuclear ribonucleoprotein H2 OS=Homo sapiens GN=HNRNPH2 PE=1 SV=1	sp|P55795	49246.1	3			11.1			2			-sp|P31943-sp|P31943
Exp 1-Exp 2-Exp 3	Heterogeneous nuclear ribonucleoprotein H3 OS=Homo sapiens GN=HNRNPH3 PE=1 SV=2	sp|P31942	36909.6	5	5	2	22.8	26	8.96	0	2	0
Exp 1-Exp 2-Exp 3	Heterogeneous nuclear ribonucleoprotein K OS=Homo sapiens GN=HNRNPK PE=1 SV=1	sp|P61978	50960.5	2	7	11	6.26	20.5	36.3	0	0	0
Exp 1-Exp 2	Heterogeneous nuclear ribonucleoprotein L OS=Homo sapiens GN=HNRNPL PE=1 SV=2	sp|P14866	64114.8	1	3		1.7	7.13		0	0
Exp 1-Exp 2-Exp 3	Heterogeneous nuclear ribonucleoprotein M OS=Homo sapiens GN=HNRNPM PE=1 SV=3	sp|P52272	77499.3	4	1	6	8.63	2.19	11.2	0	0	0
Exp 1-Exp 2-Exp 3	Heterogeneous nuclear ribonucleoprotein Q OS=Homo sapiens GN=SYNCRIP PE=1 SV=2	sp|O60506	69585.5	6	5	1	11.9	10.3	2.09	2	0	0	sp|O43390----sp|O43390-	sp|O43390
Exp 1-Exp 2-Exp 3	Heterogeneous nuclear ribonucleoprotein R OS=Homo sapiens GN=HNRNPR PE=1 SV=1	sp|O43390	70925.8	5	3	1	9	6	2.05	2	1	0	sp|O60506----sp|O60506	sp|O60506
Exp 1-Exp 2-Exp 3	Heterogeneous nuclear ribonucleoprotein U OS=Homo sapiens GN=HNRNPU PE=1 SV=6	sp|Q00839	90567.2	4	6	4	8.12	11.5	8.12	0	1	0
Exp 1-Exp 2-Exp 3	Heterogeneous nuclear ribonucleoproteins A2/B1 OS=Homo sapiens GN=HNRNPA2B1 PE=1 SV=2	sp|P22626	37412.3	12	11	4	39.1	35.4	14.4	1	0	0	-------sp|P09651----	sp|Q13151,sp|P51991,sp|P09651
Exp 1-Exp 2-Exp 3	Heterogeneous nuclear ribonucleoproteins C1/C2 OS=Homo sapiens GN=HNRNPC PE=1 SV=4	sp|P07910	33652.5	7	5	3	22.9	16	12.7	0	1	0
Exp 1	Hexokinase-1 OS=Homo sapiens GN=HK1 PE=1 SV=3	sp|P19367	102470	2			2.94			0
Exp 1-Exp 2-Exp 3	Hexokinase-2 OS=Homo sapiens GN=HK2 PE=1 SV=2	sp|P52789	102363	3	3	3	5.45	4.47	4.91	0	0	0
Exp 1	HIG1 domain family member 1A OS=Homo sapiens GN=HIGD1A PE=1 SV=1	sp|Q9Y241	10125.1	1			9.68			0
Exp 1	Histidine triad nucleotide-binding protein 1 OS=Homo sapiens GN=HINT1 PE=1 SV=2	sp|P49773	13784.1	1			19			0
Exp 3	Histone acetyltransferase type B catalytic subunit OS=Homo sapiens GN=HAT1 PE=1 SV=1	sp|O14929	49496.2			1			4.3			0
Exp 2	Histone deacetylase 1 OS=Homo sapiens GN=HDAC1 PE=1 SV=1	sp|Q13547	55086.1		1			3.53			0
Exp 2	Histone deacetylase complex subunit SAP18 OS=Homo sapiens GN=SAP18 PE=1 SV=1	sp|O00422	17543.5		1			10.5			0
Exp 1-Exp 2-Exp 3	Histone H1,4 OS=Homo sapiens GN=HIST1H1E PE=1 SV=2	sp|P10412,sp|P16402,sp|P16403	21347.8	2	2	2	10.8	10.5	10.5	0	0	0
Exp 1-Exp 3	Histone H1,5 OS=Homo sapiens GN=HIST1H1B PE=1 SV=3	sp|P16401	22563.7	1		1	5.75		5.31	0		0
Exp 1-Exp 2-Exp 3	Histone H2A type 2-C OS=Homo sapiens GN=HIST2H2AC PE=1 SV=4	sp|Q16777,sp|Q6FI13	14078	4	1	3	35.4	14.6	26.9	2	0	2	sp|Q71UI9,sp|P0C0S5-sp|Q71UI9,sp|P0C0S5--		sp|P16104,sp|P0C0S5,sp|Q96QV6,sp|Q71UI9
Exp 2-Exp 3	Histone H2A,x OS=Homo sapiens GN=H2AFX PE=1 SV=2	sp|P16104,sp|Q96QV6	15127.1		1	3		16.1	27.3		0	2			sp|Q96KK5,sp|P0C0S5,sp|Q99878,sp|P0C0S8,sp|P04908,sp|Q7L7L0,sp|Q93077,sp|Q9BTM1,sp|P20671,sp|Q71UI9,sp|Q16777,sp|Q6FI13
Exp 1-Exp 2-Exp 3	Histone H2A,Z OS=Homo sapiens GN=H2AFZ PE=1 SV=2	sp|P0C0S5,sp|Q71UI9	13491.2	4	1	3	31.2	7.81	20.3	2	0	2	sp|Q6FI13,sp|Q16777---sp|Q6FI13,sp|Q16777		sp|Q96KK5,sp|P16104,sp|Q99878,sp|P0C0S8,sp|Q96QV6,sp|P04908,sp|Q7L7L0,sp|Q93077,sp|Q9BTM1,sp|P20671,sp|Q16777,sp|Q6FI13
Exp 1-Exp 2	Histone H2B type 1-J OS=Homo sapiens GN=HIST1H2BJ PE=1 SV=3	sp|P06899,sp|P23527,sp|P33778,sp|Q16778	13886.7	5	5		35.7	40.5		0	0			sp|P62807,sp|Q99880,sp|O60814,sp|P57053,sp|Q5QNW6,sp|P58876,sp|Q99877,sp|Q93079,sp|Q99879
Exp 1-Exp 2-Exp 3	Histone H2B type 1-K OS=Homo sapiens GN=HIST1H2BK PE=1 SV=3	sp|O60814,sp|P57053,sp|P58876,sp|P62807,sp|Q5QNW6,sp|Q93079,sp|Q99877,sp|Q99879,sp|Q99880	13888.6	5	6	3	35.7	41.3	26.2	3	4	1	sp|P23527,sp|P33778,sp|Q8N257,sp|Q16778,sp|P06899---sp|P23527,sp|P33778,sp|Q8N257,sp|Q16778,sp|P06899-sp|P23527,sp|P33778,sp|Q8N257,sp|Q16778,sp|P06899	sp|P23527,sp|P33778,sp|Q16778,sp|P06899	--sp|P55060
Exp 1-Exp 2	Histone H3,3 OS=Homo sapiens GN=H3F3A PE=1 SV=2	sp|P84243	15310.7	2	2		9.56	28.7		0	4
Exp 1-Exp 2-Exp 3	Histone H4 OS=Homo sapiens GN=HIST1H4A PE=1 SV=2	sp|P62805	11349.7	8	7	3	53.4	52.4	29.1	0	0	0
Exp 1	Histone-arginine methyltransferase CARM1 OS=Homo sapiens GN=CARM1 PE=1 SV=3	sp|Q86X55	65835.9	1			2.96			0
Exp 2-Exp 3	Histone-binding protein RBBP4 OS=Homo sapiens GN=RBBP4 PE=1 SV=3	sp|Q09028,sp|Q16576	47637.8		1	1		3.06	3.06		0	0
Exp 2	HLA class I histocompatibility antigen, B-7 alpha chain OS=Homo sapiens GN=HLA-B PE=1 SV=3	sp|P01889,sp|P04222,sp|P10321,sp|P30460,sp|P30479,sp|P30480,sp|P30499,sp|P30501,sp|P30504,sp|P30505,sp|P30508,sp|P30510,sp|Q04826,sp|Q07000,sp|Q29865,sp|Q29963,sp|Q31612	40441.6		1			3.87			0
Exp 1-Exp 2	Hydroxyacyl-coenzyme A dehydrogenase, mitochondrial OS=Homo sapiens GN=HADH PE=1 SV=3	sp|Q16836	34276.1	1	1		3.5	3.5		0	0
Exp 2	Hydroxysteroid dehydrogenase-like protein 2 OS=Homo sapiens GN=HSDL2 PE=1 SV=1	sp|Q6YN16	45378.6		1			4.31			0
Exp 1-Exp 2	Hypoxanthine-guanine phosphoribosyltransferase OS=Homo sapiens GN=HPRT1 PE=1 SV=2	sp|P00492	24562.2	1	1		5.96	5.96		0	0
Exp 1-Exp 2-Exp 3	Hypoxia up-regulated protein 1 OS=Homo sapiens GN=HYOU1 PE=1 SV=1	sp|Q9Y4L1	111319	12	8	6	17.2	13.8	10.3	0	0	0
Exp 3	Ig heavy chain V-III region VH26 OS=Homo sapiens PE=1 SV=1	sp|P01764	12564.6			1			16.2			0
Exp 3	Ig kappa chain C region OS=Homo sapiens GN=IGKC PE=1 SV=1	sp|P01834	11590.5			3			48.1			0
Exp 1-Exp 3	Ig kappa chain V-I region Lay OS=Homo sapiens PE=1 SV=1	sp|P01605	11816.1	1		1	8.33		16.7	0		0
Exp 1-Exp 2-Exp 3	Ig kappa chain V-II region Cum OS=Homo sapiens PE=1 SV=1	sp|P01614,sp|P01617,sp|P06309,sp|P06310	12658.7	1	1	1	11.3	11.3	11.3	0	0	0
Exp 1-Exp 2-Exp 3	Ig kappa chain V-II region MIL OS=Homo sapiens PE=1 SV=1	sp|P01616	12032.8	1	1	1	11.6	11.6	11.6	0	0	0
Exp 1-Exp 2-Exp 3	Ig kappa chain V-IV region Len OS=Homo sapiens PE=1 SV=2	sp|P01625,sp|P06312,sp|P06313,sp|P06314	13362.3	1	1	1	7.44	7.89	7.89	0	0	0
Exp 1	Immediate early response 3-interacting protein 1 OS=Homo sapiens GN=IER3IP1 PE=1 SV=1	sp|Q9Y5U9	8951.2	1			9.76			0
Exp 3	Immunoglobulin lambda-like polypeptide 5 OS=Homo sapiens GN=IGLL5 PE=2 SV=2	sp|B9A064,sp|P0CF74,sp|P0CG04,sp|P0CG05,sp|P0CG06	23044.9			1			7.01			0
Exp 1-Exp 2-Exp 3	Importin subunit alpha-2 OS=Homo sapiens GN=KPNA2 PE=1 SV=1	sp|P52292	57844.5	1	4	3	3.78	18.9	14.2	0	0	0
Exp 1-Exp 2-Exp 3	Importin subunit beta-1 OS=Homo sapiens GN=KPNB1 PE=1 SV=2	sp|Q14974	97153.3	9	10	4	12.1	16.7	6.74	0	0	0
Exp 1-Exp 2	Importin-11 OS=Homo sapiens GN=IPO11 PE=1 SV=1	sp|Q9UI26	112520	2	1		3.69	1.95		0	0
Exp 1-Exp 2-Exp 3	Importin-4 OS=Homo sapiens GN=IPO4 PE=1 SV=2	sp|Q8TEX9	118701	6	2	2	9.53	3.61	3.24	0	0	0
Exp 1-Exp 2-Exp 3	Importin-5 OS=Homo sapiens GN=IPO5 PE=1 SV=4	sp|O00410	123614	3	5	2	3.92	7.75	2.64	0	0	0
Exp 1-Exp 2	Importin-7 OS=Homo sapiens GN=IPO7 PE=1 SV=1	sp|O95373	119502	8	9		10.8	12.4		0	0
Exp 1-Exp 2-Exp 3	Importin-9 OS=Homo sapiens GN=IPO9 PE=1 SV=3	sp|Q96P70	115946	3	1	1	6.15	1.73	1.73	0	0	0
Exp 1-Exp 3	Inorganic pyrophosphatase OS=Homo sapiens GN=PPA1 PE=1 SV=2	sp|Q15181	32642.6	1		1	5.54		5.54	0		0
Exp 1-Exp 2	Inosine-5'-monophosphate dehydrogenase 2 OS=Homo sapiens GN=IMPDH2 PE=1 SV=2	sp|P12268	55788.4	2	3		5.45	8.37		0	0
Exp 1-Exp 2	Inositol-3-phosphate synthase 1 OS=Homo sapiens GN=ISYNA1 PE=1 SV=1	sp|Q9NPH2	61049.9	2	1		5.2	2.33		0	0
Exp 1-Exp 2	Insulin-like growth factor 2 mRNA-binding protein 1 OS=Homo sapiens GN=IGF2BP1 PE=1 SV=2	sp|Q9NZI8	63462.5	4	2		10.4	5.2		1	0		--sp|O00425-
Exp 1-Exp 2-Exp 3	Insulin-like growth factor 2 mRNA-binding protein 3 OS=Homo sapiens GN=IGF2BP3 PE=1 SV=2	sp|O00425	63688	2	1	1	5.01	2.42	2.42	1	0	0	-sp|Q9NZI8
Exp 1	Integrin alpha-5 OS=Homo sapiens GN=ITGA5 PE=1 SV=2	sp|P08648	114520	1			1.33			0
Exp 1-Exp 2	Integrin alpha-6 OS=Homo sapiens GN=ITGA6 PE=1 SV=4	sp|P23229	126618	1	1		0.796	0.796		0	0
Exp 1	Integrin alpha-V OS=Homo sapiens GN=ITGAV PE=1 SV=2	sp|P06756	116023	1			1.34			0
Exp 1-Exp 2	Integrin beta-1 OS=Homo sapiens GN=ITGB1 PE=1 SV=2	sp|P05556	88397.1	3	3		4.64	6.14		0	0
Exp 1-Exp 2	Integrin beta-4 OS=Homo sapiens GN=ITGB4 PE=1 SV=5	sp|P16144	202149	2	3		1.48	2.03		0	0
Exp 1	Inter-alpha-trypsin inhibitor heavy chain H1 OS=Homo sapiens GN=ITIH1 PE=1 SV=3	sp|P19827	101372	2			2.74			0
Exp 1	Inter-alpha-trypsin inhibitor heavy chain H2 OS=Homo sapiens GN=ITIH2 PE=1 SV=2	sp|P19823	106448	4			7.19			0
Exp 1	Inter-alpha-trypsin inhibitor heavy chain H3 OS=Homo sapiens GN=ITIH3 PE=1 SV=2	sp|Q06033	99832.9	1			1.12			0
Exp 1-Exp 3	Interferon-induced, double-stranded RNA-activated protein kinase OS=Homo sapiens GN=EIF2AK2 PE=1 SV=2	sp|P19525	62079.1	1		2	2.18		4.17	0		0
Exp 1-Exp 2-Exp 3	Interleukin enhancer-binding factor 2 OS=Homo sapiens GN=ILF2 PE=1 SV=2	sp|Q12905	43044.7	7	7	1	25.9	32.3	2.56	0	0	0
Exp 1-Exp 2	Interleukin enhancer-binding factor 3 OS=Homo sapiens GN=ILF3 PE=1 SV=3	sp|Q12906	95320.9	2	2		3.8	3.58		0	0
Exp 1-Exp 2	Inverted formin-2 OS=Homo sapiens GN=INF2 PE=1 SV=2	sp|Q27J81	135609	2	2		2.32	2.32		0	0
Exp 1-Exp 2	Isocitrate dehydrogenase [NAD] subunit alpha, mitochondrial OS=Homo sapiens GN=IDH3A PE=1 SV=1	sp|P50213	39574.5	4	2		14.8	6.01		0	0
Exp 1-Exp 2	Isocitrate dehydrogenase [NAD] subunit beta, mitochondrial OS=Homo sapiens GN=IDH3B PE=1 SV=2	sp|O43837	42165.6	1	2		4.42	7.01		0	0
Exp 1-Exp 3	Isocitrate dehydrogenase [NADP] cytoplasmic OS=Homo sapiens GN=IDH1 PE=1 SV=2	sp|O75874	46642.5	1		1	4.11		4.11	0		0
Exp 1-Exp 2	Isocitrate dehydrogenase [NADP], mitochondrial OS=Homo sapiens GN=IDH2 PE=1 SV=2	sp|P48735	50892.4	2	1		5.31	2.43		0	0
Exp 1-Exp 2-Exp 3	Isoleucyl-tRNA synthetase, cytoplasmic OS=Homo sapiens GN=IARS PE=1 SV=2	sp|P41252	144484	8	8	2	6.81	7.84	1.66	0	0	0
Exp 1-Exp 2	Isoleucyl-tRNA synthetase, mitochondrial OS=Homo sapiens GN=IARS2 PE=1 SV=2	sp|Q9NSE4	113776	1	3		1.09	3.66		0	0
Exp 1-Exp 2-Exp 3	Junction plakoglobin OS=Homo sapiens GN=JUP PE=1 SV=3	sp|P14923	81727.9	1	1	1	2.42	2.42	2.42	0	0	0
Exp 2	Kelch repeat and BTB domain-containing protein 3 OS=Homo sapiens GN=KBTBD3 PE=2 SV=2	sp|Q8NAB2	69378.4		1			1.15			0
Exp 2	KH domain-containing, RNA-binding, signal transduction-associated protein 1 OS=Homo sapiens GN=KHDRBS1 PE=1 SV=1	sp|Q07666	48210.2		1			4.51			0
Exp 1	Kinesin-like protein KIF11 OS=Homo sapiens GN=KIF11 PE=1 SV=2	sp|P52732	119144	1			1.04			0
Exp 1	Kinetochore protein Spc24 OS=Homo sapiens GN=SPC24 PE=1 SV=1	sp|Q8NBT2	22425	1			8.63			0
Exp 1-Exp 2-Exp 3	Kynurenine--oxoglutarate transaminase 3 OS=Homo sapiens GN=CCBL2 PE=1 SV=1	sp|Q6YP21	51384.7	2	1	1	4.85	2.64	2.64	0	0	0
Exp 1	L-2-hydroxyglutarate dehydrogenase, mitochondrial OS=Homo sapiens GN=L2HGDH PE=1 SV=3	sp|Q9H9P8	50299.4	1			2.59			0
Exp 2	Lamin-B receptor OS=Homo sapiens GN=LBR PE=1 SV=2	sp|Q14739	70688.3		1			3.09			0
Exp 1-Exp 2	Lamin-B1 OS=Homo sapiens GN=LMNB1 PE=1 SV=2	sp|P20700	66391.6	1	1		1.71	1.71		0	0
Exp 1	Laminin subunit alpha-5 OS=Homo sapiens GN=LAMA5 PE=1 SV=8	sp|O15230	399707	1			0.325			0
Exp 2-Exp 3	Laminin subunit beta-1 OS=Homo sapiens GN=LAMB1 PE=1 SV=2	sp|P07942	198017		2	1		2.35	1.12		7	0
Exp 1-Exp 2	Laminin subunit gamma-1 OS=Homo sapiens GN=LAMC1 PE=1 SV=3	sp|P11047	177583	1	2		0.87	1.68		0	3
Exp 2	LanC-like protein 1 OS=Homo sapiens GN=LANCL1 PE=1 SV=1	sp|O43813	45266.8		1			3.01			5
Exp 1-Exp 2	Lanosterol 14-alpha demethylase OS=Homo sapiens GN=CYP51A1 PE=1 SV=3	sp|Q16850	56790.4	1	1		2.78	2.78		0	2
Exp 1-Exp 2	Large proline-rich protein BAG6 OS=Homo sapiens GN=BAG6 PE=1 SV=2	sp|P46379	119389	1	2		1.15	2.56		0	5
Exp 1-Exp 2-Exp 3	Leucine-rich PPR motif-containing protein, mitochondrial OS=Homo sapiens GN=LRPPRC PE=1 SV=3	sp|P42704	157894	9	12	1	8.9	11.8	1.15	0	1	0
Exp 1	Leucine-rich repeat-containing protein 40 OS=Homo sapiens GN=LRRC40 PE=1 SV=1	sp|Q9H9A6	68236.3	1			3.82			0
Exp 1-Exp 2	Leucine-rich repeat-containing protein 59 OS=Homo sapiens GN=LRRC59 PE=1 SV=1	sp|Q96AG4	34913.4	2	1		12.7	4.23		0	4
Exp 2	Leucyl-cystinyl aminopeptidase OS=Homo sapiens GN=LNPEP PE=1 SV=3	sp|Q9UIQ6	117335		1			1.46			7
Exp 1-Exp 2-Exp 3	Leucyl-tRNA synthetase, cytoplasmic OS=Homo sapiens GN=LARS PE=1 SV=2	sp|Q9P2J5	134453	6	8	8	7.65	10.7	9.18	0	5	0
Exp 2	Leukotriene A-4 hydrolase OS=Homo sapiens GN=LTA4H PE=1 SV=2	sp|P09960	69269.1		1			3.44			2
Exp 1-Exp 2	LIM and senescent cell antigen-like-containing domain protein 1 OS=Homo sapiens GN=LIMS1 PE=1 SV=4	sp|P48059	37232.7	1	1		3.69	3.69		0	0
Exp 1	LIM and SH3 domain protein 1 OS=Homo sapiens GN=LASP1 PE=1 SV=2	sp|Q14847	29698.8	1			4.98			0
Exp 1	LIM domain and actin-binding protein 1 OS=Homo sapiens GN=LIMA1 PE=1 SV=1	sp|Q9UHB6	85208.3	1			1.84			0
Exp 1-Exp 2-Exp 3	L-lactate dehydrogenase A chain OS=Homo sapiens GN=LDHA PE=1 SV=2	sp|P00338	36671.2	9	10	4	27.7	29.5	12	0	0	1		sp|P07195	sp|P07195
Exp 1-Exp 2-Exp 3	L-lactate dehydrogenase B chain OS=Homo sapiens GN=LDHB PE=1 SV=2	sp|P07195	36620.6	8	11	5	25.7	42.5	15	0	0	1		sp|P00338	sp|P00338
Exp 1-Exp 2	Lon protease homolog, mitochondrial OS=Homo sapiens GN=LONP1 PE=1 SV=2	sp|P36776	106473	1	2		1.15	2.29		0	0
Exp 1	Long-chain fatty acid transport protein 6 OS=Homo sapiens GN=SLC27A6 PE=1 SV=1	sp|Q9Y2P4	70096.1	1			1.78			0
Exp 1	Long-chain-fatty-acid--CoA ligase 3 OS=Homo sapiens GN=ACSL3 PE=1 SV=3	sp|O95573	80405.1	1			2.5			0
Exp 1	Luc7-like protein 3 OS=Homo sapiens GN=LUC7L3 PE=1 SV=2	sp|O95232	51449.1	1			3.24			0
Exp 1-Exp 2	Lupus La protein OS=Homo sapiens GN=SSB PE=1 SV=2	sp|P05455	46821	1	2		3.43	6.86		0	0
Exp 1	L-xylulose reductase OS=Homo sapiens GN=DCXR PE=1 SV=2	sp|Q7Z4W1	25894.2	1			4.1			0
Exp 1-Exp 2	Lysophosphatidylcholine acyltransferase 1 OS=Homo sapiens GN=LPCAT1 PE=1 SV=2	sp|Q8NF37	59134.8	1	4		2.81	12		0	0
Exp 1-Exp 2	Lysosome-associated membrane glycoprotein 1 OS=Homo sapiens GN=LAMP1 PE=1 SV=3	sp|P11279	44865.1	1	1		3.84	3.84		0	0
Exp 1-Exp 2	Lysosome-associated membrane glycoprotein 2 OS=Homo sapiens GN=LAMP2 PE=1 SV=2	sp|P13473	44942.9	1	1		2.93	2.93		0	0
Exp 3	Lysozyme C OS=Homo sapiens GN=LYZ PE=1 SV=1	sp|P61626	16518.9			2			16.2			0
Exp 2-Exp 3	Lysyl-tRNA synthetase OS=Homo sapiens GN=KARS PE=1 SV=3	sp|Q15046	68032.4		1	1		1.84	1.84		0	0
Exp 1-Exp 2	Macrophage migration inhibitory factor OS=Homo sapiens GN=MIF PE=1 SV=4	sp|P14174	12458.5	1	2		9.57	17.4		0	0
Exp 1	Magnesium transporter protein 1 OS=Homo sapiens GN=MAGT1 PE=1 SV=1	sp|Q9H0U3	38019	1			4.18			0
Exp 2	Major vault protein OS=Homo sapiens GN=MVP PE=1 SV=4	sp|Q14764	99308		1			1.34			0
Exp 1-Exp 2-Exp 3	Malate dehydrogenase, mitochondrial OS=Homo sapiens GN=MDH2 PE=1 SV=3	sp|P40926	35485.7	5	6	1	24.3	26.3	5.62	0	0	0
Exp 1-Exp 2	Malectin OS=Homo sapiens GN=MLEC PE=1 SV=1	sp|Q14165	32216.1	1	2		4.45	9.93		0	0
Exp 1-Exp 2	Malignant T cell-amplified sequence 1 OS=Homo sapiens GN=MCTS1 PE=1 SV=1	sp|Q9ULC4	20537.9	1	1		9.39	9.39		0	0
Exp 1-Exp 2	Mannose-P-dolichol utilization defect 1 protein OS=Homo sapiens GN=MPDU1 PE=1 SV=2	sp|O75352	26620.6	1	2		4.05	9.72		0	0
Exp 2	Mannosyl-oligosaccharide glucosidase OS=Homo sapiens GN=MOGS PE=1 SV=5	sp|Q13724	91901.1		2			3.58			0
Exp 1-Exp 3	Matrin-3 OS=Homo sapiens GN=MATR3 PE=1 SV=2	sp|P43243	94608.7	1		5	2.95		10.4	0		0
Exp 1	Mediator of DNA damage checkpoint protein 1 OS=Homo sapiens GN=MDC1 PE=1 SV=3	sp|Q14676	226643	1			0.814			0
Exp 3	Mediator of RNA polymerase II transcription subunit 4 OS=Homo sapiens GN=MED4 PE=1 SV=1	sp|Q9NPJ6	29728.2			1			4.81			0
Exp 2	Medium-chain specific acyl-CoA dehydrogenase, mitochondrial OS=Homo sapiens GN=ACADM PE=1 SV=1	sp|P11310	46571.5		2			5.23			2
Exp 1-Exp 2	Membrane-associated progesterone receptor component 1 OS=Homo sapiens GN=PGRMC1 PE=1 SV=3	sp|O00264	21654.2	1	2		7.18	23.1		0	2
Exp 1-Exp 2	Membrane-associated progesterone receptor component 2 OS=Homo sapiens GN=PGRMC2 PE=1 SV=1	sp|O15173	23801.3	2	1		14.8	6.28		0	0
Exp 1-Exp 2	Metaxin-1 OS=Homo sapiens GN=MTX1 PE=1 SV=2	sp|Q13505	51460	2	1		8.15	3.22		0	0
Exp 1	Metaxin-2 OS=Homo sapiens GN=MTX2 PE=1 SV=1	sp|O75431	29745.3	1			10.6			0
Exp 1-Exp 2	Methionyl-tRNA synthetase, cytoplasmic OS=Homo sapiens GN=MARS PE=1 SV=2	sp|P56192	101100	2	2		3.56	2.44		0	0
Exp 2-Exp 3	Methylated-DNA--protein-cysteine methyltransferase OS=Homo sapiens GN=MGMT PE=1 SV=1	sp|P16455	21627.9		1	1		8.7	8.7		0	0
Exp 2-Exp 3	Methylthioribose-1-phosphate isomerase OS=Homo sapiens GN=MRI1 PE=1 SV=1	sp|Q9BV20	39131.8		1	1		3.52	3.52		0	0
Exp 1-Exp 2	Methyltransferase-like protein 7A OS=Homo sapiens GN=METTL7A PE=1 SV=1	sp|Q9H8H3	28301.6	1	2		6.15	12.3		0	0
Exp 1-Exp 2-Exp 3	Microsomal glutathione S-transferase 3 OS=Homo sapiens GN=MGST3 PE=1 SV=1	sp|O14880	16498.6	3	2	1	18.4	17.8	8.55	0	0	0
Exp 3	Microtubule-actin cross-linking factor 1, isoform 4 OS=Homo sapiens GN=MACF1 PE=1 SV=2	sp|Q96PK2,sp|Q9UPN3	670118			1			0.236			0
Exp 2	Microtubule-associated protein RP/EB family member 1 OS=Homo sapiens GN=MAPRE1 PE=1 SV=3	sp|Q15691	29981.5		1			4.48			0
Exp 1	Midasin OS=Homo sapiens GN=MDN1 PE=1 SV=2	sp|Q9NU22	632808	1			0.197			0
Exp 1-Exp 2	Minor histocompatibility antigen H13 OS=Homo sapiens GN=HM13 PE=1 SV=1	sp|Q8TCT9	41472.9	1	2		3.18	9.55		0	0
Exp 1-Exp 2	Mitochondrial 2-oxoglutarate/malate carrier protein OS=Homo sapiens GN=SLC25A11 PE=1 SV=3	sp|Q02978	34045.2	3	5		13.4	23.2		0	0
Exp 1-Exp 2	Mitochondrial carrier homolog 2 OS=Homo sapiens GN=MTCH2 PE=1 SV=1	sp|Q9Y6C9	33313.6	3	1		17.8	5.28		0	0
Exp 1-Exp 2	Mitochondrial chaperone BCS1 OS=Homo sapiens GN=BCS1L PE=1 SV=1	sp|Q9Y276	47517.3	1	1		4.53	4.53		0	0
Exp 1-Exp 2-Exp 3	Mitochondrial fission 1 protein OS=Homo sapiens GN=FIS1 PE=1 SV=2	sp|Q9Y3D6	16920.3	1	1	1	7.24	7.24	7.24	0	0	0
Exp 1-Exp 2	Mitochondrial import inner membrane translocase subunit Tim17-A OS=Homo sapiens GN=TIMM17A PE=1 SV=1	sp|Q99595	18006.1	1	1		12.9	12.9		0	0
Exp 1	Mitochondrial import inner membrane translocase subunit Tim17-B OS=Homo sapiens GN=TIMM17B PE=1 SV=1	sp|O60830	18255.5	1			12.8			0
Exp 1	Mitochondrial import inner membrane translocase subunit Tim23 OS=Homo sapiens GN=TIMM23 PE=1 SV=1	sp|O14925,sp|Q5SRD1	28031.6	1			3.89			0
Exp 1-Exp 2	Mitochondrial import inner membrane translocase subunit TIM44 OS=Homo sapiens GN=TIMM44 PE=1 SV=2	sp|O43615	51339.1	3	3		8.85	7.96		0	0
Exp 1-Exp 2	Mitochondrial import inner membrane translocase subunit TIM50 OS=Homo sapiens GN=TIMM50 PE=1 SV=2	sp|Q3ZCQ8	39629.5	2	2		5.95	5.95		0	0
Exp 1-Exp 2	Mitochondrial import receptor subunit TOM22 homolog OS=Homo sapiens GN=TOMM22 PE=1 SV=3	sp|Q9NS69	15504.1	4	3		48.6	36.6		0	0
Exp 3	Mitochondrial import receptor subunit TOM34 OS=Homo sapiens GN=TOMM34 PE=1 SV=2	sp|Q15785	34542.3			2			10.7			0
Exp 1-Exp 2	Mitochondrial import receptor subunit TOM40 homolog OS=Homo sapiens GN=TOMM40 PE=1 SV=1	sp|O96008	37875.1	3	3		9.14	12.2		0	0
Exp 1-Exp 2	Mitochondrial inner membrane protein OS=Homo sapiens GN=IMMT PE=1 SV=1	sp|Q16891	83661	2	5		2.64	9.23		0	0
Exp 1	Mitochondrial inner membrane protein OXA1L OS=Homo sapiens GN=OXA1L PE=1 SV=3	sp|Q15070	48530.8	1			2.76			0
Exp 1	Mitofusin-1 OS=Homo sapiens GN=MFN1 PE=1 SV=2	sp|Q8IWA4	84084	1			1.89			0
Exp 2	Mitotic checkpoint protein BUB3 OS=Homo sapiens GN=BUB3 PE=1 SV=1	sp|O43684	37136.7		1			4.27			0
Exp 3	Mitotic spindle assembly checkpoint protein MAD1 OS=Homo sapiens GN=MAD1L1 PE=1 SV=2	sp|Q9Y6D9	83050.4			1			2.65			0
Exp 1-Exp 2-Exp 3	MMS19 nucleotide excision repair protein homolog OS=Homo sapiens GN=MMS19 PE=1 SV=2	sp|Q96T76	113273	2	1	1	3.4	1.17	1.17	0	0	0
Exp 1	MOSC domain-containing protein 1, mitochondrial OS=Homo sapiens GN=MOSC1 PE=1 SV=1	sp|Q5VT66	37482	1			7.42			0
Exp 2-Exp 3	Mps one binder kinase activator-like 1A OS=Homo sapiens GN=MOBKL1A PE=1 SV=3	sp|Q7L9L4,sp|Q9H8S9	25073.6		1	1		5.09	5.09		0	0
Exp 1	Mpv17-like protein 2 OS=Homo sapiens GN=MPV17L2 PE=1 SV=2	sp|Q567V2	23162.5	1			5.83			0
Exp 3	mRNA export factor OS=Homo sapiens GN=RAE1 PE=1 SV=1	sp|P78406	40950.5			2			7.61			0
Exp 1-Exp 2-Exp 3	Multifunctional protein ADE2 OS=Homo sapiens GN=PAICS PE=1 SV=3	sp|P22234	47062	4	3	2	14.1	11.5	6.12	0	0	0
Exp 1-Exp 2	Myb-binding protein 1A OS=Homo sapiens GN=MYBBP1A PE=1 SV=2	sp|Q9BQG0	148840	1	1		1.36	0.828		0	0
Exp 1-Exp 2-Exp 3	Myosin light polypeptide 6 OS=Homo sapiens GN=MYL6 PE=1 SV=2	sp|P60660	16911.8	4	7	1	23.8	47.7	8.61	0	0	0
Exp 1-Exp 2-Exp 3	Myosin regulatory light chain 12B OS=Homo sapiens GN=MYL12B PE=1 SV=2	sp|O14950,sp|P19105	19777.2	5	5	2	35.1	34.9	16.9	0	0	0		sp|P24844
Exp 2	Myosin regulatory light polypeptide 9 OS=Homo sapiens GN=MYL9 PE=1 SV=4	sp|P24844	19810.1		4			28.5			0			sp|P19105,sp|O14950
Exp 1-Exp 2-Exp 3	Myosin-10 OS=Homo sapiens GN=MYH10 PE=1 SV=3	sp|P35580	228987	31	40	7	20.2	26.6	5.26	10	0	4	sp|P35579-sp|P35579-sp|P35579----sp|P35579-----sp|P35579--sp|P35579-----sp|P35579---sp|P35579-----sp|P35579--sp|P35579--	sp|P35579	sp|P35579
Exp 1-Exp 2-Exp 3	Myosin-9 OS=Homo sapiens GN=MYH9 PE=1 SV=4	sp|P35579	226520	62	75	29	38.9	42.8	20.1	10	0	4	sp|P35580-sp|P35580-sp|P35580---------sp|P35580-------------sp|P35580------sp|P35580---sp|P35580---------sp|P35580-------------sp|P35580-sp|P35580-----	sp|P35580	sp|P35580
Exp 1-Exp 2	Myosin-Ib OS=Homo sapiens GN=MYO1B PE=1 SV=3	sp|O43795	131973	1	2		1.32	2.73		0	0
Exp 1	Myosin-Ic OS=Homo sapiens GN=MYO1C PE=1 SV=4	sp|O00159	121667	1			1.22			0
Exp 1-Exp 2	Myosin-If OS=Homo sapiens GN=MYO1F PE=1 SV=3	sp|O00160,sp|Q12965	127048	1	1		1.53	1.55		0	0
Exp 2-Exp 3	N-acetyl-D-glucosamine kinase OS=Homo sapiens GN=NAGK PE=1 SV=4	sp|Q9UJ70	37359.1		1	4		4.36	16.3		0	0
Exp 1-Exp 2	N-acetyltransferase 10 OS=Homo sapiens GN=NAT10 PE=1 SV=2	sp|Q9H0A0	115716	2	2		3.8	4		0	0
Exp 1-Exp 2-Exp 3	NACHT, LRR and PYD domains-containing protein 2 OS=Homo sapiens GN=NLRP2 PE=1 SV=1	sp|Q9NX02	120502	13	12	11	17.7	17.5	16	0	0	0
Exp 1	NADH dehydrogenase [ubiquinone] 1 alpha subcomplex assembly factor 4 OS=Homo sapiens GN=NDUFAF4 PE=1 SV=1	sp|Q9P032	20249.3	1			8			0
Exp 1-Exp 2	NADH dehydrogenase [ubiquinone] 1 alpha subcomplex subunit 10, mitochondrial OS=Homo sapiens GN=NDUFA10 PE=1 SV=1	sp|O95299	40733.7	1	2		6.2	10.1		0	0
Exp 1	NADH dehydrogenase [ubiquinone] 1 alpha subcomplex subunit 11 OS=Homo sapiens GN=NDUFA11 PE=1 SV=3	sp|Q86Y39	14834.1	1			13.5			0
Exp 1-Exp 2	NADH dehydrogenase [ubiquinone] 1 alpha subcomplex subunit 13 OS=Homo sapiens GN=NDUFA13 PE=1 SV=3	sp|Q9P0J0	16681.1	3	3		25.7	24.3		0	0
Exp 1-Exp 2	NADH dehydrogenase [ubiquinone] 1 alpha subcomplex subunit 4 OS=Homo sapiens GN=NDUFA4 PE=1 SV=1	sp|O00483	9352.4	1	2		14.8	27.2		0	0
Exp 1-Exp 2	NADH dehydrogenase [ubiquinone] 1 alpha subcomplex subunit 5 OS=Homo sapiens GN=NDUFA5 PE=1 SV=3	sp|Q16718	13441	3	1		29.3	8.62		0	0
Exp 1	NADH dehydrogenase [ubiquinone] 1 alpha subcomplex subunit 6 OS=Homo sapiens GN=NDUFA6 PE=1 SV=3	sp|P56556	17852.7	1			5.19			0
Exp 1-Exp 2	NADH dehydrogenase [ubiquinone] 1 alpha subcomplex subunit 8 OS=Homo sapiens GN=NDUFA8 PE=1 SV=3	sp|P51970	20087.2	1	1		10.5	10.5		0	0
Exp 1-Exp 2	NADH dehydrogenase [ubiquinone] 1 alpha subcomplex subunit 9, mitochondrial OS=Homo sapiens GN=NDUFA9 PE=1 SV=2	sp|Q16795	42492.1	6	5		24.9	19.1		0	0
Exp 1	NADH dehydrogenase [ubiquinone] 1 beta subcomplex subunit 1 OS=Homo sapiens GN=NDUFB1 PE=1 SV=1	sp|O75438	6943.2	1			15.5			0
Exp 1	NADH dehydrogenase [ubiquinone] 1 beta subcomplex subunit 9 OS=Homo sapiens GN=NDUFB9 PE=1 SV=3	sp|Q9Y6M9	21813.4	1			7.82			0
Exp 1-Exp 2	NADH dehydrogenase [ubiquinone] flavoprotein 1, mitochondrial OS=Homo sapiens GN=NDUFV1 PE=1 SV=4	sp|P49821	50799.8	1	1		5.82	2.16		0	3
Exp 1-Exp 2	NADH dehydrogenase [ubiquinone] flavoprotein 2, mitochondrial OS=Homo sapiens GN=NDUFV2 PE=1 SV=2	sp|P19404	27373.8	1	1		5.22	4.02		0	3
Exp 2	NADH dehydrogenase [ubiquinone] iron-sulfur protein 2, mitochondrial OS=Homo sapiens GN=NDUFS2 PE=1 SV=2	sp|O75306	52528.5		1			2.38			12
Exp 1-Exp 2	NADH dehydrogenase [ubiquinone] iron-sulfur protein 3, mitochondrial OS=Homo sapiens GN=NDUFS3 PE=1 SV=1	sp|O75489	30223.7	5	5		23.9	24.6		0	12
Exp 1	NADH dehydrogenase [ubiquinone] iron-sulfur protein 5 OS=Homo sapiens GN=NDUFS5 PE=1 SV=3	sp|O43920	12500	2			22.6			0
Exp 2	NADH dehydrogenase [ubiquinone] iron-sulfur protein 7, mitochondrial OS=Homo sapiens GN=NDUFS7 PE=1 SV=3	sp|O75251	23545.5		1			4.23			0
Exp 1-Exp 2	NADH dehydrogenase [ubiquinone] iron-sulfur protein 8, mitochondrial OS=Homo sapiens GN=NDUFS8 PE=1 SV=1	sp|O00217	23687.9	1	2		4.29	9.52		0	0
Exp 1-Exp 2	NADH-cytochrome b5 reductase 1 OS=Homo sapiens GN=CYB5R1 PE=1 SV=1	sp|Q9UHQ9	34078.1	2	3		9.51	12.5		0	0
Exp 1-Exp 2	NADH-cytochrome b5 reductase 3 OS=Homo sapiens GN=CYB5R3 PE=1 SV=3	sp|P00387	34218.3	4	3		18.3	16.6		0	0
Exp 1-Exp 2	NADH-ubiquinone oxidoreductase 75 kDa subunit, mitochondrial OS=Homo sapiens GN=NDUFS1 PE=1 SV=3	sp|P28331	79450.5	2	8		4.68	17.1		0	0
Exp 1-Exp 2	NADPH--cytochrome P450 reductase OS=Homo sapiens GN=POR PE=1 SV=2	sp|P16435	76672.9	3	2		7.09	3.25		0	0
Exp 1-Exp 2-Exp 3	Nascent polypeptide-associated complex subunit alpha OS=Homo sapiens GN=NACA PE=1 SV=1	sp|Q13765	23365.3	1	1	1	6.51	6.51	6.98	0	0	0
Exp 1	Nck-associated protein 1 OS=Homo sapiens GN=NCKAP1 PE=1 SV=1	sp|Q9Y2A7	128777	1			1.42			0
Exp 3	NEDD8-conjugating enzyme Ubc12 OS=Homo sapiens GN=UBE2M PE=1 SV=1	sp|P61081	20882.9			1			8.74			0
Exp 3	Negative elongation factor C/D OS=Homo sapiens GN=TH1L PE=1 SV=2	sp|Q8IXH7	66228.9			1			2.2			0
Exp 3	Nesprin-3 OS=Homo sapiens GN=C14orf49 PE=1 SV=2	sp|Q6ZMZ3	112201			1			1.13			0
Exp 1	Neuroguidin OS=Homo sapiens GN=NGDN PE=1 SV=1	sp|Q8NEJ9	35876.9	1			5.71			0
Exp 1-Exp 2	Neutral alpha-glucosidase AB OS=Homo sapiens GN=GANAB PE=1 SV=3	sp|Q14697	106858	7	5		9.53	8.47		0	0
Exp 2	Neutral amino acid transporter B(0) OS=Homo sapiens GN=SLC1A5 PE=1 SV=2	sp|Q15758	56581.8		1			2.03			0
Exp 1-Exp 2-Exp 3	NHP2-like protein 1 OS=Homo sapiens GN=NHP2L1 PE=1 SV=3	sp|P55769	14155.8	1	1	2	9.38	9.38	18.8	0	0	0
Exp 1-Exp 2	Nicalin OS=Homo sapiens GN=NCLN PE=1 SV=2	sp|Q969V3	62956.7	1	2		2.31	4.8		0	0
Exp 2	Nicotinamide phosphoribosyltransferase OS=Homo sapiens GN=NAMPT PE=1 SV=1	sp|P43490	55504.5		4			15.7			0
Exp 1-Exp 2	Nodal modulator 3 OS=Homo sapiens GN=NOMO3 PE=2 SV=2	sp|P69849,sp|Q15155,sp|Q5JPE7	134308	7	6		8.43	7.77		0	0
Exp 1-Exp 2	Non-POU domain-containing octamer-binding protein OS=Homo sapiens GN=NONO PE=1 SV=4	sp|Q15233	54213.6	4	1		13.2	1.91		0	0
Exp 1	Non-specific lipid-transfer protein OS=Homo sapiens GN=SCP2 PE=1 SV=2	sp|P22307	58976.6	1			1.46			0
Exp 1-Exp 3	Nuclear autoantigenic sperm protein OS=Homo sapiens GN=NASP PE=1 SV=2	sp|P49321	85217.5	1		1	2.92		2.03	0		0
Exp 1-Exp 2	Nuclear cap-binding protein subunit 1 OS=Homo sapiens GN=NCBP1 PE=1 SV=1	sp|Q09161	91823.1	2	3		3.67	4.68		0	0
Exp 3	Nuclear mitotic apparatus protein 1 OS=Homo sapiens GN=NUMA1 PE=1 SV=2	sp|Q14980	238242			2			1.42			0
Exp 1-Exp 2	Nuclear pore complex protein Nup107 OS=Homo sapiens GN=NUP107 PE=1 SV=1	sp|P57740	106359	1	1		1.51	1.51		0	0
Exp 1-Exp 2-Exp 3	Nuclear pore complex protein Nup133 OS=Homo sapiens GN=NUP133 PE=1 SV=2	sp|Q8WUM0	128966	4	1	1	5.36	1.38	1.38	0	0	0
Exp 1-Exp 2-Exp 3	Nuclear pore complex protein Nup155 OS=Homo sapiens GN=NUP155 PE=1 SV=1	sp|O75694	155185	5	1	1	5.54	0.791	0.791	0	0	0
Exp 1-Exp 2	Nuclear pore complex protein Nup160 OS=Homo sapiens GN=NUP160 PE=1 SV=3	sp|Q12769	162107	3	1		3.2	0.766		0	0
Exp 1-Exp 2	Nuclear pore complex protein Nup205 OS=Homo sapiens GN=NUP205 PE=1 SV=3	sp|Q92621	227910	3	2		1.79	0.994		0	0
Exp 1-Exp 2	Nuclear pore complex protein Nup85 OS=Homo sapiens GN=NUP85 PE=1 SV=1	sp|Q9BW27	75004.6	1	1		2.29	2.29		0	0
Exp 1-Exp 2-Exp 3	Nuclear pore complex protein Nup93 OS=Homo sapiens GN=NUP93 PE=1 SV=2	sp|Q8N1F7	93473.2	2	2	1	2.56	3.17	1.22	0	0	0
Exp 1-Exp 2	Nuclear pore complex protein Nup98-Nup96 OS=Homo sapiens GN=NUP98 PE=1 SV=4	sp|P52948	197566	1	1		0.771	0.771		0	0
Exp 1	Nuclear pore glycoprotein p62 OS=Homo sapiens GN=NUP62 PE=1 SV=3	sp|P37198	53238.3	1			2.68			0
Exp 2	Nuclease-sensitive element-binding protein 1 OS=Homo sapiens GN=YBX1 PE=1 SV=3	sp|P67809	35905.7		1			5.86			0
Exp 1	Nucleolar complex protein 4 homolog OS=Homo sapiens GN=NOC4L PE=1 SV=1	sp|Q9BVI4	58451.4	1			5.04			0
Exp 1-Exp 2	Nucleolar pre-ribosomal-associated protein 1 OS=Homo sapiens GN=URB1 PE=1 SV=4	sp|O60287	254377	1	1		0.528	0.661		0	0
Exp 1-Exp 2	Nucleolar protein 11 OS=Homo sapiens GN=NOL11 PE=1 SV=1	sp|Q9H8H0	81107.1	2	3		4.59	5.29		0	0
Exp 1-Exp 2	Nucleolar protein 56 OS=Homo sapiens GN=NOP56 PE=1 SV=4	sp|O00567	66034	1	1		2.19	2.19		0	0
Exp 1-Exp 2-Exp 3	Nucleolar protein 58 OS=Homo sapiens GN=NOP58 PE=1 SV=1	sp|Q9Y2X3	59562.2	3	3	1	9.45	8.88	3.4	0	0	0
Exp 1-Exp 2-Exp 3	Nucleolar RNA helicase 2 OS=Homo sapiens GN=DDX21 PE=1 SV=5	sp|Q9NR30	87328	3	4	3	5.62	7.02	4.85	0	0	0
Exp 1-Exp 2	Nucleolin OS=Homo sapiens GN=NCL PE=1 SV=3	sp|P19338	76597.9	1	2		1.97	6.06		0	0
Exp 1-Exp 2	Nucleolysin TIAR OS=Homo sapiens GN=TIAL1 PE=1 SV=1	sp|Q01085	41571.9	1	1		3.47	3.47		0	0
Exp 1-Exp 2-Exp 3	Nucleophosmin OS=Homo sapiens GN=NPM1 PE=1 SV=2	sp|P06748	32557.4	5	4	1	25.9	20.7	7.14	0	0	0
Exp 1	Nucleoplasmin-3 OS=Homo sapiens GN=NPM3 PE=1 SV=3	sp|O75607	19325.1	1			8.99			0
Exp 1-Exp 2	Nucleoporin Nup37 OS=Homo sapiens GN=NUP37 PE=1 SV=1	sp|Q8NFH4	36689.2	1	1		4.91	4.91		0	0
Exp 3	Nucleoprotein TPR OS=Homo sapiens GN=TPR PE=1 SV=3	sp|P12270	267271			1			0.762			0
Exp 1-Exp 2	Nucleoside diphosphate kinase A OS=Homo sapiens GN=NME1 PE=1 SV=1	sp|P15531	17130.7	2	4		17.8	36.8		0	0			sp|P22392
Exp 2	Nucleoside diphosphate kinase B OS=Homo sapiens GN=NME2 PE=1 SV=1	sp|P22392	17280.2		2			17.8			0			sp|P15531
Exp 1-Exp 2-Exp 3	Nucleosome assembly protein 1-like 1 OS=Homo sapiens GN=NAP1L1 PE=1 SV=1	sp|P55209	45357	1	1	2	2.81	2.81	5.12	0	0	0
Exp 1-Exp 2-Exp 3	Obg-like ATPase 1 OS=Homo sapiens GN=OLA1 PE=1 SV=2	sp|Q9NTK5	44727.4	1	1	1	3.79	3.79	3.79	0	0	0
Exp 2	Oligosaccharyltransferase complex subunit OSTC OS=Homo sapiens GN=OSTC PE=1 SV=1	sp|Q9NRP0	16812		1			8.05			0
Exp 1	Origin recognition complex subunit 2 OS=Homo sapiens GN=ORC2 PE=1 SV=2	sp|Q13416	65955.9	1			3.12			0
Exp 2	Ornithine aminotransferase, mitochondrial OS=Homo sapiens GN=OAT PE=1 SV=1	sp|P04181	48518.2		1			2.28			0
Exp 1-Exp 2	Osteoclast-stimulating factor 1 OS=Homo sapiens GN=OSTF1 PE=1 SV=2	sp|Q92882	23769.7	1	1		5.61	5.61		0	0
Exp 3	Oxysterol-binding protein-related protein 9 OS=Homo sapiens GN=OSBPL9 PE=1 SV=2	sp|Q96SU4	83168.2			1			1.36			0
Exp 1	Partitioning defective 6 homolog gamma OS=Homo sapiens GN=PARD6G PE=1 SV=1	sp|Q9BYG4,sp|Q9BYG5,sp|Q9UJH8,sp|REV_Q9HAP6,sp|REV_Q9NUP9	41165.1	1			1.61			0
Exp 1	Paxillin OS=Homo sapiens GN=PXN PE=1 SV=3	sp|P49023	64487	1			3.38			0
Exp 2	Peflin OS=Homo sapiens GN=PEF1 PE=1 SV=1	sp|Q9UBV8	30363.3		1			4.58			0
Exp 1-Exp 2	Pentatricopeptide repeat-containing protein 3, mitochondrial OS=Homo sapiens GN=PTCD3 PE=1 SV=3	sp|Q96EY7	78534.6	1	1		1.74	1.89		0	0
Exp 1-Exp 2-Exp 3	Peptidyl-prolyl cis-trans isomerase A OS=Homo sapiens GN=PPIA PE=1 SV=2	sp|P62937	17994.9	6	5	2	33.3	32.7	12.1	0	0	0
Exp 1-Exp 2-Exp 3	Peptidyl-prolyl cis-trans isomerase B OS=Homo sapiens GN=PPIB PE=1 SV=2	sp|P23284	23725.2	4	6	1	20.4	30.6	6.02	0	0	0
Exp 3	Peptidyl-prolyl cis-trans isomerase D OS=Homo sapiens GN=PPID PE=1 SV=3	sp|Q08752	40746.9			1			3.24			0
Exp 3	Peptidyl-prolyl cis-trans isomerase FKBP4 OS=Homo sapiens GN=FKBP4 PE=1 SV=3	sp|Q02790	51787.9			1			3.7			0
Exp 1-Exp 2	Peptidyl-prolyl cis-trans isomerase H OS=Homo sapiens GN=PPIH PE=1 SV=1	sp|O43447	19190	1	1		5.08	5.65		0	0
Exp 1-Exp 2	Peptidyl-tRNA hydrolase 2, mitochondrial OS=Homo sapiens GN=PTRH2 PE=1 SV=1	sp|Q9Y3E5	19175.7	1	1		8.38	8.38		0	0
Exp 1	Periodic tryptophan protein 2 homolog OS=Homo sapiens GN=PWP2 PE=1 SV=2	sp|Q15269	102436	1			1.2			0
Exp 1-Exp 2-Exp 3	Peroxiredoxin-1 OS=Homo sapiens GN=PRDX1 PE=1 SV=1	sp|Q06830	22092.9	4	6	4	24.1	38.7	23.6	1	0	1	---sp|P32119	sp|P32119	sp|P32119
Exp 1-Exp 2-Exp 3	Peroxiredoxin-2 OS=Homo sapiens GN=PRDX2 PE=1 SV=5	sp|P32119	21874.4	4	4	2	19.2	19.2	14.1	1	0	1	---sp|Q06830	sp|Q06830	sp|Q06830
Exp 1-Exp 2	Peroxiredoxin-5, mitochondrial OS=Homo sapiens GN=PRDX5 PE=1 SV=4	sp|P30044	22068.4	2	1		13.1	3.74		0	1
Exp 1-Exp 2-Exp 3	Peroxiredoxin-6 OS=Homo sapiens GN=PRDX6 PE=1 SV=3	sp|P30041	25018.1	5	8	5	33.5	51.3	25.9	0	1	0
Exp 1-Exp 2	Peroxisomal acyl-coenzyme A oxidase 1 OS=Homo sapiens GN=ACOX1 PE=1 SV=3	sp|Q15067	74407.4	1	1		1.97	1.97		0	0
Exp 1-Exp 2	Peroxisomal multifunctional enzyme type 2 OS=Homo sapiens GN=HSD17B4 PE=1 SV=3	sp|P51659	79670.4	1	3		2.04	7.61		0	0
Exp 1-Exp 2-Exp 3	Phenylalanyl-tRNA synthetase alpha chain OS=Homo sapiens GN=FARSA PE=1 SV=3	sp|Q9Y285	57546.5	1	1	1	2.76	2.76	2.76	0	0	0
Exp 1-Exp 2-Exp 3	Phenylalanyl-tRNA synthetase beta chain OS=Homo sapiens GN=FARSB PE=1 SV=3	sp|Q9NSD9	66100.5	1	2	3	1.7	3.57	5.77	0	0	0
Exp 1-Exp 2	Phosphate carrier protein, mitochondrial OS=Homo sapiens GN=SLC25A3 PE=1 SV=2	sp|Q00325	40077.9	5	5		16	17.4		0	0
Exp 1-Exp 2	Phosphatidylethanolamine-binding protein 1 OS=Homo sapiens GN=PEBP1 PE=1 SV=3	sp|P30086	21038.9	2	3		18.2	27.8		0	0
Exp 1	Phosphatidylinositide phosphatase SAC1 OS=Homo sapiens GN=SACM1L PE=1 SV=2	sp|Q9NTJ5	66950.3	1			1.53			0
Exp 1-Exp 2	Phosphoenolpyruvate carboxykinase [GTP], mitochondrial OS=Homo sapiens GN=PCK2 PE=1 SV=3	sp|Q16822	70712.9	5	3		10.5	6.09		0	0
Exp 1	Phosphoglucomutase-1 OS=Homo sapiens GN=PGM1 PE=1 SV=3	sp|P36871	61433	1			4.45			0
Exp 1-Exp 2	Phosphoglycerate kinase 1 OS=Homo sapiens GN=PGK1 PE=1 SV=3	sp|P00558	44597.3	1	5		2.64	17.5		0	0
Exp 2	Phospholipase A-2-activating protein OS=Homo sapiens GN=PLAA PE=1 SV=2	sp|Q9Y263	87141.3		1			2.14			0
Exp 1-Exp 2-Exp 3	Phosphomevalonate kinase OS=Homo sapiens GN=PMVK PE=1 SV=3	sp|Q15126	21977	1	1	2	6.77	5.21	12	0	0	0
Exp 1	Phosphorylase b kinase regulatory subunit beta OS=Homo sapiens GN=PHKB PE=1 SV=3	sp|Q93100	124871	1			1.1			0
Exp 1-Exp 2	Phosphoserine aminotransferase OS=Homo sapiens GN=PSAT1 PE=1 SV=2	sp|Q9Y617	40405.3	1	1		2.7	2.7		0	0
Exp 1-Exp 2-Exp 3	Plakophilin-3 OS=Homo sapiens GN=PKP3 PE=1 SV=1	sp|Q9Y446	87066.7	1	1	1	2.01	2.01	1.76	0	1	0
Exp 1	Plastin-1 OS=Homo sapiens GN=PLS1 PE=1 SV=2	sp|Q14651	70239.2	2			4.77			1			sp|P13796-
Exp 1-Exp 2-Exp 3	Plastin-2 OS=Homo sapiens GN=LCP1 PE=1 SV=6	sp|P13796	70273.2	6	7	4	11.5	15.5	7.81	1	1	0	-sp|Q14651----
Exp 1-Exp 2	Pleckstrin homology domain-containing family F member 1 OS=Homo sapiens GN=PLEKHF1 PE=1 SV=3	sp|Q96S99	31176.5	1	1		7.89	7.89		0	0
Exp 1-Exp 2-Exp 3	Poly(rC)-binding protein 1 OS=Homo sapiens GN=PCBP1 PE=1 SV=2	sp|Q15365	37480.2	6	9	7	24.4	39	29.8	0	0	2		sp|Q15366	sp|Q15366
Exp 1-Exp 2-Exp 3	Poly(rC)-binding protein 2 OS=Homo sapiens GN=PCBP2 PE=1 SV=1	sp|Q15366	38562.9	4	7	6	19.5	31.8	28.8	0	0	2		sp|Q15365	sp|Q15365
Exp 2	Polyadenylate-binding protein 1 OS=Homo sapiens GN=PABPC1 PE=1 SV=2	sp|P11940,sp|Q13310	70653.3		1			2.52			0
Exp 1	Polymerase delta-interacting protein 2 OS=Homo sapiens GN=POLDIP2 PE=1 SV=1	sp|Q9Y2S7	42015	1			3.26			0
Exp 1-Exp 2-Exp 3	Polypyrimidine tract-binding protein 1 OS=Homo sapiens GN=PTBP1 PE=1 SV=1	sp|P26599	57204.5	4	7	10	16.9	23.4	34.5	0	0	0
Exp 1-Exp 2	PRA1 family protein 3 OS=Homo sapiens GN=ARL6IP5 PE=1 SV=1	sp|O75915	21597.6	2	1		16	10.1		0	0
Exp 1	Prelamin-A/C OS=Homo sapiens GN=LMNA PE=1 SV=1	sp|P02545	74122.6	1			1.36			0
Exp 1-Exp 2-Exp 3	Pre-mRNA branch site protein p14 OS=Homo sapiens GN=SF3B14 PE=1 SV=1	sp|Q9Y3B4	14567.6	2	1	1	20.8	9.6	9.6	0	0	0
Exp 1-Exp 2	Pre-mRNA-processing-splicing factor 8 OS=Homo sapiens GN=PRPF8 PE=1 SV=2	sp|Q6P2Q9	273591	3	4		1.41	2.06		0	0
Exp 2	Prenylcysteine oxidase 1 OS=Homo sapiens GN=PCYOX1 PE=1 SV=3	sp|Q9UHG3	56624.2		2			6.53			0
Exp 1-Exp 2	Probable ATP-dependent RNA helicase DDX47 OS=Homo sapiens GN=DDX47 PE=1 SV=1	sp|Q9H0S4	50630.4	1	1		3.96	2.86		0	0
Exp 1-Exp 2-Exp 3	Probable ATP-dependent RNA helicase DDX5 OS=Homo sapiens GN=DDX5 PE=1 SV=1	sp|P17844	69131.7	5	8	7	9.93	19.4	14	1	0	0	--sp|O00571--
Exp 1	Probable ergosterol biosynthetic protein 28 OS=Homo sapiens GN=C14orf1 PE=1 SV=1	sp|Q9UKR5	15846.6	1			9.29			0
Exp 2	Probable fructose-2,6-bisphosphatase TIGAR OS=Homo sapiens GN=TIGAR PE=1 SV=1	sp|Q9NQ88	30045.1		1			4.07			0
Exp 1-Exp 2	Procollagen galactosyltransferase 1 OS=Homo sapiens GN=GLT25D1 PE=1 SV=1	sp|Q8NBJ5	71619.7	1	3		2.25	5.95		0	0
Exp 1-Exp 2-Exp 3	Profilin-1 OS=Homo sapiens GN=PFN1 PE=1 SV=2	sp|P07737	15036.3	5	4	1	44.3	40	11.4	0	0	0
Exp 2-Exp 3	Programmed cell death 6-interacting protein OS=Homo sapiens GN=PDCD6IP PE=1 SV=1	sp|Q8WUM4	96007.4		1	1		1.27	1.27		0	0
Exp 1-Exp 2-Exp 3	Programmed cell death protein 6 OS=Homo sapiens GN=PDCD6 PE=1 SV=1	sp|O75340	21851.1	2	1	2	12	6.81	12	0	0	0
Exp 1-Exp 2	Prohibitin OS=Homo sapiens GN=PHB PE=1 SV=1	sp|P35232	29786.6	8	11		35.7	58.5		0	2
Exp 1-Exp 2-Exp 3	Prohibitin-2 OS=Homo sapiens GN=PHB2 PE=1 SV=2	sp|Q99623	33279.6	7	12	1	29.4	47.2	3.34	0	2	0
Exp 3	Prolactin-inducible protein OS=Homo sapiens GN=PIP PE=1 SV=1	sp|P12273	16555.1			2			15.1			0
Exp 1-Exp 2	Proliferating cell nuclear antigen OS=Homo sapiens GN=PCNA PE=1 SV=1	sp|P12004	28751.3	4	6		18.8	40.6		0	0
Exp 1	Proliferation-associated protein 2G4 OS=Homo sapiens GN=PA2G4 PE=1 SV=3	sp|Q9UQ80	43768.7	1			3.05			0
Exp 1-Exp 2	Proline-, glutamic acid- and leucine-rich protein 1 OS=Homo sapiens GN=PELP1 PE=1 SV=2	sp|Q8IZL8	119683	1	1		1.24	1.24		0	0
Exp 2	Prostaglandin E synthase 2 OS=Homo sapiens GN=PTGES2 PE=1 SV=1	sp|Q9H7Z7	41925.6		1			3.71			0
Exp 1	Prostaglandin E synthase 3 OS=Homo sapiens GN=PTGES3 PE=1 SV=1	sp|Q15185	18679.9	1			10.6			0
Exp 1-Exp 2	Prostaglandin E synthase OS=Homo sapiens GN=PTGES PE=1 SV=2	sp|O14684	17084.7	1	1		6.58	6.58		0	0
Exp 3	Proteasome activator complex subunit 1 OS=Homo sapiens GN=PSME1 PE=1 SV=1	sp|Q06323	28705.8			1			4.82			0
Exp 1-Exp 2-Exp 3	Proteasome activator complex subunit 2 OS=Homo sapiens GN=PSME2 PE=1 SV=4	sp|Q9UL46	27384.2	3	3	1	20.5	20.5	5.44	0	0	0
Exp 1-Exp 2-Exp 3	Proteasome activator complex subunit 3 OS=Homo sapiens GN=PSME3 PE=1 SV=1	sp|P61289	29489.3	3	3	3	13.8	13.8	15.4	0	0	0
Exp 3	Proteasome assembly chaperone 1 OS=Homo sapiens GN=PSMG1 PE=1 SV=1	sp|O95456	32836.1			1			5.56			0
Exp 1	Proteasome inhibitor PI31 subunit OS=Homo sapiens GN=PSMF1 PE=1 SV=2	sp|Q92530	29799.4	1			6.27			0
Exp 2	Proteasome subunit alpha type-2 OS=Homo sapiens GN=PSMA2 PE=1 SV=2	sp|P25787	25880.9		1			8.12			0
Exp 2-Exp 3	Proteasome subunit alpha type-4 OS=Homo sapiens GN=PSMA4 PE=1 SV=1	sp|P25789	29466.8		1	1		3.83	3.83		0	0
Exp 1-Exp 2-Exp 3	Proteasome subunit alpha type-5 OS=Homo sapiens GN=PSMA5 PE=1 SV=3	sp|P28066	26393.3	2	1	1	10.4	4.98	4.98	0	0	0
Exp 1-Exp 2	Proteasome subunit alpha type-6 OS=Homo sapiens GN=PSMA6 PE=1 SV=1	sp|P60900	27381.5	1	1		5.28	5.28		0	0
Exp 1-Exp 2-Exp 3	Proteasome subunit alpha type-7 OS=Homo sapiens GN=PSMA7 PE=1 SV=1	sp|O14818,sp|Q8TAA3	28512.2	2	1	1	9.77	5.65	5.65	0	0	0
Exp 1-Exp 2	Proteasome subunit beta type-2 OS=Homo sapiens GN=PSMB2 PE=1 SV=1	sp|P49721	22819.5	2	1		14.9	4.98		0	0
Exp 2	Proteasome subunit beta type-3 OS=Homo sapiens GN=PSMB3 PE=1 SV=2	sp|P49720	22931.6		1			8.78			0
Exp 1	Proteasome subunit beta type-4 OS=Homo sapiens GN=PSMB4 PE=1 SV=4	sp|P28070	29187	1			8.33			0
Exp 1	Proteasome subunit beta type-5 OS=Homo sapiens GN=PSMB5 PE=1 SV=3	sp|P28074	28463	3			12.5			0
Exp 1-Exp 2-Exp 3	Proteasome-associated protein ECM29 homolog OS=Homo sapiens GN=ECM29 PE=1 SV=2	sp|Q5VYK3	204278	2	2	1	1.36	1.36	0.65	0	0	0
Exp 1-Exp 2	Protein arginine N-methyltransferase 1 OS=Homo sapiens GN=PRMT1 PE=1 SV=2	sp|Q99873	41498.1	1	2		3.32	6.09		0	0
Exp 1-Exp 2	Protein arginine N-methyltransferase 5 OS=Homo sapiens GN=PRMT5 PE=1 SV=4	sp|O14744	72667.1	1	1		1.57	2.04		0	0
Exp 1	Protein argonaute-2 OS=Homo sapiens GN=EIF2C2 PE=1 SV=3	sp|Q9UKV8	97190	1			1.75			0
Exp 1	Protein canopy homolog 2 OS=Homo sapiens GN=CNPY2 PE=1 SV=1	sp|Q9Y2B0	20634.5	1			8.79			0
Exp 1	Protein cornichon homolog 4 OS=Homo sapiens GN=CNIH4 PE=1 SV=1	sp|Q9P003	16076.2	1			14.4			0
Exp 3	Protein diaphanous homolog 1 OS=Homo sapiens GN=DIAPH1 PE=1 SV=2	sp|O60610	141335			1			0.865			0
Exp 1-Exp 2	Protein disulfide-isomerase A3 OS=Homo sapiens GN=PDIA3 PE=1 SV=4	sp|P30101	56766.6	11	11		28.5	27.9		0	0
Exp 1-Exp 2	Protein disulfide-isomerase A4 OS=Homo sapiens GN=PDIA4 PE=1 SV=2	sp|P13667	72916	3	5		5.89	10.9		0	0
Exp 1-Exp 2-Exp 3	Protein disulfide-isomerase A6 OS=Homo sapiens GN=PDIA6 PE=1 SV=1	sp|Q15084	48104.3	5	8	4	16.6	28.4	15	0	0	0
Exp 1-Exp 2	Protein disulfide-isomerase OS=Homo sapiens GN=P4HB PE=1 SV=3	sp|P07237	57100.1	3	7		9.45	19.9		0	0
Exp 1-Exp 2	Protein ERGIC-53 OS=Homo sapiens GN=LMAN1 PE=1 SV=2	sp|P49257	57531.2	2	1		9.41	3.92		0	0
Exp 2	Protein FAM36A OS=Homo sapiens GN=FAM36A PE=1 SV=2	sp|Q5RI15	13273.5		1			11.9			0
Exp 1-Exp 3	Protein FAM3C OS=Homo sapiens GN=FAM3C PE=1 SV=1	sp|Q92520	24662.9	1		1	7.05		7.05	0		0
Exp 1	Protein jagunal homolog 1 OS=Homo sapiens GN=JAGN1 PE=1 SV=1	sp|Q8N5M9	21108	1			6.56			0
Exp 3	Protein KIAA1967 OS=Homo sapiens GN=KIAA1967 PE=1 SV=2	sp|Q8N163	102885			1			2.71			0
Exp 1	Protein kish-A OS=Homo sapiens GN=TMEM167A PE=2 SV=1	sp|Q8TBQ9	8042.4	1			12.5			0
Exp 1	Protein LAS1 homolog OS=Homo sapiens GN=LAS1L PE=1 SV=2	sp|Q9Y4W2	83047.5	1			2.32			0
Exp 1-Exp 2	Protein mago nashi homolog OS=Homo sapiens GN=MAGOH PE=1 SV=1	sp|P61326,sp|Q96A72	17258.6	3	1		27.7	6.85		0	1			gb|TGME49_067420,gb|TGVEG_108840,sp|P61326
Exp 3	Protein PRRC1 OS=Homo sapiens GN=PRRC1 PE=1 SV=1	sp|Q96M27	46683			2			6.97			0
Exp 2	Protein QIL1 OS=Homo sapiens GN=QIL1 PE=1 SV=1	sp|Q5XKP0	13069.3		1			16.9			0
Exp 1	Protein S100-A10 OS=Homo sapiens GN=S100A10 PE=1 SV=2	sp|P60903	11185.5	1			17.5			0
Exp 1-Exp 2-Exp 3	Protein S100-A11 OS=Homo sapiens GN=S100A11 PE=1 SV=2	sp|P31949	11723.1	1	2	2	10.5	25.7	25.7	0	0	0
Exp 2	Protein SAAL1 OS=Homo sapiens GN=SAAL1 PE=1 SV=2	sp|Q96ER3	53540.5		1			2.32			0
Exp 1	Protein SCO1 homolog, mitochondrial OS=Homo sapiens GN=SCO1 PE=1 SV=1	sp|O75880	33797.2	1			6.64			0
Exp 2	Protein sel-1 homolog 1 OS=Homo sapiens GN=SEL1L PE=1 SV=3	sp|Q9UBV2	88738.5		1			2.39			0
Exp 1-Exp 2	Protein SET OS=Homo sapiens GN=SET PE=1 SV=3	sp|Q01105	33471.4	2	2		9.66	7.24		0	0
Exp 1	Protein syndesmos OS=Homo sapiens GN=NUDT16L1 PE=1 SV=1	sp|Q9BRJ7	23320.7	1			8.06			0
Exp 1-Exp 2	Protein TBRG4 OS=Homo sapiens GN=TBRG4 PE=1 SV=1	sp|Q969Z0	70721.8	3	1		7.45	1.9		0	0
Exp 1-Exp 2	Protein transport protein Sec23B OS=Homo sapiens GN=SEC23B PE=1 SV=2	sp|Q15437	86463	2	2		3.26	3.52		0	0
Exp 1	Protein transport protein Sec24C OS=Homo sapiens GN=SEC24C PE=1 SV=3	sp|P53992	118307	1			1.65			0
Exp 2	Protein transport protein Sec31A OS=Homo sapiens GN=SEC31A PE=1 SV=3	sp|O94979,sp|Q9NQW1	132999		1			0.574			0
Exp 1	Protein transport protein Sec61 subunit alpha isoform 1 OS=Homo sapiens GN=SEC61A1 PE=1 SV=2	sp|P61619	52249.2	1			2.31			0
Exp 1	Protein transport protein Sec61 subunit gamma OS=Homo sapiens GN=SEC61G PE=2 SV=1	sp|P60059	7723.6	2			36.8			0
Exp 3	Protein UXT OS=Homo sapiens GN=UXT PE=1 SV=1	sp|Q9UBK9	18228.7			1			8.28			0
Exp 1-Exp 2	Protein Z-dependent protease inhibitor OS=Homo sapiens GN=SERPINA10 PE=1 SV=1	sp|Q9UK55	50690.7	1	1		2.25	2.25		0	0
Exp 1	Protein-L-isoaspartate(D-aspartate) O-methyltransferase OS=Homo sapiens GN=PCMT1 PE=1 SV=4	sp|P22061	24618.8	1			7.49			0
Exp 1-Exp 2	Prothrombin OS=Homo sapiens GN=F2 PE=1 SV=2	sp|P00734	70018.8	3	6		5.31	10.3		0	0
Exp 1	Pumilio domain-containing protein C14orf21 OS=Homo sapiens GN=C14orf21 PE=1 SV=1	sp|Q86U38	69420.1	1			2.2			0
Exp 1	Pumilio domain-containing protein KIAA0020 OS=Homo sapiens GN=KIAA0020 PE=1 SV=3	sp|Q15397	73569	1			2.78			0
Exp 1-Exp 2	Purine nucleoside phosphorylase OS=Homo sapiens GN=PNP PE=1 SV=2	sp|P00491	32100	1	2		5.88	9.34		0	0
Exp 1-Exp 2	Puromycin-sensitive aminopeptidase OS=Homo sapiens GN=NPEPPS PE=1 SV=2	sp|P55786	103261	3	2		4.35	2.61		0	0
Exp 1-Exp 2-Exp 3	Putative deoxyribose-phosphate aldolase OS=Homo sapiens GN=DERA PE=1 SV=2	sp|Q9Y315	35213.8	1	1	2	3.77	4.72	8.81	0	0	0
Exp 1-Exp 2-Exp 3	Putative pre-mRNA-splicing factor ATP-dependent RNA helicase DHX15 OS=Homo sapiens GN=DHX15 PE=1 SV=2	sp|O43143	90917.2	3	4	2	4.65	7.3	3.14	0	0	0
Exp 2	Putative protein FAM47C OS=Homo sapiens GN=FAM47C PE=2 SV=1	REVERSED_gb|TGGT1_018030 Reverse sequence, was ,REVERSED_gb|TGGT1_058970 Reverse sequence, was ,REVERSED_gb|TGGT1_081630 Reverse sequence, was ,REVERSED_gb|TGME49_026470 Reverse sequence, was ,REVERSED_gb|TGME49_079550 Reverse sequence, was ,REVERSED_gb|TGVEG_046440 Reverse sequence, was ,REVERSED_gb|TGVEG_079540 Reverse sequence, was ,gb|TGGT1_065220,gb|TGME49_021370,gb|TGVEG_052030,sp|Q5HY64,sp…	115320		1			0.483			0
Exp 1	Putative tubulin beta chain-like protein ENSP00000290377 OS=Homo sapiens PE=5 SV=2	sp|A6NKZ8	41757.5	5			11.8			4			sp|Q9BUF5,sp|Q13885,sp|Q9BVA1,sp|P68371,sp|P04350,sp|P07437-sp|Q9BUF5,sp|Q13885,sp|Q9BVA1,sp|P68371,sp|P04350,sp|P07437-sp|Q9BUF5,sp|Q13885,sp|Q9BVA1,sp|P68371,sp|P04350,sp|P07437-sp|Q9BUF5,sp|Q13885,sp|Q9BVA1,sp|P68371,sp|P04350,sp|P07437-
Exp 1-Exp 2	Pyrroline-5-carboxylate reductase 1, mitochondrial OS=Homo sapiens GN=PYCR1 PE=1 SV=2	sp|P32322	33343.1	2	1		10.7	3.45		0	0
Exp 1	Pyruvate dehydrogenase E1 component subunit alpha, somatic form, mitochondrial OS=Homo sapiens GN=PDHA1 PE=1 SV=3	sp|P08559	43278.5	1			3.33			0
Exp 1-Exp 2	Pyruvate dehydrogenase E1 component subunit beta, mitochondrial OS=Homo sapiens GN=PDHB PE=1 SV=3	sp|P11177	39215.4	4	5		16.4	19.5		0	0
Exp 1-Exp 2-Exp 3	Pyruvate kinase isozymes M1/M2 OS=Homo sapiens GN=PKM2 PE=1 SV=4	sp|P14618	57919.5	8	12	13	20	36.3	40.7	0	0	0
Exp 1-Exp 2	Rab GDP dissociation inhibitor beta OS=Homo sapiens GN=GDI2 PE=1 SV=2	sp|P50395	50647.5	2	1		8.54	2.47		0	0
Exp 1	Rab11 family-interacting protein 1 OS=Homo sapiens GN=RAB11FIP1 PE=1 SV=2	sp|Q6WKZ4,sp|Q7L804	137180	1			0.935			0
Exp 2	Ragulator complex protein LAMTOR1 OS=Homo sapiens GN=LAMTOR1 PE=1 SV=2	sp|Q6IAA8	17727.3		1			8.07			0
Exp 1	Ragulator complex protein LAMTOR3 OS=Homo sapiens GN=LAMTOR3 PE=1 SV=1	sp|Q9UHA4	13605	1			8.06			0
Exp 1	Ran GTPase-activating protein 1 OS=Homo sapiens GN=RANGAP1 PE=1 SV=1	sp|P46060	63525.3	1			1.53			0
Exp 1	Ras GTPase-activating protein-binding protein 1 OS=Homo sapiens GN=G3BP1 PE=1 SV=1	sp|Q13283	52144.8	1			2.79			0
Exp 1-Exp 2-Exp 3	Ras GTPase-activating-like protein IQGAP1 OS=Homo sapiens GN=IQGAP1 PE=1 SV=1	sp|P46940	189241	5	8	8	5.19	7.06	6.88	0	0	0
Exp 1-Exp 2-Exp 3	Ras-related protein Rab-10 OS=Homo sapiens GN=RAB10 PE=1 SV=1	sp|P61026	22524.1	6	5	3	37.5	33.5	16.5	2	0	2	----sp|P61006,sp|Q9H0U4,sp|P62820-sp|P61006,sp|Q9H0U4,sp|P62820,sp|P61106,sp|P20340	sp|P61006,gb|TGME49_113190,gb|TGGT1_089480,sp|Q9H0U4,sp|P62820,gb|TGVEG_097220-sp|P61006,sp|Q9H0U4,sp|P62820,sp|P61106,sp|P20340	sp|P62820
Exp 1-Exp 2-Exp 3	Ras-related protein Rab-11B OS=Homo sapiens GN=RAB11B PE=1 SV=4	sp|Q15907	24471	6	5	4	35.8	27.8	19.4	0	0	0
Exp 1-Exp 2	Ras-related protein Rab-14 OS=Homo sapiens GN=RAB14 PE=1 SV=4	sp|P61106	23879.6	7	6		50.2	37.2		1	0		--sp|P61006,sp|Q9H0U4,sp|P61026,sp|P62820,sp|P20340----	sp|P61006,sp|Q9H0U4,sp|P61026,sp|P62820,sp|P20340
Exp 1	Ras-related protein Rab-18 OS=Homo sapiens GN=RAB18 PE=1 SV=1	sp|Q9NP72	22959.5	1			5.34			0
Exp 1-Exp 2-Exp 3	Ras-related protein Rab-1A OS=Homo sapiens GN=RAB1A PE=1 SV=3	sp|P62820	22660.4	8	8	5	56.1	56.1	37.1	5	0	2	sp|Q9H0U4-sp|Q9H0U4--sp|P61006,sp|Q9H0U4,sp|P61026-sp|P61006,sp|Q9H0U4,sp|P61026,sp|P61106,sp|P20340---sp|Q9H0U4	sp|Q9H0U4,sp|P61006,gb|TGME49_113190,gb|TGGT1_089480,sp|Q9H0U4,sp|P61026,gb|TGVEG_097220-sp|P61006,sp|Q9H0U4,sp|P61026,sp|P61106,sp|P20340	sp|P61026
Exp 1-Exp 2	Ras-related protein Rab-1B OS=Homo sapiens GN=RAB1B PE=1 SV=1	sp|Q9H0U4	22154	6	7		37.3	51.2		5	0		sp|P62820-sp|P62820-sp|P61006,sp|P61026,sp|P62820-sp|P61006,sp|P61026,sp|P62820,sp|P61106,sp|P20340--sp|P62820	sp|P62820,sp|P61006,gb|TGME49_113190,gb|TGGT1_089480,sp|P61026,sp|P62820,gb|TGVEG_097220-sp|P61006,sp|P61026,sp|P62820,sp|P61106,sp|P20340
Exp 1	Ras-related protein Rab-21 OS=Homo sapiens GN=RAB21 PE=1 SV=3	sp|Q9UL25	24329.9	1			4.89			0
Exp 1-Exp 2-Exp 3	Ras-related protein Rab-2A OS=Homo sapiens GN=RAB2A PE=1 SV=1	sp|P61019	23528.2	5	5	1	30.7	31.6	6.13	0	0	1			gb|TGGT1_088300 ,gb|TGME49_112050 ,gb|TGVEG_096060
Exp 1-Exp 2	Ras-related protein Rab-5A OS=Homo sapiens GN=RAB5A PE=1 SV=2	sp|P20339	23640.8	4	3		23.3	16.7		2	0		sp|P61020,sp|P51148-sp|P61020,sp|P51148--	sp|P61020,sp|P51148
Exp 1-Exp 2-Exp 3	Ras-related protein Rab-5B OS=Homo sapiens GN=RAB5B PE=1 SV=1	sp|P61020	23688.9	4	4	2	23.3	23.3	11.6	2	0	0	sp|P20339,sp|P51148-sp|P20339,sp|P51148--	sp|P20339,sp|P51148
Exp 1-Exp 2	Ras-related protein Rab-5C OS=Homo sapiens GN=RAB5C PE=1 SV=2	sp|P51148	23464.7	6	8		34.3	56		2	0		sp|P61020,sp|P20339--sp|P61020,sp|P20339---	sp|P61020,sp|P20339
Exp 1-Exp 2	Ras-related protein Rab-6A OS=Homo sapiens GN=RAB6A PE=1 SV=3	sp|P20340	23575.3	6	7		34.6	43.8		1	0		--sp|P61006,sp|Q9H0U4,sp|P61026,sp|P62820,sp|P61106---	sp|P61006,sp|Q9H0U4,sp|P61026,sp|P62820,sp|P61106
Exp 1-Exp 2	Ras-related protein Rab-6C OS=Homo sapiens GN=RAB6C PE=2 SV=2	sp|Q9H0N0	28338.1	1	1		8.66	8.66		0	0
Exp 1-Exp 2-Exp 3	Ras-related protein Rab-7a OS=Homo sapiens GN=RAB7A PE=1 SV=1	sp|P51149	23472	7	9	1	44.4	53.6	6.28	0	0	0
Exp 1-Exp 2	Ras-related protein Rab-8A OS=Homo sapiens GN=RAB8A PE=1 SV=1	sp|P61006	23651.6	3	3		17.4	17.4		2	0		-sp|Q9H0U4,sp|P61026,sp|P62820-sp|Q9H0U4,sp|P61026,sp|P62820,sp|P61106,sp|P20340	gb|TGME49_113190,gb|TGGT1_089480,sp|Q9H0U4,sp|P61026,sp|P62820,gb|TGVEG_097220
Exp 2	Ras-related protein Rab-9A OS=Homo sapiens GN=RAB9A PE=1 SV=1	sp|P51151	22819.8		1			6.97			0
Exp 1-Exp 2-Exp 3	Ras-related protein Rap-1b OS=Homo sapiens GN=RAP1B PE=1 SV=1	sp|P61224,sp|P62834	20969.3	3	3	1	17.9	20.7	6.52	0	0	0
Exp 1-Exp 2	Ras-related protein Rap-2c OS=Homo sapiens GN=RAP2C PE=1 SV=1	sp|Q9Y3L5	20726.5	1	1		6.56	6.56		0	2
Exp 1	Reactive oxygen species modulator 1 OS=Homo sapiens GN=ROMO1 PE=1 SV=1	sp|P60602	8164.9	1			21.5			0
Exp 2	Receptor expression-enhancing protein 5 OS=Homo sapiens GN=REEP5 PE=1 SV=3	sp|Q00765	21476.5		1			4.76			0
Exp 1-Exp 2	Receptor expression-enhancing protein 6 OS=Homo sapiens GN=REEP6 PE=1 SV=1	sp|Q96HR9	20716	1	1		7.07	7.07		0	1
Exp 1	Receptor-type tyrosine-protein phosphatase eta OS=Homo sapiens GN=PTPRJ PE=1 SV=3	sp|Q12913	145924	1			1.05			0
Exp 1	Replication factor C subunit 2 OS=Homo sapiens GN=RFC2 PE=1 SV=3	sp|P35250	39140.3	1			4.8			0
Exp 1-Exp 2	Replication factor C subunit 4 OS=Homo sapiens GN=RFC4 PE=1 SV=2	sp|P35249	39664.5	1	1		5.51	3.58		0	5
Exp 1-Exp 2-Exp 3	Replication factor C subunit 5 OS=Homo sapiens GN=RFC5 PE=1 SV=1	sp|P40937	38480.4	4	2	3	17.4	7.35	10.3	0	5	0
Exp 1-Exp 2	Reticulon-3 OS=Homo sapiens GN=RTN3 PE=1 SV=2	sp|O95197	112595	1	1		1.16	1.16		0	0
Exp 1-Exp 2	Reticulon-4 OS=Homo sapiens GN=RTN4 PE=1 SV=2	sp|Q9NQC3	129916	1	1		1.01	1.01		0	2
Exp 1	Retinol dehydrogenase 11 OS=Homo sapiens GN=RDH11 PE=1 SV=2	sp|Q8TC12	35368.5	1			4.72			0
Exp 2	Rho GTPase-activating protein 1 OS=Homo sapiens GN=ARHGAP1 PE=1 SV=1	sp|Q07960	50419.9		2			8.2			2
Exp 1-Exp 2	Rho-related GTP-binding protein RhoC OS=Homo sapiens GN=RHOC PE=1 SV=1	sp|P08134,sp|P61586	21988.7	2	2		13.5	10.4		0	2
Exp 3	Rho-related GTP-binding protein RhoC OS=Homo sapiens GN=RHOC PE=1 SV=1	sp|P08134	21988.7			3			19.7			0
Exp 1-Exp 2-Exp 3	Ribonuclease inhibitor OS=Homo sapiens GN=RNH1 PE=1 SV=2	sp|P13489	49956.4	1	3	4	3.25	10.2	13.7	0	1	0
Exp 1-Exp 2-Exp 3	Ribosomal L1 domain-containing protein 1 OS=Homo sapiens GN=RSL1D1 PE=1 SV=3	sp|O76021	54956.7	1	2	1	2.65	6.53	2.65	0	0	0
Exp 1	Ribosomal protein 63, mitochondrial OS=Homo sapiens GN=MRP63 PE=2 SV=1	sp|Q9BQC6	12248.7	1			12.7			0
Exp 1-Exp 2	Ribosomal RNA small subunit methyltransferase NEP1 OS=Homo sapiens GN=EMG1 PE=1 SV=4	sp|Q92979	26702.3	1	1		8.2	5.74		0	0
Exp 1	Ribosome biogenesis protein WDR12 OS=Homo sapiens GN=WDR12 PE=1 SV=2	sp|Q9GZL7	47690.5	1			5.91			0
Exp 2	RNA 3'-terminal phosphate cyclase-like protein OS=Homo sapiens GN=RCL1 PE=1 SV=3	sp|Q9Y2P8	40826.4		1			4.02			2
Exp 2-Exp 3	RNA-binding protein 39 OS=Homo sapiens GN=RBM39 PE=1 SV=2	sp|Q14498	59363.4		1	1		3.21	3.21		0	0
Exp 1-Exp 2-Exp 3	RNA-binding protein FUS OS=Homo sapiens GN=FUS PE=1 SV=1	sp|P35637	53408	1	2	1	2.28	3.99	2.28	0	0	0
Exp 3	RNA-binding protein Musashi homolog 2 OS=Homo sapiens GN=MSI2 PE=1 SV=1	sp|Q96DH6	35178.8			1			4.88			0
Exp 2-Exp 3	RNA-binding Raly-like protein OS=Homo sapiens GN=RALYL PE=1 SV=2	sp|Q86SE5,sp|Q9UKM9	32313.4		1	1		4.12	4.12		0	0
Exp 1-Exp 2	rRNA 2'-O-methyltransferase fibrillarin OS=Homo sapiens GN=FBL PE=1 SV=2	sp|P22087	33766.1	3	1		10.9	3.43		0	0
Exp 2-Exp 3	RuvB-like 1 OS=Homo sapiens GN=RUVBL1 PE=1 SV=1	sp|Q9Y265	50211.4		5	1		14.3	3.07		0	0
Exp 1-Exp 2-Exp 3	RuvB-like 2 OS=Homo sapiens GN=RUVBL2 PE=1 SV=3	sp|Q9Y230	51140.1	5	6	1	12.5	18.1	3.46	0	0	0
Exp 1	S-adenosylmethionine mitochondrial carrier protein OS=Homo sapiens GN=SLC25A26 PE=2 SV=1	sp|Q70HW3	29363.2	1			5.11			0
Exp 1-Exp 2-Exp 3	S-adenosylmethionine synthase isoform type-2 OS=Homo sapiens GN=MAT2A PE=1 SV=1	sp|P31153	43642.8	1	2	1	3.8	7.09	3.8	0	0	0
Exp 1	SAM domain and HD domain-containing protein 1 OS=Homo sapiens GN=SAMHD1 PE=1 SV=2	sp|Q9Y3Z3	72184.7	1			2.4			0
Exp 1-Exp 2	Sarcoplasmic/endoplasmic reticulum calcium ATPase 2 OS=Homo sapiens GN=ATP2A2 PE=1 SV=1	sp|P16615	114741	3	2		4.89	2.98		0	0
Exp 1-Exp 2-Exp 3	Septin-2 OS=Homo sapiens GN=SEPT2 PE=1 SV=1	sp|Q15019	41470.1	2	1	1	7.76	4.43	4.43	0	0	0
Exp 1-Exp 2-Exp 3	Septin-9 OS=Homo sapiens GN=SEPT9 PE=1 SV=2	sp|Q9UHD8	65384.3	1	1	2	3.07	3.07	4.78	0	0	0
Exp 1-Exp 2	Serine hydroxymethyltransferase, mitochondrial OS=Homo sapiens GN=SHMT2 PE=1 SV=3	sp|P34897	55976.7	1	4		4.17	11.1		0	0
Exp 1	Serine palmitoyltransferase 1 OS=Homo sapiens GN=SPTLC1 PE=1 SV=1	sp|O15269	52727.4	1			2.96			0
Exp 1-Exp 2	Serine/arginine-rich splicing factor 1 OS=Homo sapiens GN=SRSF1 PE=1 SV=2	sp|Q07955	27727.1	3	3		14.1	14.1		0	0
Exp 1-Exp 2	Serine/arginine-rich splicing factor 10 OS=Homo sapiens GN=SRSF10 PE=1 SV=1	sp|O75494	31283.7	1	1		4.2	4.2		0	0
Exp 1	Serine/arginine-rich splicing factor 2 OS=Homo sapiens GN=SRSF2 PE=1 SV=4	sp|Q01130	25459.1	1			7.69			0
Exp 2	Serine/arginine-rich splicing factor 3 OS=Homo sapiens GN=SRSF3 PE=1 SV=1	sp|P84103	19312		2			14			0			sp|Q16629
Exp 1-Exp 2	Serine/arginine-rich splicing factor 7 OS=Homo sapiens GN=SRSF7 PE=1 SV=1	sp|Q16629	27349.5	3	2		13.9	10.9		0	0			sp|P84103
Exp 1-Exp 2	Serine/arginine-rich splicing factor 9 OS=Homo sapiens GN=SRSF9 PE=1 SV=1	sp|Q13242	25524.9	1	2		4.98	9.5		0	0
Exp 1	Serine/threonine-protein kinase 11-interacting protein OS=Homo sapiens GN=STK11IP PE=1 SV=3	sp|Q8N1F8	121385	1			1.09			0
Exp 3	Serine/threonine-protein kinase OSR1 OS=Homo sapiens GN=OXSR1 PE=1 SV=1	sp|O95747	58005.4			2			3.8			0
Exp 1-Exp 2	Serine/threonine-protein phosphatase 2A 55 kDa regulatory subunit B alpha isoform OS=Homo sapiens GN=PPP2R2A PE=1 SV=1	sp|P63151,sp|Q00005,sp|Q66LE6	51693.3	1	1		3.16	3.13		0	0
Exp 1-Exp 2-Exp 3	Serine/threonine-protein phosphatase 2A 65 kDa regulatory subunit A alpha isoform OS=Homo sapiens GN=PPP2R1A PE=1 SV=4	sp|P30153	65291.7	9	10	5	21.1	24.1	13.4	2	0	0	---sp|P30154---sp|P30154--
Exp 1	Serine/threonine-protein phosphatase 2A 65 kDa regulatory subunit A beta isoform OS=Homo sapiens GN=PPP2R1B PE=1 SV=3	sp|P30154	66197.1	3			7.65			2			sp|P30153-sp|P30153-
Exp 1-Exp 3	Serine/threonine-protein phosphatase 2A catalytic subunit beta isoform OS=Homo sapiens GN=PPP2CB PE=1 SV=1	sp|P62714,sp|P67775	35576.5	1		1	3.56		3.56	0		0
Exp 1	Serine/threonine-protein phosphatase 4 regulatory subunit 3A OS=Homo sapiens GN=SMEK1 PE=1 SV=1	sp|Q6IN85	95354.3	1			2.28			0
Exp 1-Exp 2	Serine/threonine-protein phosphatase PGAM5, mitochondrial OS=Homo sapiens GN=PGAM5 PE=1 SV=2	sp|Q96HS1	31987.2	2	1		6.57	3.46		0	0
Exp 2	Serine/threonine-protein phosphatase PP1-alpha catalytic subunit OS=Homo sapiens GN=PPP1CA PE=1 SV=1	sp|P62136	37495.9		3			14.5			0
Exp 1-Exp 3	Serine/threonine-protein phosphatase PP1-beta catalytic subunit OS=Homo sapiens GN=PPP1CB PE=1 SV=3	sp|P62140	37170.3	3		4	12.4		17.4	0		0
Exp 1-Exp 2	Serpin B9 OS=Homo sapiens GN=SERPINB9 PE=1 SV=1	sp|P50453	42386.3	4	3		12.2	9.57		0	0
Exp 1-Exp 2	Serpin H1 OS=Homo sapiens GN=SERPINH1 PE=1 SV=2	sp|P50454	46424	6	5		24.4	18.4		0	0
Exp 3	Serrate RNA effector molecule homolog OS=Homo sapiens GN=SRRT PE=1 SV=1	sp|Q9BXP5	100652			1			1.48			0
Exp 2-Exp 3	Serum albumin OS=Homo sapiens GN=ALB PE=1 SV=2	sp|P02768	69348.9		4	2		5.09	4.6		0	0
Exp 2	Serum paraoxonase/arylesterase 2 OS=Homo sapiens GN=PON2 PE=1 SV=3	sp|Q15165	39380.1		1			4.52			0
Exp 1-Exp 2	Sideroflexin-1 OS=Homo sapiens GN=SFXN1 PE=1 SV=4	sp|Q9H9B4	35602	4	5		18.3	20.5		0	0
Exp 1-Exp 2	Signal peptidase complex catalytic subunit SEC11A OS=Homo sapiens GN=SEC11A PE=1 SV=1	sp|P67812	20607.8	2	3		11.2	15.6		0	0
Exp 1-Exp 2	Signal peptidase complex subunit 2 OS=Homo sapiens GN=SPCS2 PE=1 SV=3	sp|Q15005	24986.2	3	2		16.8	13.3		0	0
Exp 1-Exp 2	Signal peptidase complex subunit 3 OS=Homo sapiens GN=SPCS3 PE=1 SV=1	sp|P61009	20296.2	1	1		5	6.67		0	0
Exp 1-Exp 2-Exp 3	Signal recognition particle 14 kDa protein OS=Homo sapiens GN=SRP14 PE=1 SV=2	sp|P37108	14552.6	1	1	1	10.3	10.3	10.3	0	0	0
Exp 1-Exp 3	Signal recognition particle 68 kDa protein OS=Homo sapiens GN=SRP68 PE=1 SV=2	sp|Q9UHB9	70714	1		2	2.07		5.58	0		0
Exp 3	Signal recognition particle 72 kDa protein OS=Homo sapiens GN=SRP72 PE=1 SV=3	sp|O76094	74590.3			2			5.07			0
Exp 1-Exp 2	Signal recognition particle 9 kDa protein OS=Homo sapiens GN=SRP9 PE=1 SV=2	sp|P49458	10093.6	2	1		25.6	12.8		0	0
Exp 1	Signal recognition particle receptor subunit alpha OS=Homo sapiens GN=SRPR PE=1 SV=2	sp|P08240	69794.8	1			1.57			0
Exp 1-Exp 2	Signal recognition particle receptor subunit beta OS=Homo sapiens GN=SRPRB PE=1 SV=3	sp|Q9Y5M8	29685.1	2	1		11.8	4.8		0	0
Exp 1-Exp 2	Single-stranded DNA-binding protein, mitochondrial OS=Homo sapiens GN=SSBP1 PE=1 SV=1	sp|Q04837	17241.7	2	1		20.3	10.1		0	1
Exp 1-Exp 2-Exp 3	Small nuclear ribonucleoprotein E OS=Homo sapiens GN=SNRPE PE=1 SV=1	sp|P62304,sp|Q5VYJ4	10660.6	1	1	1	12	12	12	0	1	0
Exp 1	Small nuclear ribonucleoprotein F OS=Homo sapiens GN=SNRPF PE=1 SV=1	sp|P62306	9707.4	1			15.1			0
Exp 1-Exp 2	Small nuclear ribonucleoprotein G-like protein OS=Homo sapiens PE=3 SV=2	sp|A8MWD9,sp|P62308	8526.3	1	2		15.8	17.1		0	0
Exp 1	Small nuclear ribonucleoprotein Sm D1 OS=Homo sapiens GN=SNRPD1 PE=1 SV=1	sp|P62314	13263.9	2			26.1			0
Exp 1-Exp 2	Small nuclear ribonucleoprotein Sm D2 OS=Homo sapiens GN=SNRPD2 PE=1 SV=1	sp|P62316	13509.1	1	1		16.1	16.1		0	0
Exp 1-Exp 2-Exp 3	Small nuclear ribonucleoprotein Sm D3 OS=Homo sapiens GN=SNRPD3 PE=1 SV=1	sp|P62318	13898.6	2	2	2	15.1	15.1	15.1	0	0	0
Exp 2	Small nuclear ribonucleoprotein-associated proteins B and B' OS=Homo sapiens GN=SNRPB PE=1 SV=2	sp|P14678,sp|P63162	24592.6		1			6.25			0
Exp 1	Small subunit processome component 20 homolog OS=Homo sapiens GN=UTP20 PE=1 SV=3	sp|O75691	318378	1			0.61			0
Exp 1-Exp 2	Sodium/potassium-transporting ATPase subunit alpha-1 OS=Homo sapiens GN=ATP1A1 PE=1 SV=1	sp|P05023	112882	4	9		5.28	13.3		0	0
Exp 1-Exp 2	Sodium/potassium-transporting ATPase subunit beta-3 OS=Homo sapiens GN=ATP1B3 PE=1 SV=1	sp|P54709	31495.7	1	1		5.02	5.02		0	0
Exp 1-Exp 2	Solute carrier family 2, facilitated glucose transporter member 1 OS=Homo sapiens GN=SLC2A1 PE=1 SV=2	sp|P11166	54067.3	2	2		5.08	3.66		0	0
Exp 1-Exp 2	Solute carrier family 2, facilitated glucose transporter member 3 OS=Homo sapiens GN=SLC2A3 PE=1 SV=1	sp|P11169,sp|Q8TDB8	56304.1	3	3		6.92	5.85		0	0
Exp 3	Solute carrier family 23 member 2 OS=Homo sapiens GN=SLC23A2 PE=1 SV=1	sp|Q9UGH3	70322.4			1			1.08			0
Exp 1	Sorbitol dehydrogenase OS=Homo sapiens GN=SORD PE=1 SV=4	sp|Q00796	38306.6	1			5.6			0
Exp 2-Exp 3	Sorting nexin-2 OS=Homo sapiens GN=SNX2 PE=1 SV=2	sp|O60749	58454.2		1	3		2.12	6.55		0	0
Exp 1-Exp 2	Spectrin alpha chain, brain OS=Homo sapiens GN=SPTAN1 PE=1 SV=3	sp|Q13813	284525	1	1		0.769	0.85		0	0
Exp 1-Exp 2	Spectrin beta chain, brain 1 OS=Homo sapiens GN=SPTBN1 PE=1 SV=2	sp|Q01082	274595	2	3		1.69	1.86		0	0
Exp 3	Spermidine synthase OS=Homo sapiens GN=SRM PE=1 SV=1	sp|P19623	33806.5			1			4.3			0
Exp 2	S-phase kinase-associated protein 2 OS=Homo sapiens GN=SKP2 PE=1 SV=2	sp|Q13309	47744.4		1			2.36			0
Exp 1-Exp 2	Spliceosome RNA helicase DDX39B OS=Homo sapiens GN=DDX39B PE=1 SV=1	sp|Q13838	48974	4	2		12.6	5.61		0	0
Exp 1-Exp 2	Splicing factor 3B subunit 1 OS=Homo sapiens GN=SF3B1 PE=1 SV=3	sp|O75533	145817	3	1		3.45	1.23		0	0
Exp 1-Exp 2-Exp 3	Splicing factor 3B subunit 3 OS=Homo sapiens GN=SF3B3 PE=1 SV=4	sp|Q15393	135561	2	2	2	2.55	2.55	2.14	0	0	0
Exp 1	Splicing factor U2AF 35 kDa subunit OS=Homo sapiens GN=U2AF1 PE=1 SV=3	sp|Q01081	27854.2	2			5.83			0
Exp 1	Splicing factor, proline- and glutamine-rich OS=Homo sapiens GN=SFPQ PE=1 SV=2	sp|P23246	76131.5	1			2.4			0
Exp 1-Exp 2	Squalene synthase OS=Homo sapiens GN=FDFT1 PE=1 SV=1	sp|P37268	48098.4	1	1		2.64	3.36		0	0
Exp 1-Exp 2	SRA stem-loop-interacting RNA-binding protein, mitochondrial OS=Homo sapiens GN=SLIRP PE=1 SV=1	sp|Q9GZT3	12331	2	1		25.7	12.8		0	0
Exp 1	Sterol-4-alpha-carboxylate 3-dehydrogenase, decarboxylating OS=Homo sapiens GN=NSDHL PE=1 SV=2	sp|Q15738	41882.8	1			4.83			0
Exp 1-Exp 2-Exp 3	Stomatin-like protein 2 OS=Homo sapiens GN=STOML2 PE=1 SV=1	sp|Q9UJZ1	38516.5	5	8	1	19.4	38.5	4.21	0	0	0
Exp 1	Stonin-2 OS=Homo sapiens GN=STON2 PE=1 SV=1	sp|Q8WXE9	101148	1			0.994			0
Exp 1-Exp 2-Exp 3	Stress-70 protein, mitochondrial OS=Homo sapiens GN=HSPA9 PE=1 SV=2	sp|P38646	73663.3	18	16	11	32.5	32.4	22.5	0	0	0
Exp 1-Exp 2	Stress-induced-phosphoprotein 1 OS=Homo sapiens GN=STIP1 PE=1 SV=1	sp|P31948	62624.1	1	2		1.84	4.24		0	0
Exp 1-Exp 2-Exp 3	Structural maintenance of chromosomes flexible hinge domain-containing protein 1 OS=Homo sapiens GN=SMCHD1 PE=1 SV=2	sp|A6NHR9	226362	2	2	1	1.05	1.15	0.549	0	0	0
Exp 1-Exp 2-Exp 3	Structural maintenance of chromosomes protein 1A OS=Homo sapiens GN=SMC1A PE=1 SV=2	sp|Q14683	143220	1	2	1	1.14	1.87	1.14	0	0	0
Exp 1-Exp 2-Exp 3	Structural maintenance of chromosomes protein 2 OS=Homo sapiens GN=SMC2 PE=1 SV=2	sp|O95347	135643	5	3	4	5.68	3.68	4.18	0	0	0
Exp 1-Exp 3	Structural maintenance of chromosomes protein 3 OS=Homo sapiens GN=SMC3 PE=1 SV=2	sp|Q9UQE7	141529	2		1	2.47		1.15	0		0
Exp 1-Exp 2-Exp 3	Structural maintenance of chromosomes protein 4 OS=Homo sapiens GN=SMC4 PE=1 SV=2	sp|Q9NTJ3	147170	1	1	7	0.932	0.932	6.06	0	0	0
Exp 1	Succinate dehydrogenase [ubiquinone] cytochrome b small subunit, mitochondrial OS=Homo sapiens GN=SDHD PE=1 SV=1	sp|O14521	17025.1	1			6.29			0
Exp 1	Succinate dehydrogenase [ubiquinone] flavoprotein subunit, mitochondrial OS=Homo sapiens GN=SDHA PE=1 SV=2	sp|P31040	72673.7	1			2.11			0
Exp 2-Exp 3	Succinate dehydrogenase [ubiquinone] flavoprotein subunit, mitochondrial OS=Homo sapiens GN=SDHA PE=1 SV=2	gb|TGGT1_126520,gb|TGME49_015590,gb|TGVEG_030210,sp|P31040	72673.7		1	1		2.11	2.11		0	0
Exp 1-Exp 2	Succinate dehydrogenase [ubiquinone] iron-sulfur subunit, mitochondrial OS=Homo sapiens GN=SDHB PE=1 SV=3	sp|P21912	31613	2	1		7.86	3.93		0	0
Exp 1	Succinyl-CoA ligase [ADP-forming] subunit beta, mitochondrial OS=Homo sapiens GN=SUCLA2 PE=1 SV=3	sp|Q9P2R7	50300.1	1			5.62			0
Exp 1-Exp 2-Exp 3	SUMO-activating enzyme subunit 1 OS=Homo sapiens GN=SAE1 PE=1 SV=1	sp|Q9UBE0	38432.1	1	2	2	5.78	9.54	9.54	0	0	0
Exp 3	SUMO-activating enzyme subunit 2 OS=Homo sapiens GN=UBA2 PE=1 SV=2	sp|Q9UBT2	71207.2			1			1.88			0
Exp 1	SUN domain-containing protein 2 OS=Homo sapiens GN=SUN2 PE=1 SV=3	sp|Q9UH99	80294.2	1			2.09			0
Exp 2	Surfeit locus protein 1 OS=Homo sapiens GN=SURF1 PE=1 SV=1	sp|Q15526	33313.4		1			3.33			0
Exp 1-Exp 2	Surfeit locus protein 4 OS=Homo sapiens GN=SURF4 PE=1 SV=3	sp|O15260	30377.4	4	3		20.8	17.5		0	0
Exp 1-Exp 2	Synaptobrevin homolog YKT6 OS=Homo sapiens GN=YKT6 PE=1 SV=1	sp|O15498	22399.8	2	5		15.2	32.3		0	0
Exp 3	Syntaxin-1A OS=Homo sapiens GN=STX1A PE=1 SV=1	sp|Q16623,sp|Q2VIQ3	33006.3			1			2.08			0
Exp 1-Exp 3	Talin-1 OS=Homo sapiens GN=TLN1 PE=1 SV=3	sp|Q9Y490	269747	2		14	1.57		11	0		0
Exp 1-Exp 2-Exp 3	TAR DNA-binding protein 43 OS=Homo sapiens GN=TARDBP PE=1 SV=1	sp|Q13148	44721.7	1	2	2	2.9	8.7	8.7	0	0	0
Exp 1-Exp 3	Target of Myb protein 1 OS=Homo sapiens GN=TOM1 PE=1 SV=2	sp|O60784	53801.1	1		1	3.25		2.64	0		0
Exp 1-Exp 2-Exp 3	T-complex protein 1 subunit alpha OS=Homo sapiens GN=TCP1 PE=1 SV=1	sp|P17987	60327.2	6	10	11	18.3	25.4	29.5	0	0	0
Exp 1-Exp 2-Exp 3	T-complex protein 1 subunit beta OS=Homo sapiens GN=CCT2 PE=1 SV=4	sp|P78371	57471.9	7	7	9	23.4	25	28.2	0	0	0
Exp 1-Exp 2-Exp 3	T-complex protein 1 subunit delta OS=Homo sapiens GN=CCT4 PE=1 SV=4	sp|P50991	57907.9	9	18	9	25.2	51.8	28.6	0	0	0
Exp 1-Exp 2-Exp 3	T-complex protein 1 subunit epsilon OS=Homo sapiens GN=CCT5 PE=1 SV=1	sp|P48643	59654.3	5	5	5	12.2	15.3	16.6	0	0	0
Exp 1-Exp 2-Exp 3	T-complex protein 1 subunit eta OS=Homo sapiens GN=CCT7 PE=1 SV=2	sp|Q99832	59349.8	5	14	8	15.8	38.1	25.2	0	0	0
Exp 1-Exp 2-Exp 3	T-complex protein 1 subunit gamma OS=Homo sapiens GN=CCT3 PE=1 SV=4	sp|P49368	60517.4	5	11	9	11	27.9	22.6	0	0	0
Exp 1-Exp 2-Exp 3	T-complex protein 1 subunit theta OS=Homo sapiens GN=CCT8 PE=1 SV=4	sp|P50990	59603	7	3	15	15.5	7.85	32.7	0	0	0
Exp 1-Exp 2-Exp 3	T-complex protein 1 subunit zeta OS=Homo sapiens GN=CCT6A PE=1 SV=3	sp|P40227	58007.3	5	5	7	15.4	17.1	19.6	0	0	0
Exp 1	Telomere length regulation protein TEL2 homolog OS=Homo sapiens GN=TELO2 PE=1 SV=2	sp|Q9Y4R8	91730.5	1			1.55			0
Exp 3	Telomere-associated protein RIF1 OS=Homo sapiens GN=RIF1 PE=1 SV=2	sp|Q5UIP0	274451			1			0.688			0
Exp 1-Exp 2-Exp 3	Testis-expressed sequence 10 protein OS=Homo sapiens GN=TEX10 PE=1 SV=2	sp|Q9NXF1	105660	1	1	1	1.72	1.4	1.4	0	0	0
Exp 1-Exp 2	Tetratricopeptide repeat protein 35 OS=Homo sapiens GN=TTC35 PE=1 SV=1	sp|Q15006	34816.8	1	1		4.38	4.38		0	0
Exp 1	Thioredoxin OS=Homo sapiens GN=TXN PE=1 SV=3	sp|P10599	11719.3	1			12.4			0
Exp 1-Exp 2	Thioredoxin-dependent peroxide reductase, mitochondrial OS=Homo sapiens GN=PRDX3 PE=1 SV=3	sp|P30048	27674.7	1	1		5.47	5.47		0	0
Exp 1	Thioredoxin-related transmembrane protein 1 OS=Homo sapiens GN=TMX1 PE=1 SV=1	sp|Q9H3N1	31773.9	1			4.29			0
Exp 1-Exp 2	Thioredoxin-related transmembrane protein 2 OS=Homo sapiens GN=TMX2 PE=1 SV=1	sp|Q9Y320	34021.2	2	1		9.12	5.07		0	0
Exp 1-Exp 2-Exp 3	Threonyl-tRNA synthetase, cytoplasmic OS=Homo sapiens GN=TARS PE=1 SV=3	sp|P26639	83419.8	4	3	3	5.95	4.7	4.56	0	0	0
Exp 2	Thrombospondin-1 OS=Homo sapiens GN=THBS1 PE=1 SV=2	sp|P07996	129364		1			0.94			0
Exp 1-Exp 2	Thyroid receptor-interacting protein 13 OS=Homo sapiens GN=TRIP13 PE=1 SV=2	sp|Q15645	48534.1	1	2		3.7	5.56		0	0
Exp 3	Tight junction protein ZO-2 OS=Homo sapiens GN=TJP2 PE=1 SV=2	sp|Q9UDY2	133943			1			1.01			0
Exp 1	Torsin-1A OS=Homo sapiens GN=TOR1A PE=1 SV=1	sp|O14656	37792.6	1			3.01			0
Exp 1-Exp 2	Torsin-1A-interacting protein 1 OS=Homo sapiens GN=TOR1AIP1 PE=1 SV=2	sp|Q5JTV8	66230.5	1	1		2.06	2.06		0	0
Exp 1	Trafficking protein particle complex subunit 3 OS=Homo sapiens GN=TRAPPC3 PE=1 SV=1	sp|O43617	20256.7	1			7.22			0
Exp 1	Trans-2,3-enoyl-CoA reductase OS=Homo sapiens GN=TECR PE=1 SV=1	sp|Q9NZ01	36018	2			6.82			0
Exp 1-Exp 2	Transaldolase OS=Homo sapiens GN=TALDO1 PE=1 SV=2	sp|P37837	37523.7	1	2		3.26	7.12		0	0
Exp 3	Transcription factor BTF3 OS=Homo sapiens GN=BTF3 PE=1 SV=1	sp|P20290	22150.3			1			9.22			0
Exp 1-Exp 2-Exp 3	Transcription intermediary factor 1-beta OS=Homo sapiens GN=TRIM28 PE=1 SV=5	sp|Q13263	88531	1	2	6	2.4	3.35	12.2	0	0	0
Exp 1-Exp 2	Transducin beta-like protein 3 OS=Homo sapiens GN=TBL3 PE=1 SV=2	sp|Q12788	89016	1	1		1.61	1.61		0	0
Exp 1-Exp 2-Exp 3	Transferrin receptor protein 1 OS=Homo sapiens GN=TFRC PE=1 SV=2	sp|P02786	84855.6	6	11	2	10	17.4	3.03	0	0	0
Exp 2-Exp 3	Transgelin-2 OS=Homo sapiens GN=TAGLN2 PE=1 SV=3	sp|P37802	22373.9		1	1		6.03	7.04		0	0
Exp 1-Exp 2-Exp 3	Transitional endoplasmic reticulum ATPase OS=Homo sapiens GN=VCP PE=1 SV=4	sp|P55072	89306.8	7	11	1	12	21.8	2.11	0	0	0
Exp 1-Exp 2-Exp 3	Transketolase OS=Homo sapiens GN=TKT PE=1 SV=3	sp|P29401	67861.4	7	6	8	21.8	17.7	24.7	0	0	0
Exp 3	Translation initiation factor eIF-2B subunit alpha OS=Homo sapiens GN=EIF2B1 PE=1 SV=1	sp|Q14232	33695.2			1			4.59			0
Exp 2	Translation initiation factor eIF-2B subunit beta OS=Homo sapiens GN=EIF2B2 PE=1 SV=3	sp|P49770	38972.1		2			8.55			0
Exp 1-Exp 3	Translation initiation factor eIF-2B subunit epsilon OS=Homo sapiens GN=EIF2B5 PE=1 SV=3	sp|Q13144	80362.1	1		1	2.5		1.39	0		0
Exp 1-Exp 2-Exp 3	Translational activator GCN1 OS=Homo sapiens GN=GCN1L1 PE=1 SV=6	sp|Q92616	292746	8	9	2	5.02	4.9	1.01	0	0	0
Exp 1-Exp 2	Translocon-associated protein subunit alpha OS=Homo sapiens GN=SSR1 PE=1 SV=3	sp|P43307	32218	1	1		5.24	5.24		0	0
Exp 1-Exp 2-Exp 3	Translocon-associated protein subunit delta OS=Homo sapiens GN=SSR4 PE=1 SV=1	sp|P51571	18980.8	4	4	1	30.6	30.6	6.36	0	0	0
Exp 1-Exp 2	Translocon-associated protein subunit gamma OS=Homo sapiens GN=SSR3 PE=1 SV=1	sp|Q9UNL2	21063.4	1	1		7.57	7.57		0	0
Exp 1-Exp 2	Transmembrane and coiled-coil domain-containing protein 1 OS=Homo sapiens GN=TMCO1 PE=1 SV=1	sp|Q9UM00	21158.3	1	1		7.98	7.98		0	0
Exp 1	Transmembrane and TPR repeat-containing protein 3 OS=Homo sapiens GN=TMTC3 PE=1 SV=2	sp|Q6ZXV5	103996	1			1.09			0
Exp 1-Exp 2-Exp 3	Transmembrane emp24 domain-containing protein 10 OS=Homo sapiens GN=TMED10 PE=1 SV=2	sp|P49755	24959.5	6	6	3	34.2	32	16.9	0	0	0
Exp 1-Exp 2-Exp 3	Transmembrane emp24 domain-containing protein 2 OS=Homo sapiens GN=TMED2 PE=1 SV=1	sp|Q15363	22743.4	2	2	1	14.4	14.4	6.47	0	0	0
Exp 2	Transmembrane emp24 domain-containing protein 4 OS=Homo sapiens GN=TMED4 PE=1 SV=1	sp|Q7Z7H5	25925.1		3			16.3			0			sp|Q9BVK6
Exp 1-Exp 2	Transmembrane emp24 domain-containing protein 5 OS=Homo sapiens GN=TMED5 PE=1 SV=1	sp|Q9Y3A6	25987.8	1	2		5.24	10		0	0
Exp 1-Exp 2-Exp 3	Transmembrane emp24 domain-containing protein 9 OS=Homo sapiens GN=TMED9 PE=1 SV=2	sp|Q9BVK6	27259.5	3	5	1	8.09	20	4.26	0	0	0		sp|Q7Z7H5
Exp 1-Exp 2	Transmembrane protein 109 OS=Homo sapiens GN=TMEM109 PE=1 SV=1	sp|Q9BVC6	26193.2	1	1		4.94	4.94		0	0
Exp 2	Transmembrane protein 111 OS=Homo sapiens GN=TMEM111 PE=1 SV=3	sp|Q9P0I2	29935.2		1			4.6			0
Exp 1	Transmembrane protein 14C OS=Homo sapiens GN=TMEM14C PE=1 SV=1	sp|Q9P0S9	11546.8	2			41.1			0
Exp 1-Exp 2	Transmembrane protein 33 OS=Homo sapiens GN=TMEM33 PE=1 SV=2	sp|P57088	27961.7	2	2		9.31	8.91		0	0
Exp 1-Exp 2	Transmembrane protein 43 OS=Homo sapiens GN=TMEM43 PE=1 SV=1	sp|Q9BTV4	44858.8	1	2		6.5	13.5		0	0
Exp 1	Transmembrane protein 70, mitochondrial OS=Homo sapiens GN=TMEM70 PE=1 SV=2	sp|Q9BUB7	28952.4	1			4.62			0
Exp 2	Transmembrane protein 97 OS=Homo sapiens GN=TMEM97 PE=1 SV=1	sp|Q5BJF2	20831.5		1			4.55			0
Exp 1	Transmembrane protein C9orf5 OS=Homo sapiens GN=C9orf5 PE=1 SV=2	sp|Q9H330	100931	1			1.43			0
Exp 1-Exp 2-Exp 3	Transportin-1 OS=Homo sapiens GN=TNPO1 PE=1 SV=2	sp|Q92973	102341	5	5	1	7.13	6.68	1.45	0	0	0
Exp 1	Transportin-3 OS=Homo sapiens GN=TNPO3 PE=1 SV=3	sp|Q9Y5L0	104186	1			2.17			0
Exp 1-Exp 2	Tricarboxylate transport protein, mitochondrial OS=Homo sapiens GN=SLC25A1 PE=1 SV=2	sp|P53007	33995.2	4	3		14.1	10.3		0	0
Exp 1-Exp 2	Trifunctional enzyme subunit alpha, mitochondrial OS=Homo sapiens GN=HADHA PE=1 SV=2	sp|P40939	82983.9	5	6		11	14.8		0	0
Exp 2	Trifunctional enzyme subunit beta, mitochondrial OS=Homo sapiens GN=HADHB PE=1 SV=3	sp|P55084	51278		1			3.38			0
Exp 1-Exp 2-Exp 3	Trifunctional purine biosynthetic protein adenosine-3 OS=Homo sapiens GN=GART PE=1 SV=1	sp|P22102	107750	1	1	1	1.29	1.29	1.29	0	0	0
Exp 1-Exp 2	Trimeric intracellular cation channel type B OS=Homo sapiens GN=TMEM38B PE=1 SV=1	sp|Q9NVV0	32492.8	1	1		4.81	4.12		0	0
Exp 1-Exp 2	Triosephosphate isomerase OS=Homo sapiens GN=TPI1 PE=1 SV=2	sp|P60174	26651.1	2	5		11.6	28.9		0	0
Exp 1-Exp 2	tRNA (cytosine-5-)-methyltransferase NSUN2 OS=Homo sapiens GN=NSUN2 PE=1 SV=2	sp|Q08J23	86454.8	1	1		1.43	1.43		0	0
Exp 2	tRNA methyltransferase 112 homolog OS=Homo sapiens GN=TRMT112 PE=1 SV=1	sp|Q9UI30	14181.4		1			11.2			0
Exp 1-Exp 2	Tropomodulin-3 OS=Homo sapiens GN=TMOD3 PE=1 SV=1	sp|Q9NYL9	39578.1	2	1		9.94	3.98		0	0
Exp 1-Exp 2-Exp 3	Tropomyosin alpha-1 chain OS=Homo sapiens GN=TPM1 PE=1 SV=2	sp|P09493	32692	6	7	3	16.2	23.6	9.51	0	1	2
Exp 3	Tropomyosin alpha-3 chain OS=Homo sapiens GN=TPM3 PE=1 SV=1	sp|P06753	32802.2			3			9.51			2			sp|P07951,sp|P09493
Exp 1-Exp 2	Tubulin alpha chain-like 3 OS=Homo sapiens GN=TUBAL3 PE=1 SV=2	sp|A6NHL2	49890.6	1	3		3.81	7.4		0	0			sp|P68363,sp|Q9BQE3
Exp 3	Tubulin alpha-1A chain OS=Homo sapiens GN=TUBA1A PE=1 SV=1	sp|Q71U36	50117.7			13			41.5			13			sp|P68363,sp|Q9BQE3
Exp 1-Exp 2-Exp 3	Tubulin alpha-1B chain OS=Homo sapiens GN=TUBA1B PE=1 SV=1	sp|P68363	50133.7	13	15	14	48.6	53	44.6	0	1	13		sp|Q9BQE3	sp|Q71U36,sp|Q9BQE3
Exp 2-Exp 3	Tubulin alpha-1C chain OS=Homo sapiens GN=TUBA1C PE=1 SV=1	sp|Q9BQE3	49877.4		15	13		53.2	41		0	12		sp|A6NHL2,sp|P68363	sp|Q71U36,sp|P68363
Exp 1-Exp 2-Exp 3	Tubulin beta chain OS=Homo sapiens GN=TUBB PE=1 SV=2	sp|P07437	49652.6	16	21	16	45.3	70.7	57.2	13	0	12	sp|Q13885,sp|Q9BVA1-sp|Q13885,sp|Q9BVA1,sp|P68371-sp|Q9BUF5,sp|Q13885,sp|Q9BVA1,sp|P68371,sp|P04350,sp|A6NKZ8-sp|Q13885,sp|Q9BVA1,sp|P68371-sp|P68371,sp|P04350-sp|Q13885,sp|Q9BVA1,sp|P68371,sp|P04350--sp|Q9BUF5,sp|Q13885,sp|Q9BVA1,sp|P68371,sp|P04350,sp|A6NKZ8-sp|Q9BUF5,sp|Q13885,sp|Q9BVA1,sp|P68371,sp|P04350,sp|A6NKZ8-sp|Q9BUF5,sp|Q13885,sp|Q9BVA1,sp|P68371,sp|P04350,sp|A6NKZ8-sp|Q13885,sp|Q9BVA…	sp|Q9BUF5,sp|P68371,sp|P04350	sp|P68371
Exp 1	Tubulin beta-2A chain OS=Homo sapiens GN=TUBB2A PE=1 SV=1	sp|Q13885,sp|Q9BVA1	49889.1	12			36.4			12			sp|P07437-sp|P68371,sp|P07437-sp|Q9BUF5,sp|P68371,sp|P04350,sp|A6NKZ8,sp|P07437-sp|P68371,sp|P07437-sp|Q9BUF5-sp|P68371,sp|P04350,sp|P07437-sp|Q9BUF5,sp|P68371,sp|P04350,sp|A6NKZ8,sp|P07437-sp|Q9BUF5,sp|P68371,sp|P04350,sp|A6NKZ8,sp|P07437-sp|Q9BUF5,sp|P68371,sp|P04350,sp|A6NKZ8,sp|P07437-sp|P68371,sp|P04350,sp|P07437-sp|P68371,sp|P04350,sp|P07437-sp|P68371,sp|P04350,sp|P07437
Exp 1-Exp 2-Exp 3	Tubulin beta-2C chain OS=Homo sapiens GN=TUBB2C PE=1 SV=1	sp|P68371	49812.7	14	20	17	41.1	64.5	63.1	13	0	12	sp|P04350-sp|Q13885,sp|Q9BVA1,sp|P07437-sp|Q9BUF5,sp|Q13885,sp|Q9BVA1,sp|P04350,sp|A6NKZ8,sp|P07437-sp|Q13885,sp|Q9BVA1,sp|P07437-sp|P04350,sp|P07437--sp|Q13885,sp|Q9BVA1,sp|P04350,sp|P07437-sp|Q9BUF5,sp|Q13885,sp|Q9BVA1,sp|P04350,sp|A6NKZ8,sp|P07437-sp|Q9BUF5,sp|Q13885,sp|Q9BVA1,sp|P04350,sp|A6NKZ8,sp|P07437-sp|Q9BUF5,sp|Q13885,sp|Q9BVA1,sp|P04350,sp|A6NKZ8,sp|P07437-sp|Q13885,sp|Q9BVA1,sp|P0435…	sp|Q9BUF5,sp|P04350,sp|P07437	sp|P07437
Exp 1-Exp 2	Tubulin beta-4 chain OS=Homo sapiens GN=TUBB4 PE=1 SV=2	sp|P04350	49567.4	12	17		35.8	55.4		12	0		sp|P68371-sp|Q9BUF5,sp|Q13885,sp|Q9BVA1,sp|P68371,sp|A6NKZ8,sp|P07437-sp|Q9BUF5-sp|P68371,sp|P07437-sp|Q13885,sp|Q9BVA1,sp|P68371,sp|P07437-sp|Q9BUF5,sp|Q13885,sp|Q9BVA1,sp|P68371,sp|A6NKZ8,sp|P07437-sp|Q9BUF5,sp|Q13885,sp|Q9BVA1,sp|P68371,sp|A6NKZ8,sp|P07437-sp|Q9BUF5,sp|Q13885,sp|Q9BVA1,sp|P68371,sp|A6NKZ8,sp|P07437-sp|Q13885,sp|Q9BVA1,sp|P68371,sp|P07437-sp|Q13885,sp|Q9BVA1,sp|P68371,sp|P07437…	sp|Q9BUF5,sp|P68371,sp|P07437
Exp 1-Exp 2	Tubulin beta-6 chain OS=Homo sapiens GN=TUBB6 PE=1 SV=1	sp|Q9BUF5	49839.1	9	10		26.9	27.6		6	0		--sp|Q13885,sp|Q9BVA1,sp|P68371,sp|P04350,sp|A6NKZ8,sp|P07437-sp|P04350-sp|Q13885,sp|Q9BVA1-sp|Q13885,sp|Q9BVA1,sp|P68371,sp|P04350,sp|A6NKZ8,sp|P07437-sp|Q13885,sp|Q9BVA1,sp|P68371,sp|P04350,sp|A6NKZ8,sp|P07437-sp|Q13885,sp|Q9BVA1,sp|P68371,sp|P04350,sp|	sp|P68371,sp|P04350,sp|P07437-sp|P04350
Exp 1-Exp 2	Tubulin gamma-1 chain OS=Homo sapiens GN=TUBG1 PE=1 SV=2	sp|P23258,sp|Q9NRH3	51153.2	1	1		5.99	5.99		0	0
Exp 3	Tyrosyl-tRNA synthetase, cytoplasmic OS=Homo sapiens GN=YARS PE=1 SV=4	sp|P54577	59127.1			2			3.6			0
Exp 1	Tyrosyl-tRNA synthetase, mitochondrial OS=Homo sapiens GN=YARS2 PE=1 SV=2	sp|Q9Y2Z4	53183	1			4.4			0
Exp 1	U2 snRNP-associated SURP motif-containing protein OS=Homo sapiens GN=U2SURP PE=1 SV=2	sp|O15042	118278	1			1.46			0
Exp 2	U3 small nucleolar RNA-associated protein 6 homolog OS=Homo sapiens GN=UTP6 PE=1 SV=2	sp|Q9NYH9	70178.3		1			2.35			0
Exp 1-Exp 2-Exp 3	U5 small nuclear ribonucleoprotein 200 kDa helicase OS=Homo sapiens GN=SNRNP200 PE=1 SV=2	sp|O75643	244496	8	7	3	5.15	5.1	2.15	0	0	0
Exp 1	U5 small nuclear ribonucleoprotein 40 kDa protein OS=Homo sapiens GN=SNRNP40 PE=1 SV=1	sp|Q96DI7	39293	1			7.84			0
Exp 3	Ubiquitin carboxyl-terminal hydrolase 14 OS=Homo sapiens GN=USP14 PE=1 SV=3	sp|P54578	56052.3			1			2.63			0
Exp 1-Exp 3	Ubiquitin carboxyl-terminal hydrolase 5 OS=Homo sapiens GN=USP5 PE=1 SV=2	sp|P45974	95770.1	1		6	1.86		9.79	0		0
Exp 1-Exp 2-Exp 3	Ubiquitin-40S ribosomal protein S27a OS=Homo sapiens GN=RPS27A PE=1 SV=2	sp|P62979	17947.6	5	3	1	42.3	21.8	6.99	0	0
Exp 1	Ubiquitin-conjugating enzyme E2 D3 OS=Homo sapiens GN=UBE2D3 PE=1 SV=1	sp|P61077,sp|P62837	16718.1	1			16.3			0
Exp 2	Ubiquitin-conjugating enzyme E2 L3 OS=Homo sapiens GN=UBE2L3 PE=1 SV=1	sp|P68036	17844.3		1			14.3			0
Exp 1-Exp 2	Ubiquitin-conjugating enzyme E2 N OS=Homo sapiens GN=UBE2N PE=1 SV=1	sp|P61088	17120.6	2	2		19.7	19.7		0	0
Exp 3	Ubiquitin-conjugating enzyme E2 O OS=Homo sapiens GN=UBE2O PE=1 SV=3	sp|Q9C0C9	141275			1			1.16			0
Exp 2	Ubiquitin-like modifier-activating enzyme 1 OS=Homo sapiens GN=UBA1 PE=1 SV=3	sp|P22314	117832		1			1.42			0
Exp 2-Exp 3	Ubiquitin-like-conjugating enzyme ATG3 OS=Homo sapiens GN=ATG3 PE=1 SV=1	sp|Q9NT62	35846.2		1	1		4.14	3.18		0	0
Exp 1-Exp 2-Exp 3	UDP-glucose:glycoprotein glucosyltransferase 1 OS=Homo sapiens GN=UGGT1 PE=1 SV=3	sp|Q9NYU2	177177	2	2	1	1.61	1.86	0.9	0	0	0
Exp 2	UMP-CMP kinase OS=Homo sapiens GN=CMPK1 PE=1 SV=3	sp|P30085	22205		1			7.65			0
Exp 1-Exp 2	Uncharacterized protein C2orf47, mitochondrial OS=Homo sapiens GN=C2orf47 PE=1 SV=1	sp|Q8WWC4	32527.6	1	2		3.44	8.25		0	0
Exp 1-Exp 2	Uncharacterized protein KIAA0090 OS=Homo sapiens GN=KIAA0090 PE=1 SV=1	sp|Q8N766	111743	6	4		8.76	5.04		0	0
Exp 2	UPF0451 protein C17orf61 OS=Homo sapiens GN=C17orf61 PE=2 SV=1	sp|Q8N2U0	11724.5		1			24.8			2
Exp 1	UPF0480 protein C15orf24 OS=Homo sapiens GN=C15orf24 PE=1 SV=1	sp|Q9NPA0	26452.7	1			10.3			0
Exp 1-Exp 2-Exp 3	UPF0568 protein C14orf166 OS=Homo sapiens GN=C14orf166 PE=1 SV=1	sp|Q9Y224	28051.3	4	2	3	22.5	12.3	20.1	0	12	0
Exp 1-Exp 2	Up-regulated during skeletal muscle growth protein 5 OS=Homo sapiens GN=USMG5 PE=1 SV=1	sp|Q96IX5	6440	1	2		17.2	43.1		0	12
Exp 1-Exp 2	Uridine 5'-monophosphate synthase OS=Homo sapiens GN=UMPS PE=1 SV=1	sp|P11172	52204.5	1	2		3.54	7.08		0	16
Exp 1	Uridine-cytidine kinase 2 OS=Homo sapiens GN=UCK2 PE=1 SV=1	sp|Q9BZX2	29281.4	1			4.98			0
Exp 1	Uroporphyrinogen decarboxylase OS=Homo sapiens GN=UROD PE=1 SV=2	sp|P06132	40769.2	1			5.99			0
Exp 2	UTP--glucose-1-phosphate uridylyltransferase OS=Homo sapiens GN=UGP2 PE=1 SV=5	sp|Q16851	56924		1			3.94			18
Exp 1-Exp 2	Vacuolar ATPase assembly integral membrane protein VMA21 OS=Homo sapiens GN=VMA21 PE=1 SV=1	sp|Q3ZAQ7	11336.4	2	1		24.8	11.9		0	17
Exp 1-Exp 2	Vacuolar protein sorting-associated protein 26A OS=Homo sapiens GN=VPS26A PE=1 SV=2	sp|O75436	38153.1	2	1		6.42	3.98		0	7
Exp 3	Vacuolar protein sorting-associated protein 29 OS=Homo sapiens GN=VPS29 PE=1 SV=1	sp|Q9UBQ0	20488.1			1			5.49			0
Exp 1-Exp 2-Exp 3	Vacuolar protein sorting-associated protein 35 OS=Homo sapiens GN=VPS35 PE=1 SV=2	sp|Q96QK1	91692	4	9	4	7.66	14.8	6.41	0	0	0
Exp 1-Exp 3	Valyl-tRNA synthetase OS=Homo sapiens GN=VARS PE=1 SV=4	sp|P26640	140460	3		3	3.48		4.19	0		0
Exp 1-Exp 2	Vesicle transport protein GOT1B OS=Homo sapiens GN=GOLT1B PE=1 SV=1	sp|Q9Y3E0	15408.6	1	1		10.1	10.1		0	0
Exp 1-Exp 2	Vesicle-associated membrane protein-associated protein B/C OS=Homo sapiens GN=VAPB PE=1 SV=3	sp|O95292,sp|Q9P0L0	27875.9	1	1		4.82	4.94		0	0
Exp 1-Exp 2	Vesicle-fusing ATPase OS=Homo sapiens GN=NSF PE=1 SV=3	sp|P46459	82579.4	2	2		3.76	3.9		0	0
Exp 1-Exp 2	Vesicle-trafficking protein SEC22b OS=Homo sapiens GN=SEC22B PE=1 SV=4	sp|O75396	24576	2	2		12.1	12.1		0	0
Exp 1-Exp 2	Vesicular integral-membrane protein VIP36 OS=Homo sapiens GN=LMAN2 PE=1 SV=1	sp|Q12907	40211.5	1	4		5.9	19.1		0	0
Exp 1-Exp 2-Exp 3	Vinculin OS=Homo sapiens GN=VCL PE=1 SV=4	sp|P18206	123783	1	2	1	1.85	2.91	1.23	0	0	0
Exp 2	Vitamin D-binding protein OS=Homo sapiens GN=GC PE=1 SV=1	sp|P02774	52946.6		1			4.64			0
Exp 1-Exp 2	Vitamin K epoxide reductase complex subunit 1-like protein 1 OS=Homo sapiens GN=VKORC1L1 PE=1 SV=2	sp|Q8N0U8	19818.5	1	1		6.25	6.25		0	0
Exp 2	Vitamin K-dependent protein S OS=Homo sapiens GN=PROS1 PE=1 SV=1	sp|P07225	75105.4		1			1.18			0
Exp 1-Exp 2	Vitronectin OS=Homo sapiens GN=VTN PE=1 SV=1	sp|P04004	54288.1	1	1		3.14	3.14		0	0
Exp 1-Exp 2	Voltage-dependent anion-selective channel protein 1 OS=Homo sapiens GN=VDAC1 PE=1 SV=2	sp|P21796	30755.9	7	12		40.3	68.6		1	0		--sp|Q9Y277----	sp|Q9Y277
Exp 1-Exp 2	Voltage-dependent anion-selective channel protein 2 OS=Homo sapiens GN=VDAC2 PE=1 SV=2	sp|P45880	31549.3	5	8		22.4	39.8		0	0			sp|P21796,sp|Q9Y277
Exp 1-Exp 2	Voltage-dependent anion-selective channel protein 3 OS=Homo sapiens GN=VDAC3 PE=1 SV=1	sp|Q9Y277	30641.9	2	6		8.13	26.9		1	0		-sp|P21796	sp|P45880,sp|P21796
Exp 1-Exp 2-Exp 3	V-type proton ATPase catalytic subunit A OS=Homo sapiens GN=ATP6V1A PE=1 SV=2	sp|P38606	68287.4	4	1	2	10.5	2.92	3.24	0	0	0
Exp 2-Exp 3	V-type proton ATPase subunit B, brain isoform OS=Homo sapiens GN=ATP6V1B2 PE=1 SV=3	sp|P21281	56484.1		2	2		7.05	7.05		0	0
Exp 3	V-type proton ATPase subunit D OS=Homo sapiens GN=ATP6V1D PE=1 SV=1	sp|Q9Y5K8	28246.3			1			4.86			0
Exp 3	V-type proton ATPase subunit E 1 OS=Homo sapiens GN=ATP6V1E1 PE=1 SV=1	sp|P36543	26128.2			1			5.31			0
Exp 3	V-type proton ATPase subunit H OS=Homo sapiens GN=ATP6V1H PE=1 SV=1	sp|Q9UI12	55865.4			1			2.69			0
Exp 1	WASH complex subunit 7 OS=Homo sapiens GN=KIAA1033 PE=1 SV=2	sp|Q2M389	136392	1			1.71			0
Exp 2	WD repeat-containing protein 1 OS=Homo sapiens GN=WDR1 PE=1 SV=4	sp|O75083	66175.2		1			2.31			0
Exp 2	WD repeat-containing protein 18 OS=Homo sapiens GN=WDR18 PE=1 SV=2	sp|Q9BV38	47387		1			3.94			0
Exp 1	WD repeat-containing protein 5 OS=Homo sapiens GN=WDR5 PE=1 SV=1	sp|P61964	36571.3	1			4.19			0
Exp 2	WD repeat-containing protein 61 OS=Homo sapiens GN=WDR61 PE=1 SV=1	sp|Q9GZS3	33562.8		1			9.51			0
Exp 1-Exp 3	X-ray repair cross-complementing protein 5 OS=Homo sapiens GN=XRCC5 PE=1 SV=3	sp|P13010	82689.1	1		6	1.64		12.7	0		0
Exp 1-Exp 2-Exp 3	X-ray repair cross-complementing protein 6 OS=Homo sapiens GN=XRCC6 PE=1 SV=2	sp|P12956	69828.4	2	1	5	3.61	1.31	11.5	0	0	0
Exp 3	Zinc finger protein ubi-d4 OS=Homo sapiens GN=DPF2 PE=1 SV=2	sp|Q92785	44138.4			1			4.09			0
Exp 1	Zinc transporter SLC39A7 OS=Homo sapiens GN=SLC39A7 PE=1 SV=2	sp|Q92504	50099	1			2.99			0
Exp 2	| organism=Toxoplasma_gondii_GT1 | product=beta-tubulin cofactor D, putative | location=TGGT1_chrII:1764294-1775226(-) | length=1874	gb|TGGT1_096810,gb|TGME49_097420	0		1			0			0
Exp 1	| organism=Toxoplasma_gondii_GT1 | product=conserved hypothetical protein | location=TGGT1_chrIV:487899-494003(+) | length=1216	gb|TGGT1_121290,gb|TGME49_120100,gb|TGVEG_011190	0	1			0			0
Exp 1	| organism=Toxoplasma_gondii_GT1 | product=conserved hypothetical protein | location=TGGT1_chrVIIb:2403294-2419238(+) | length=2139	gb|TGGT1_009940 ,gb|TGME49_060270 ,gb|TGVEG_074100	0	1			0			0
Exp 3	| organism=Toxoplasma_gondii_GT1 | product=conserved hypothetical protein | location=TGGT1_chrVIII:3104672-3123407(+) | length=3817	gb|TGGT1_113180 ,gb|TGME49_074000 ,gb|TGVEG_021360	0			1						0
Exp 1	| organism=Toxoplasma_gondii_GT1 | product=conserved hypothetical protein | location=TGGT1_chrXII:2029672-2041020(-) | length=2047	gb|TGGT1_028360,gb|TGME49_017680,gb|TGVEG_006830	0	1			0			0
Exp 3	| organism=Toxoplasma_gondii_GT1 | product=DNA gyrase subunit B, putative | location=TGGT1_chrII:1995954-2006252(+) | length=1271	gb|TGGT1_096320 ,gb|TGVEG_054590	0			1						0
Exp 1-Exp 2-Exp 3	| organism=Toxoplasma_gondii_GT1 | product=hypothetical protein | location=TGGT1_chrXII:6782728-6795475(+) | length=1244	gb|TGGT1_105260,gb|TGME49_077070,gb|TGVEG_027730	0	1	1	1	0	0		0	0	0
Exp 2	| organism=Toxoplasma_gondii_GT1 | product=small GTP-binding protein domain-containing protein | location=TGGT1_chrXI:2773743-2777645(+) | length=212	gb|TGGT1_089480,gb|TGME49_113190,gb|TGVEG_097220	0		2			0			0			sp|P61006,sp|Q9H0U4,sp|P61026,sp|P62820
Exp 1	| organism=Toxoplasma_gondii_ME49 | product=hypothetical protein | location=TGME49_chrIX:4769905-4772643(-) | length=912	gb|TGME49_092320,gb|TGME49_092320	0	1			0			0

## Sheet: t=1h
				Total number of peptides		Percentage sequence coverage		Number of shared peptide		Other Proteins
Sample	Protein name	Protein accession numbers	Protein molecular weight (Da)	Exp 2	Exp 3	Exp 2	Exp 3	Exp 2	Exp 3	Exp 2	Exp 3
Exp 3	10 kDa heat shock protein, mitochondrial OS=Homo sapiens GN=HSPE1 PE=1 SV=2	sp|P61604	10913.7		2		23.5		0
Exp 2	116 kDa U5 small nuclear ribonucleoprotein component OS=Homo sapiens GN=EFTUD2 PE=1 SV=1	sp|Q15029	109420	2		2.57		0
Exp 3	14-3-3 protein epsilon OS=Homo sapiens GN=YWHAE PE=1 SV=1	sp|P62258	29157		2		11.4		1		sp|P27348,sp|P63104
Exp 2-Exp 3	14-3-3 protein theta OS=Homo sapiens GN=YWHAQ PE=1 SV=1	sp|P27348	27747.4	4	2	18	8.98	2	1	-sp|P63104-sp|P63104-	sp|P63104,sp|P62258
Exp 2-Exp 3	14-3-3 protein zeta/delta OS=Homo sapiens GN=YWHAZ PE=1 SV=1	sp|P63104	27727.9	4	2	20	8.98	2	1	-sp|P27348-sp|P27348-	sp|P27348,sp|P62258
Exp 2	26S protease regulatory subunit 10B OS=Homo sapiens GN=PSMC6 PE=1 SV=1	sp|P62333	44156.9	2		8.23		0
Exp 2-Exp 3	26S protease regulatory subunit 4 OS=Homo sapiens GN=PSMC1 PE=1 SV=1	sp|P62191	49168.4	1	1	3.41	3.41	0	0
Exp 2-Exp 3	26S protease regulatory subunit 6A OS=Homo sapiens GN=PSMC3 PE=1 SV=3	sp|P17980	49187	1	1	3.64	3.42	0	0
Exp 2	26S protease regulatory subunit 6B OS=Homo sapiens GN=PSMC4 PE=1 SV=2	sp|P43686	47349.7	1		4.31		0
Exp 2	26S protease regulatory subunit 7 OS=Homo sapiens GN=PSMC2 PE=1 SV=3	sp|P35998	48617.6	2		6		0
Exp 2	26S protease regulatory subunit 8 OS=Homo sapiens GN=PSMC5 PE=1 SV=1	sp|P62195	45609.1	2		8.62		0
Exp 2-Exp 3	26S proteasome non-ATPase regulatory subunit 1 OS=Homo sapiens GN=PSMD1 PE=1 SV=2	sp|Q99460	105821	4	1	5.35	1.26	0	0
Exp 2	26S proteasome non-ATPase regulatory subunit 11 OS=Homo sapiens GN=PSMD11 PE=1 SV=3	sp|O00231	47448.3	1		3.08		0
Exp 2-Exp 3	26S proteasome non-ATPase regulatory subunit 12 OS=Homo sapiens GN=PSMD12 PE=1 SV=3	sp|O00232	52888.2	1	1	2.85	2.85	0	0
Exp 2-Exp 3	26S proteasome non-ATPase regulatory subunit 13 OS=Homo sapiens GN=PSMD13 PE=1 SV=2	sp|Q9UNM6	42927.9	2	1	7.71	3.19	0	0
Exp 2-Exp 3	26S proteasome non-ATPase regulatory subunit 2 OS=Homo sapiens GN=PSMD2 PE=1 SV=3	sp|Q13200	100184	2	2	3.52	3.52	0	0
Exp 2	26S proteasome non-ATPase regulatory subunit 5 OS=Homo sapiens GN=PSMD5 PE=1 SV=3	sp|Q16401	56179	1		4.17		0
Exp 2-Exp 3	26S proteasome non-ATPase regulatory subunit 6 OS=Homo sapiens GN=PSMD6 PE=1 SV=1	sp|Q15008	45515.4	1	1	3.34	3.34	0	0
Exp 2	26S proteasome non-ATPase regulatory subunit 7 OS=Homo sapiens GN=PSMD7 PE=1 SV=2	sp|P51665	37007.5	1		4.63		0
Exp 2	26S proteasome non-ATPase regulatory subunit 8 OS=Homo sapiens GN=PSMD8 PE=1 SV=2	sp|P48556	39595.9	1		4.29		0
Exp 3	28S ribosomal protein S17, mitochondrial OS=Homo sapiens GN=MRPS17 PE=1 SV=1	sp|Q9Y2R5	14484		3		36.2		0
Exp 2	28S ribosomal protein S25, mitochondrial OS=Homo sapiens GN=MRPS25 PE=1 SV=1	sp|P82663	20098.6	1		5.78		0
Exp 3	28S ribosomal protein S27, mitochondrial OS=Homo sapiens GN=MRPS27 PE=1 SV=3	sp|Q92552	47594.7		1		2.9		0
Exp 3	28S ribosomal protein S28, mitochondrial OS=Homo sapiens GN=MRPS28 PE=1 SV=1	sp|Q9Y2Q9	20825.1		1		4.81		0
Exp 2-Exp 3	28S ribosomal protein S29, mitochondrial OS=Homo sapiens GN=DAP3 PE=1 SV=1	sp|P51398	45549.7	4	2	13.8	7.29	0	0
Exp 2-Exp 3	28S ribosomal protein S35, mitochondrial OS=Homo sapiens GN=MRPS35 PE=1 SV=1	sp|P82673	36827	1	2	3.1	7.12	0	0
Exp 2	28S ribosomal protein S9, mitochondrial OS=Homo sapiens GN=MRPS9 PE=1 SV=2	sp|P82933	45818	1		3.28		0
Exp 3	39S ribosomal protein L12, mitochondrial OS=Homo sapiens GN=MRPL12 PE=1 SV=2	sp|P52815	21330.4		2		22.2		0
Exp 3	39S ribosomal protein L13, mitochondrial OS=Homo sapiens GN=MRPL13 PE=1 SV=1	sp|Q9BYD1	20674.7		2		11.2		0
Exp 3	39S ribosomal protein L15, mitochondrial OS=Homo sapiens GN=MRPL15 PE=1 SV=1	sp|Q9P015	33403.6		1		3.04		0
Exp 3	39S ribosomal protein L17, mitochondrial OS=Homo sapiens GN=MRPL17 PE=1 SV=1	sp|Q9NRX2	20033.2		1		8.57		0
Exp 3	39S ribosomal protein L37, mitochondrial OS=Homo sapiens GN=MRPL37 PE=1 SV=2	sp|Q9BZE1	48100.5		1		3.55		0
Exp 2	39S ribosomal protein L43, mitochondrial OS=Homo sapiens GN=MRPL43 PE=1 SV=1	sp|Q8N983	23412.5	1		5.12		0
Exp 2	39S ribosomal protein L44, mitochondrial OS=Homo sapiens GN=MRPL44 PE=1 SV=1	sp|Q9H9J2	37518.1	1		3.92		0
Exp 2-Exp 3	3-hydroxyacyl-CoA dehydrogenase type-2 OS=Homo sapiens GN=HSD17B10 PE=1 SV=3	sp|Q99714	26905.1	2	2	17.2	17.2	0	0
Exp 3	3-ketoacyl-CoA thiolase, mitochondrial OS=Homo sapiens GN=ACAA2 PE=1 SV=2	sp|P42765	41906.2		1		2.77		0
Exp 3	3-ketoacyl-CoA thiolase, peroxisomal OS=Homo sapiens GN=ACAA1 PE=1 SV=2	sp|P09110	44274.1		1		3.07		0
Exp 2-Exp 3	40S ribosomal protein S10 OS=Homo sapiens GN=RPS10 PE=1 SV=1	sp|P46783	18880.3	1	1	5.45	5.45	0	0
Exp 2-Exp 3	40S ribosomal protein S11 OS=Homo sapiens GN=RPS11 PE=1 SV=3	sp|P62280	18413.3	2	1	11.4	6.33	0	0
Exp 3	40S ribosomal protein S12 OS=Homo sapiens GN=RPS12 PE=1 SV=3	sp|P25398	14496.8		2		18.2		0
Exp 2-Exp 3	40S ribosomal protein S13 OS=Homo sapiens GN=RPS13 PE=1 SV=2	sp|P62277	17205.3	2	4	14.6	25.2	0	0
Exp 2-Exp 3	40S ribosomal protein S14 OS=Homo sapiens GN=RPS14 PE=1 SV=3	sp|P62263	16254.9	3	3	22.5	22.5	0	0
Exp 2-Exp 3	40S ribosomal protein S15a OS=Homo sapiens GN=RPS15A PE=1 SV=2	sp|P62244	14822	2	3	17.7	24.6	0	0
Exp 2-Exp 3	40S ribosomal protein S16 OS=Homo sapiens GN=RPS16 PE=1 SV=2	sp|P62249	16427.9	4	4	27.4	28.1	0	0
Exp 2-Exp 3	40S ribosomal protein S17 OS=Homo sapiens GN=RPS17 PE=1 SV=2	sp|P08708	15532.5	1	5	8.15	42.2	0	0
Exp 2-Exp 3	40S ribosomal protein S18 OS=Homo sapiens GN=RPS18 PE=1 SV=3	sp|P62269	17701.3	5	6	28.9	31.6	0	0
Exp 2-Exp 3	40S ribosomal protein S19 OS=Homo sapiens GN=RPS19 PE=1 SV=2	sp|P39019	16042.5	2	5	15.2	28.3	0	0
Exp 2-Exp 3	40S ribosomal protein S2 OS=Homo sapiens GN=RPS2 PE=1 SV=2	sp|P15880	31307.2	3	2	13.3	8.53	0	0
Exp 3	40S ribosomal protein S20 OS=Homo sapiens GN=RPS20 PE=1 SV=1	sp|P60866	13355		1		9.24		0
Exp 2-Exp 3	40S ribosomal protein S23 OS=Homo sapiens GN=RPS23 PE=1 SV=3	sp|P62266	15789.7	1	1	7.69	7.69	0	0
Exp 2-Exp 3	40S ribosomal protein S24 OS=Homo sapiens GN=RPS24 PE=1 SV=1	sp|P62847	15405.8	2	2	20.3	20.3	0	0
Exp 2-Exp 3	40S ribosomal protein S25 OS=Homo sapiens GN=RPS25 PE=1 SV=1	sp|P62851	13725	4	4	24	24	0	0
Exp 2-Exp 3	40S ribosomal protein S26 OS=Homo sapiens GN=RPS26 PE=1 SV=3	sp|P62854	12997.5	1	1	13	13	0	0
Exp 2-Exp 3	40S ribosomal protein S27 OS=Homo sapiens GN=RPS27 PE=1 SV=3	sp|P42677,sp|Q71UM5	9442.9	1	1	15.5	15.5	0	0
Exp 3	40S ribosomal protein S28 OS=Homo sapiens GN=RPS28 PE=1 SV=1	sp|P62857	7822.9		1		17.4		0
Exp 2-Exp 3	40S ribosomal protein S3 OS=Homo sapiens GN=RPS3 PE=1 SV=2	sp|P23396	26670.5	8	9	36.2	42	0	0
Exp 2-Exp 3	40S ribosomal protein S3a OS=Homo sapiens GN=RPS3A PE=1 SV=2	sp|P61247	29927.3	2	1	11.7	6.44	0	0
Exp 2-Exp 3	40S ribosomal protein S4, X isoform OS=Homo sapiens GN=RPS4X PE=1 SV=2	sp|P62701	29581.3	7	5	33.1	25.1	0	0
Exp 2-Exp 3	40S ribosomal protein S5 OS=Homo sapiens GN=RPS5 PE=1 SV=4	sp|P46782	22859	2	3	13.7	18.1	0	0
Exp 2-Exp 3	40S ribosomal protein S6 OS=Homo sapiens GN=RPS6 PE=1 SV=1	sp|P62753	28663.7	3	1	14.9	4.82	0	0
Exp 2-Exp 3	40S ribosomal protein S7 OS=Homo sapiens GN=RPS7 PE=1 SV=1	sp|P62081	22109.5	4	5	22.2	27.8	0	0
Exp 2-Exp 3	40S ribosomal protein S8 OS=Homo sapiens GN=RPS8 PE=1 SV=2	sp|P62241	24188.4	4	3	23.1	18.8	0	0
Exp 2-Exp 3	40S ribosomal protein S9 OS=Homo sapiens GN=RPS9 PE=1 SV=3	sp|P46781	22574.5	5	2	22.7	10.3	0	0
Exp 2-Exp 3	40S ribosomal protein SA OS=Homo sapiens GN=RPSA PE=1 SV=4	sp|P08865	32836.1	6	3	30.5	15.3	0	0
Exp 2-Exp 3	4F2 cell-surface antigen heavy chain OS=Homo sapiens GN=SLC3A2 PE=1 SV=3	sp|P08195	67978.4	2	7	3.97	16.8	0	0
Exp 2-Exp 3	60 kDa heat shock protein, mitochondrial OS=Homo sapiens GN=HSPD1 PE=1 SV=2	sp|P10809	61037.7	16	25	32.6	62.5	0	0
Exp 2	60 kDa SS-A/Ro ribonucleoprotein OS=Homo sapiens GN=TROVE2 PE=1 SV=2	sp|P10155	60654.1	1		2.42		0
Exp 2-Exp 3	60S acidic ribosomal protein P0 OS=Homo sapiens GN=RPLP0 PE=1 SV=1	sp|P05388	34256.3	8	5	36.3	27.8	0	0
Exp 2-Exp 3	60S acidic ribosomal protein P1 OS=Homo sapiens GN=RPLP1 PE=1 SV=1	sp|P05386	11496.1	1	1	14	14	0	0
Exp 2-Exp 3	60S acidic ribosomal protein P2 OS=Homo sapiens GN=RPLP2 PE=1 SV=1	sp|P05387	11647.4	1	3	16.5	55.7	0	0
Exp 2	60S ribosomal protein L10 OS=Homo sapiens GN=RPL10 PE=1 SV=4	sp|P27635	24586.6	3		23.8		0
Exp 2	60S ribosomal protein L10a OS=Homo sapiens GN=RPL10A PE=1 SV=2	sp|P62906	24814	1		3.69		0
Exp 2-Exp 3	60S ribosomal protein L11 OS=Homo sapiens GN=RPL11 PE=1 SV=2	sp|P62913	20235.2	1	2	7.87	12.9	0	0
Exp 2-Exp 3	60S ribosomal protein L12 OS=Homo sapiens GN=RPL12 PE=1 SV=1	sp|P30050	17801.1	6	5	48.5	45.5	0	0
Exp 2-Exp 3	60S ribosomal protein L13 OS=Homo sapiens GN=RPL13 PE=1 SV=4	sp|P26373	24244.2	2	1	10.9	6.16	0	0
Exp 2	60S ribosomal protein L13a OS=Homo sapiens GN=RPL13A PE=1 SV=2	sp|P40429	23559.9	2		11.3		0
Exp 2-Exp 3	60S ribosomal protein L14 OS=Homo sapiens GN=RPL14 PE=1 SV=4	sp|P50914	23414.3	3	1	15.3	5.58	0	0
Exp 2	60S ribosomal protein L15 OS=Homo sapiens GN=RPL15 PE=1 SV=2	sp|P61313	24128.5	4		20.6		0
Exp 2-Exp 3	60S ribosomal protein L17 OS=Homo sapiens GN=RPL17 PE=1 SV=3	sp|P18621	21379.4	1	2	5.43	14.1	0	0
Exp 2-Exp 3	60S ribosomal protein L18 OS=Homo sapiens GN=RPL18 PE=1 SV=2	sp|Q07020	21617.2	4	2	25.5	13.8	0	0
Exp 2-Exp 3	60S ribosomal protein L18a OS=Homo sapiens GN=RPL18A PE=1 SV=2	sp|Q02543	20744.6	2	1	15.3	5.11	0	0
Exp 2	60S ribosomal protein L19 OS=Homo sapiens GN=RPL19 PE=1 SV=1	sp|P84098	23449.4	1		8.67		0
Exp 2-Exp 3	60S ribosomal protein L21 OS=Homo sapiens GN=RPL21 PE=1 SV=2	sp|P46778	18547	1	1	9.38	9.38	0	0
Exp 2-Exp 3	60S ribosomal protein L22 OS=Homo sapiens GN=RPL22 PE=1 SV=2	sp|P35268	14769.3	2	2	18.8	18.8	0	0
Exp 2-Exp 3	60S ribosomal protein L23 OS=Homo sapiens GN=RPL23 PE=1 SV=1	sp|P62829	14847.9	2	4	25	32.1	0	0
Exp 2-Exp 3	60S ribosomal protein L23a OS=Homo sapiens GN=RPL23A PE=1 SV=1	sp|P62750	17678.2	2	1	14.7	8.33	0	0
Exp 2-Exp 3	60S ribosomal protein L24 OS=Homo sapiens GN=RPL24 PE=1 SV=1	sp|P83731	17761.5	2	1	14	8.28	0	0
Exp 2	60S ribosomal protein L26 OS=Homo sapiens GN=RPL26 PE=1 SV=1	sp|P61254	17240.4	1		6.21		0
Exp 3	60S ribosomal protein L26 OS=Homo sapiens GN=RPL26 PE=1 SV=1	sp|P61254,sp|Q9UNX3	17240.4		1		5.52		0
Exp 2-Exp 3	60S ribosomal protein L27 OS=Homo sapiens GN=RPL27 PE=1 SV=2	sp|P61353	15780.4	1	1	6.62	6.62	0	0
Exp 2-Exp 3	60S ribosomal protein L27a OS=Homo sapiens GN=RPL27A PE=1 SV=2	sp|P46776	16543.4	2	1	15.5	7.43	0	0
Exp 2	60S ribosomal protein L3 OS=Homo sapiens GN=RPL3 PE=1 SV=2	sp|P39023	46091.5	2		4.96		0
Exp 2-Exp 3	60S ribosomal protein L30 OS=Homo sapiens GN=RPL30 PE=1 SV=2	sp|P62888	12766.7	2	2	24.3	24.3	0	0
Exp 2-Exp 3	60S ribosomal protein L31 OS=Homo sapiens GN=RPL31 PE=1 SV=1	sp|P62899	14445.2	2	2	18.4	17.6	0	0
Exp 3	60S ribosomal protein L35 OS=Homo sapiens GN=RPL35 PE=1 SV=2	sp|P42766	14534.5		1		10.6		0
Exp 3	60S ribosomal protein L36 OS=Homo sapiens GN=RPL36 PE=1 SV=3	sp|Q9Y3U8	12236.2		1		10.5		0
Exp 2-Exp 3	60S ribosomal protein L37a OS=Homo sapiens GN=RPL37A PE=1 SV=2	sp|P61513	10257.4	1	1	19.6	19.6	0	0
Exp 3	60S ribosomal protein L38 OS=Homo sapiens GN=RPL38 PE=1 SV=2	sp|P63173	8200.5		2		17.1		0
Exp 2-Exp 3	60S ribosomal protein L4 OS=Homo sapiens GN=RPL4 PE=1 SV=5	sp|P36578	47681.1	3	1	10.5	3.28	0	0
Exp 2	60S ribosomal protein L5 OS=Homo sapiens GN=RPL5 PE=1 SV=3	sp|P46777	34345.5	1		6.06		0
Exp 2-Exp 3	60S ribosomal protein L6 OS=Homo sapiens GN=RPL6 PE=1 SV=3	sp|Q02878	32711.3	2	2	11.1	11.1	0	0
Exp 2-Exp 3	60S ribosomal protein L7 OS=Homo sapiens GN=RPL7 PE=1 SV=1	sp|P18124	29209.7	3	2	10.9	11.7	0	0
Exp 2-Exp 3	60S ribosomal protein L7a OS=Homo sapiens GN=RPL7A PE=1 SV=2	sp|P62424	29978.3	2	1	10.9	4.89	0	0
Exp 3	60S ribosomal protein L7-like 1 OS=Homo sapiens GN=RPL7L1 PE=1 SV=1	sp|Q6DKI1	28644.1		1		5.69		0
Exp 2-Exp 3	60S ribosomal protein L8 OS=Homo sapiens GN=RPL8 PE=1 SV=2	sp|P62917	28006.8	1	1	6.23	6.23	0	0
Exp 2-Exp 3	60S ribosomal protein L9 OS=Homo sapiens GN=RPL9 PE=1 SV=1	sp|P32969	21845.7	3	2	29.2	19.3	0	0
Exp 2-Exp 3	6-phosphofructokinase type C OS=Homo sapiens GN=PFKP PE=1 SV=2	sp|Q01813	85579.4	4	9	6.63	17.7	1	0	sp|P17858---
Exp 2-Exp 3	6-phosphofructokinase, liver type OS=Homo sapiens GN=PFKL PE=1 SV=6	sp|P17858	85001.2	2	2	4.36	3.33	1	0	sp|Q01813-
Exp 3	6-phosphofructokinase, muscle type OS=Homo sapiens GN=PFKM PE=1 SV=2	sp|P08237	85165.5		1		1.41		0
Exp 2-Exp 3	78 kDa glucose-regulated protein OS=Homo sapiens GN=HSPA5 PE=1 SV=2	sp|P11021	72316.7	12	19	23.7	40.8	1	1	-----------sp|P11142	sp|P11142,sp|P08107,sp|P54652
Exp 2-Exp 3	Acetolactate synthase-like protein OS=Homo sapiens GN=ILVBL PE=1 SV=2	sp|A1L0T0	67849.1	1	1	3.64	3.64	0	0
Exp 2-Exp 3	Acetyl-CoA acetyltransferase, mitochondrial OS=Homo sapiens GN=ACAT1 PE=1 SV=1	sp|P24752	45181.8	1	1	3.98	3.98	0	0
Exp 2	Acidic leucine-rich nuclear phosphoprotein 32 family member A OS=Homo sapiens GN=ANP32A PE=1 SV=1	sp|P39687,sp|Q92688	28568.1	1		6.43		0
Exp 2-Exp 3	Actin, cytoplasmic 2 OS=Homo sapiens GN=ACTG1 PE=1 SV=1	sp|P63261	41775.9	15	17	47.2	62.7	0	0
Exp 2-Exp 3	Actin-related protein 2/3 complex subunit 3 OS=Homo sapiens GN=ARPC3 PE=1 SV=3	sp|O15145	20529.8	2	1	13.5	6.18	0	0
Exp 3	Actin-related protein 2/3 complex subunit 4 OS=Homo sapiens GN=ARPC4 PE=1 SV=3	sp|P59998	19649.4		1		6.55		0
Exp 2-Exp 3	Activator of 90 kDa heat shock protein ATPase homolog 1 OS=Homo sapiens GN=AHSA1 PE=1 SV=1	sp|O95433	38256.4	1	1	3.55	6.51	0	0
Exp 3	Acyl-protein thioesterase 1 OS=Homo sapiens GN=LYPLA1 PE=1 SV=1	sp|O75608	24652.2		1		6.09		0
Exp 2-Exp 3	Adenine phosphoribosyltransferase OS=Homo sapiens GN=APRT PE=1 SV=2	sp|P07741	19590.5	3	2	23.9	12.8	0	0
Exp 2	Adenylyl cyclase-associated protein 1 OS=Homo sapiens GN=CAP1 PE=1 SV=5	sp|Q01518	51883.6	2		7.58		0
Exp 2-Exp 3	ADP/ATP translocase 2 OS=Homo sapiens GN=SLC25A5 PE=1 SV=7	sp|P05141	32835.5	7	6	27.9	23.5	4	4	--sp|P12236-sp|P12236--sp|P12236-sp|P12236	sp|P12236
Exp 2-Exp 3	ADP/ATP translocase 3 OS=Homo sapiens GN=SLC25A6 PE=1 SV=4	sp|P12236	32849.1	6	5	28.5	19.1	4	4	-sp|P05141-sp|P05141-sp|P05141--sp|P05141	sp|P05141
Exp 2-Exp 3	ADP-ribosylation factor 3 OS=Homo sapiens GN=ARF3 PE=1 SV=2	sp|P61204,sp|P84077	20583.7	3	7	22.1	53.6	0	4		sp|P84085
Exp 3	ADP-ribosylation factor 4 OS=Homo sapiens GN=ARF4 PE=1 SV=3	sp|P18085	20493.6		8		55		3		sp|P84085,sp|P84077,sp|P61204
Exp 3	ADP-ribosylation factor 5 OS=Homo sapiens GN=ARF5 PE=1 SV=2	sp|P84085	20512.1		6		46.1		4		sp|P84077,sp|P61204,sp|P18085
Exp 2	ADP-ribosylation factor-like protein 1 OS=Homo sapiens GN=ARL1 PE=1 SV=1	sp|P40616	20400.2	1		6.08		0
Exp 3	ADP-ribosylation factor-like protein 2 OS=Homo sapiens GN=ARL2 PE=1 SV=4	sp|P36404	20861.3		1		6.52		0
Exp 2-Exp 3	Alanyl-tRNA synthetase, cytoplasmic OS=Homo sapiens GN=AARS PE=1 SV=2	sp|P49588	106795	2	1	3.31	1.65	0	0
Exp 3	Alcohol dehydrogenase [NADP+] OS=Homo sapiens GN=AKR1A1 PE=1 SV=3	sp|P14550,sp|P15121	36555.6		1		3.08		0
Exp 3	Alcohol dehydrogenase class-3 OS=Homo sapiens GN=ADH5 PE=1 SV=4	sp|P11766	39705.8		1		5.88		0
Exp 2-Exp 3	Aldehyde dehydrogenase family 16 member A1 OS=Homo sapiens GN=ALDH16A1 PE=1 SV=2	sp|Q8IZ83	85108.8	1	1	1.62	1.5	0	0
Exp 2-Exp 3	Aldehyde dehydrogenase X, mitochondrial OS=Homo sapiens GN=ALDH1B1 PE=1 SV=3	sp|P30837	57188.6	1	2	2.13	5.42	0	0
Exp 2-Exp 3	Alkyldihydroxyacetonephosphate synthase, peroxisomal OS=Homo sapiens GN=AGPS PE=1 SV=1	sp|O00116	72895.3	3	1	7.45	2.74	0	0
Exp 2	Alpha-actinin-1 OS=Homo sapiens GN=ACTN1 PE=1 SV=2	sp|P12814	103043	8		10.9		7		sp|O43707-sp|O43707-sp|O43707-sp|O43707--sp|O43707-sp|O43707-sp|O43707
Exp 2-Exp 3	Alpha-actinin-4 OS=Homo sapiens GN=ACTN4 PE=1 SV=2	sp|O43707	104839	12	7	16.6	9.44	7	0	sp|P12814--sp|P12814-sp|P12814--sp|P12814---sp|P12814--sp|P12814-sp|P12814
Exp 2-Exp 3	Alpha-centractin OS=Homo sapiens GN=ACTR1A PE=1 SV=1	sp|P61163	42597.2	1	2	4.26	9.04	0	0
Exp 2-Exp 3	Alpha-enolase OS=Homo sapiens GN=ENO1 PE=1 SV=2	sp|P06733	47152.2	2	2	6.91	7.83	0	0
Exp 2-Exp 3	Alpha-mannosidase 2 OS=Homo sapiens GN=MAN2A1 PE=1 SV=2	sp|Q16706	131128	3	2	3.58	2.01	0	0
Exp 3	Aminoacyl tRNA synthase complex-interacting multifunctional protein 2 OS=Homo sapiens GN=AIMP2 PE=1 SV=2	sp|Q13155	35331.3		1		2.81		0
Exp 2-Exp 3	Annexin A2 OS=Homo sapiens GN=ANXA2 PE=1 SV=2	sp|P07355	38588.1	6	5	20.9	22.1	0	0
Exp 2-Exp 3	Annexin A5 OS=Homo sapiens GN=ANXA5 PE=1 SV=2	sp|P08758	35920.6	4	2	18.1	9.69	0	0
Exp 2	AP-2 complex subunit beta OS=Homo sapiens GN=AP2B1 PE=1 SV=1	sp|P63010	104537	2		2.99		0
Exp 3	AP-3 complex subunit beta-1 OS=Homo sapiens GN=AP3B1 PE=1 SV=3	sp|O00203	121306		1		1.01		0
Exp 2-Exp 3	Apoptosis inhibitor 5 OS=Homo sapiens GN=API5 PE=1 SV=2	sp|Q9BZZ5	57545.3	1	1	3.53	3.53	0	0
Exp 2-Exp 3	Apoptosis regulator BAX OS=Homo sapiens GN=BAX PE=1 SV=1	sp|Q07812	21167.2	2	1	12.5	6.77	0	0
Exp 3	Apoptosis-inducing factor 1, mitochondrial OS=Homo sapiens GN=AIFM1 PE=1 SV=1	sp|O95831	66883.5		1		2.12		0
Exp 2-Exp 3	Arginyl-tRNA synthetase, cytoplasmic OS=Homo sapiens GN=RARS PE=1 SV=2	sp|P54136	75364	3	1	5.91	1.67	0	0
Exp 2-Exp 3	Asparagine synthetase [glutamine-hydrolyzing] OS=Homo sapiens GN=ASNS PE=1 SV=4	sp|P08243	64353.7	2	2	4.1	4.1	0	0
Exp 2-Exp 3	Aspartate aminotransferase, mitochondrial OS=Homo sapiens GN=GOT2 PE=1 SV=3	sp|P00505	47500.6	1	2	2.79	6.05	0	0
Exp 2-Exp 3	ATP synthase subunit a OS=Homo sapiens GN=MT-ATP6 PE=1 SV=1	sp|P00846	24801.6	1	1	4.42	4.42	0	0
Exp 2-Exp 3	ATP synthase subunit alpha, mitochondrial OS=Homo sapiens GN=ATP5A1 PE=1 SV=1	sp|P25705	59734.1	9	13	27.3	34.4	0	0
Exp 2-Exp 3	ATP synthase subunit b, mitochondrial OS=Homo sapiens GN=ATP5F1 PE=1 SV=2	sp|P24539	28890.8	2	1	12.1	7.81	0	0
Exp 2-Exp 3	ATP synthase subunit beta, mitochondrial OS=Homo sapiens GN=ATP5B PE=1 SV=3	sp|P06576	56542.5	14	10	42.7	31	0	0
Exp 2-Exp 3	ATP synthase subunit d, mitochondrial OS=Homo sapiens GN=ATP5H PE=1 SV=3	sp|O75947	18473.9	3	1	33.5	9.94	0	0
Exp 2-Exp 3	ATP synthase subunit f, mitochondrial OS=Homo sapiens GN=ATP5J2 PE=1 SV=3	sp|P56134	10900.4	2	2	25.5	25.5	0	0
Exp 2-Exp 3	ATP synthase subunit g, mitochondrial OS=Homo sapiens GN=ATP5L PE=1 SV=3	sp|O75964	11410.5	2	2	27.2	27.2	0	0
Exp 2-Exp 3	ATP synthase subunit gamma, mitochondrial OS=Homo sapiens GN=ATP5C1 PE=1 SV=1	sp|P36542	32980	2	2	7.72	7.72	0	0
Exp 2-Exp 3	ATP synthase subunit O, mitochondrial OS=Homo sapiens GN=ATP5O PE=1 SV=1	sp|P48047	23259.4	5	5	34.3	33.3	0	0
Exp 2-Exp 3	ATPase family AAA domain-containing protein 3C OS=Homo sapiens GN=ATAD3C PE=1 SV=2	sp|Q5T2N8,sp|Q9NVI7	46362.4	1	1	3.41	3.41	0	0
Exp 2	ATP-dependent DNA helicase Q1 OS=Homo sapiens GN=RECQL PE=1 SV=3	sp|P46063	73440.9	1		2.16		0
Exp 2-Exp 3	ATP-dependent RNA helicase A OS=Homo sapiens GN=DHX9 PE=1 SV=4	sp|Q08211	140944	15	22	15.4	25	0	0
Exp 3	ATP-dependent RNA helicase DDX1 OS=Homo sapiens GN=DDX1 PE=1 SV=2	sp|Q92499	82415.1		2		5		0
Exp 2	ATP-dependent RNA helicase DDX18 OS=Homo sapiens GN=DDX18 PE=1 SV=2	sp|Q9NVP1	75391.7	1		1.79		0
Exp 3	ATP-dependent RNA helicase DDX39A OS=Homo sapiens GN=DDX39A PE=1 SV=2	sp|O00148,sp|Q13838	49111.7		1		2.34		0
Exp 2-Exp 3	ATP-dependent RNA helicase DDX3X OS=Homo sapiens GN=DDX3X PE=1 SV=3	sp|O00571	73227.7	2	2	5.14	3.32	0	0
Exp 2	Basic leucine zipper and W2 domain-containing protein 1 OS=Homo sapiens GN=BZW1 PE=1 SV=1	sp|Q7L1Q6	48026.7	1		2.15		0
Exp 2	Bifunctional aminoacyl-tRNA synthetase OS=Homo sapiens GN=EPRS PE=1 SV=5	sp|P07814	170575	3		2.71		0
Exp 3	Bifunctional methylenetetrahydrofolate dehydrogenase/cyclohydrolase, mitochondrial OS=Homo sapiens GN=MTHFD2 PE=1 SV=2	sp|P13995	37877.1		2		9.71		0
Exp 2-Exp 3	C-1-tetrahydrofolate synthase, cytoplasmic OS=Homo sapiens GN=MTHFD1 PE=1 SV=3	sp|P11586	101544	3	5	3.74	6.95	0	0
Exp 2	CAAX prenyl protease 1 homolog OS=Homo sapiens GN=ZMPSTE24 PE=1 SV=2	sp|O75844	54798	1		3.37		0
Exp 2	CAD protein OS=Homo sapiens GN=CAD PE=1 SV=3	sp|P27708	242964	1		0.539		0
Exp 2-Exp 3	Calcium-binding mitochondrial carrier protein Aralar2 OS=Homo sapiens GN=SLC25A13 PE=1 SV=2	sp|Q9UJS0	74159.2	3	4	7.85	8.3	0	0
Exp 2	Calcium-binding mitochondrial carrier protein SCaMC-1 OS=Homo sapiens GN=SLC25A24 PE=1 SV=2	sp|Q6NUK1	53338.6	1		2.1		0
Exp 3	Calcium-binding protein p22 OS=Homo sapiens GN=CHP PE=1 SV=3	sp|Q99653	22439.2		1		6.15		0
Exp 2-Exp 3	Calnexin OS=Homo sapiens GN=CANX PE=1 SV=2	sp|P27824	67552.2	7	5	14.5	11	0	0
Exp 2-Exp 3	Calpain small subunit 1 OS=Homo sapiens GN=CAPNS1 PE=1 SV=1	sp|P04632	28298.6	1	1	8.96	8.96	0	0
Exp 2	Carbonic anhydrase 2 OS=Homo sapiens GN=CA2 PE=1 SV=2	sp|P00918	29228.6	1		6.15		0
Exp 2-Exp 3	Cat eye syndrome critical region protein 5 OS=Homo sapiens GN=CECR5 PE=1 SV=1	sp|Q9BXW7	46303.6	2	1	7.09	3.07	0	0
Exp 2-Exp 3	Catenin alpha-1 OS=Homo sapiens GN=CTNNA1 PE=1 SV=1	sp|P35221	100055	1	4	0.993	7.17	0	0
Exp 3	Catenin beta-1 OS=Homo sapiens GN=CTNNB1 PE=1 SV=1	sp|P35222	85479		1		1.79		0
Exp 3	Catenin delta-1 OS=Homo sapiens GN=CTNND1 PE=1 SV=1	sp|O60716	108154		1		1.24		0
Exp 3	CDGSH iron-sulfur domain-containing protein 2 OS=Homo sapiens GN=CISD2 PE=1 SV=1	sp|Q8N5K1	15260.7		1		10.4		0
Exp 2	CDK5 regulatory subunit-associated protein 3 OS=Homo sapiens GN=CDK5RAP3 PE=1 SV=2	sp|Q96JB5	56903.6	1		2.77		0
Exp 2-Exp 3	CDP-diacylglycerol--inositol 3-phosphatidyltransferase OS=Homo sapiens GN=CDIPT PE=1 SV=1	sp|O14735	23522.3	1	1	6.1	6.1	0	0
Exp 2-Exp 3	Cell division control protein 42 homolog OS=Homo sapiens GN=CDC42 PE=1 SV=2	sp|P60953	21240.7	2	3	14.1	21.5	0	0
Exp 2	Chloride intracellular channel protein 4 OS=Homo sapiens GN=CLIC4 PE=1 SV=4	sp|Q9Y696	28755.6	1		7.11		0
Exp 2-Exp 3	Cholesterol side-chain cleavage enzyme, mitochondrial OS=Homo sapiens GN=CYP11A1 PE=1 SV=2	sp|P05108	60086	2	1	5.57	2.69	0	0
Exp 2	Cirhin OS=Homo sapiens GN=CIRH1A PE=1 SV=1	sp|Q969X6	76873.5	1		2.04		0
Exp 2-Exp 3	Clathrin heavy chain 1 OS=Homo sapiens GN=CLTC PE=1 SV=5	sp|Q00610	191601	14	12	12.1	10.4	0	0
Exp 2-Exp 3	Claudin-4 OS=Homo sapiens GN=CLDN4 PE=1 SV=1	sp|O14493,sp|O15551,sp|O95484,sp|P56747	22059.2	1	1	7.66	7.66	0	0
Exp 2-Exp 3	Coatomer subunit alpha OS=Homo sapiens GN=COPA PE=1 SV=2	sp|P53621	138331	3	4	3.35	3.84	0	0
Exp 2-Exp 3	Coatomer subunit beta OS=Homo sapiens GN=COPB1 PE=1 SV=3	sp|P53618	107128	1	1	1.15	1.15	0	0
Exp 3	Coatomer subunit delta OS=Homo sapiens GN=ARCN1 PE=1 SV=1	sp|P48444	57193.2		1		2.35		0
Exp 2-Exp 3	Coatomer subunit gamma OS=Homo sapiens GN=COPG PE=1 SV=1	sp|Q9Y678	97701.4	3	1	5.15	1.38	0	0
Exp 2-Exp 3	Coatomer subunit zeta-1 OS=Homo sapiens GN=COPZ1 PE=1 SV=1	sp|P61923	20180.9	1	1	5.65	13	0	0
Exp 2-Exp 3	Cofilin-1 OS=Homo sapiens GN=CFL1 PE=1 SV=3	sp|P23528	18485.1	1	2	10.2	20.5	0	0
Exp 2	Complement C3 OS=Homo sapiens GN=C3 PE=1 SV=2	sp|P01024	187131	1		0.722		0
Exp 2	Complement C4-A OS=Homo sapiens GN=C4A PE=1 SV=1	sp|P0C0L4,sp|P0C0L5	192755	4		2.41		0
Exp 3	Complement component 1 Q subcomponent-binding protein, mitochondrial OS=Homo sapiens GN=C1QBP PE=1 SV=1	sp|Q07021	31344.6		1		3.9		0
Exp 2	Core histone macro-H2A,1 OS=Homo sapiens GN=H2AFY PE=1 SV=4	sp|O75367	39600.9	5		19.9		0
Exp 2	Creatine kinase U-type, mitochondrial OS=Homo sapiens GN=CKMT1A PE=1 SV=1	sp|P12532	47020	1		5.04		0
Exp 3	Cullin-4A OS=Homo sapiens GN=CUL4A PE=1 SV=3	sp|Q13619,sp|Q13620	87665.7		1		1.45		0
Exp 2-Exp 3	Cullin-associated NEDD8-dissociated protein 1 OS=Homo sapiens GN=CAND1 PE=1 SV=2	sp|Q86VP6	136363	7	2	7.15	2.11	0	0
Exp 2-Exp 3	Cyclin-dependent kinase 1 OS=Homo sapiens GN=CDK1 PE=1 SV=2	sp|P06493	34065.4	1	3	3.37	12.8	0	1		sp|P24941,sp|Q00526
Exp 3	Cyclin-dependent kinase 2 OS=Homo sapiens GN=CDK2 PE=1 SV=2	sp|P24941,sp|Q00526	33912.7		2		8.39		1		sp|P06493
Exp 2	Cytochrome b5 type B OS=Homo sapiens GN=CYB5B PE=1 SV=2	sp|O43169	16314.4	2		29.5		0
Exp 3	Cytochrome b-c1 complex subunit 1, mitochondrial OS=Homo sapiens GN=UQCRC1 PE=1 SV=3	sp|P31930	52627.9		1		6.04		0
Exp 3	Cytochrome b-c1 complex subunit 10 OS=Homo sapiens GN=UQCR11 PE=2 SV=1	sp|O14957	6551.7		1		21.4		0
Exp 2-Exp 3	Cytochrome c oxidase subunit 2 OS=Homo sapiens GN=MT-CO2 PE=1 SV=1	sp|P00403	25548.4	3	2	20.3	11.5	0	0
Exp 2-Exp 3	Cytochrome c oxidase subunit 4 isoform 1, mitochondrial OS=Homo sapiens GN=COX4I1 PE=1 SV=1	sp|P13073	19558.8	1	2	6.51	12.4	0	0
Exp 2-Exp 3	Cytochrome c oxidase subunit 5A, mitochondrial OS=Homo sapiens GN=COX5A PE=1 SV=2	sp|P20674	16744.5	2	1	16	6	0	0
Exp 3	Cytochrome c oxidase subunit 7A2, mitochondrial OS=Homo sapiens GN=COX7A2 PE=1 SV=1	sp|P14406	9378.6		1		15.7		0
Exp 2-Exp 3	D-3-phosphoglycerate dehydrogenase OS=Homo sapiens GN=PHGDH PE=1 SV=4	sp|O43175	56632.6	3	2	7.5	7.13	0	0
Exp 3	DAZ-associated protein 1 OS=Homo sapiens GN=DAZAP1 PE=1 SV=1	sp|Q96EP5	43365		1		3.93		0
Exp 2	Dehydrogenase/reductase SDR family member 7 OS=Homo sapiens GN=DHRS7 PE=1 SV=1	sp|Q9Y394	38281.9	1		4.13		0
Exp 2	Dehydrogenase/reductase SDR family member on chromosome X OS=Homo sapiens GN=DHRSX PE=2 SV=2	sp|Q8N5I4	36425.3	1		4.55		0
Exp 3	Delta-1-pyrroline-5-carboxylate dehydrogenase, mitochondrial OS=Homo sapiens GN=ALDH4A1 PE=1 SV=3	sp|P30038	61702.4		1		3.37		0
Exp 2-Exp 3	Delta-1-pyrroline-5-carboxylate synthase OS=Homo sapiens GN=ALDH18A1 PE=1 SV=2	sp|P54886	87284.9	1	4	1.51	7.42	0	0
Exp 2	Desmoplakin OS=Homo sapiens GN=DSP PE=1 SV=3	sp|P15924	331763	1		0.488		0
Exp 3	Destrin OS=Homo sapiens GN=DSTN PE=1 SV=3	sp|P60981	18488.2		1		6.67		0
Exp 2-Exp 3	Developmentally-regulated GTP-binding protein 1 OS=Homo sapiens GN=DRG1 PE=1 SV=1	sp|Q9Y295	40525.8	1	1	3.81	3.81	0	0
Exp 2-Exp 3	Diablo homolog, mitochondrial OS=Homo sapiens GN=DIABLO PE=1 SV=1	sp|Q9NR28	27112.7	1	1	4.18	4.18	0	0
Exp 2-Exp 3	Dihydrolipoyllysine-residue acetyltransferase component of pyruvate dehydrogenase complex, mitochondrial OS=Homo sapiens GN=DLAT PE=1 SV=3	sp|P10515	68979.2	1	2	2.32	4.48	0	0
Exp 2-Exp 3	DNA mismatch repair protein Msh2 OS=Homo sapiens GN=MSH2 PE=1 SV=1	sp|P43246	104728	1	1	1.5	1.5	0	0
Exp 3	DNA mismatch repair protein Msh6 OS=Homo sapiens GN=MSH6 PE=1 SV=2	sp|P52701	152772		1		0.882		0
Exp 3	DNA replication licensing factor MCM2 OS=Homo sapiens GN=MCM2 PE=1 SV=4	sp|P49736	101880		1		1.22		0
Exp 2	DNA replication licensing factor MCM3 OS=Homo sapiens GN=MCM3 PE=1 SV=3	sp|P25205	90964.6	1		1.11		0
Exp 3	DNA replication licensing factor MCM4 OS=Homo sapiens GN=MCM4 PE=1 SV=5	sp|P33991	96542.6		2		2.78		0
Exp 3	DNA replication licensing factor MCM5 OS=Homo sapiens GN=MCM5 PE=1 SV=5	sp|P33992	82270.3		5		9.13		0
Exp 3	DNA replication licensing factor MCM6 OS=Homo sapiens GN=MCM6 PE=1 SV=1	sp|Q14566	92872.6		1		1.46		0
Exp 3	DNA replication licensing factor MCM7 OS=Homo sapiens GN=MCM7 PE=1 SV=4	sp|P33993	81291		2		4.03		0
Exp 2-Exp 3	DNA topoisomerase 2-alpha OS=Homo sapiens GN=TOP2A PE=1 SV=3	sp|P11388	174373	3	3	2.61	2.29	0	0
Exp 3	DNA-(apurinic or apyrimidinic site) lyase OS=Homo sapiens GN=APEX1 PE=1 SV=2	sp|P27695	35537.7		1		5.35		0
Exp 2-Exp 3	DNA-dependent protein kinase catalytic subunit OS=Homo sapiens GN=PRKDC PE=1 SV=3	sp|P78527	469078	5	2	1.74	0.63	0	0
Exp 3	DNA-directed RNA polymerase II subunit RPB3 OS=Homo sapiens GN=POLR2C PE=1 SV=2	sp|P19387	31423.7		1		5.09		0
Exp 2-Exp 3	DnaJ homolog subfamily A member 2 OS=Homo sapiens GN=DNAJA2 PE=1 SV=1	sp|O60884	45727.7	1	2	3.64	11.7	0	0
Exp 3	DnaJ homolog subfamily B member 11 OS=Homo sapiens GN=DNAJB11 PE=1 SV=1	sp|Q9UBS4	40496.6		1		3.07		0
Exp 3	DnaJ homolog subfamily C member 10 OS=Homo sapiens GN=DNAJC10 PE=1 SV=2	sp|Q8IXB1	91064.4		1		1.51		0
Exp 3	DnaJ homolog subfamily C member 3 OS=Homo sapiens GN=DNAJC3 PE=1 SV=1	sp|Q13217	57564.2		1		1.98		0
Exp 2-Exp 3	Dolichol-phosphate mannosyltransferase OS=Homo sapiens GN=DPM1 PE=1 SV=1	sp|O60762	29618	1	1	4.23	4.23	0	0
Exp 2-Exp 3	Dolichyl-diphosphooligosaccharide--protein glycosyltransferase 48 kDa subunit OS=Homo sapiens GN=DDOST PE=1 SV=4	sp|P39656	50784.5	6	4	16.9	10.5	0	0
Exp 2-Exp 3	Dolichyl-diphosphooligosaccharide--protein glycosyltransferase subunit 1 OS=Homo sapiens GN=RPN1 PE=1 SV=1	sp|P04843	68553	9	4	20.6	9.23	0	0
Exp 2-Exp 3	Dolichyl-diphosphooligosaccharide--protein glycosyltransferase subunit 2 OS=Homo sapiens GN=RPN2 PE=1 SV=3	sp|P04844	69266.8	8	8	19.7	19.8	0	0
Exp 2-Exp 3	Dolichyl-diphosphooligosaccharide--protein glycosyltransferase subunit DAD1 OS=Homo sapiens GN=DAD1 PE=1 SV=3	sp|P61803	12479.4	2	1	19.5	10.6	0	0
Exp 2-Exp 3	Dynactin subunit 1 OS=Homo sapiens GN=DCTN1 PE=1 SV=3	sp|Q14203	141680	1	1	1.33	1.02	0	0
Exp 2	Dynamin-1-like protein OS=Homo sapiens GN=DNM1L PE=1 SV=2	sp|O00429	81861.2	1		2.31		0
Exp 3	E3 ubiquitin-protein ligase TRIM21 OS=Homo sapiens GN=TRIM21 PE=1 SV=1	sp|P19474	54151.5		1		2.32		0
Exp 2	E3 ubiquitin-protein ligase UHRF1 OS=Homo sapiens GN=UHRF1 PE=1 SV=1	sp|Q96T88	89795.8	1		1.26		0
Exp 2-Exp 3	Electron transfer flavoprotein subunit alpha, mitochondrial OS=Homo sapiens GN=ETFA PE=1 SV=1	sp|P13804	35062.1	4	3	18.9	12.6	0	0
Exp 2-Exp 3	Elongation factor 1-alpha 1 OS=Homo sapiens GN=EEF1A1 PE=1 SV=1	sp|P68104,sp|Q5VTE0	50123.2	9	9	35.7	40.5	0	0
Exp 3	Elongation factor 1-delta OS=Homo sapiens GN=EEF1D PE=1 SV=5	sp|P29692	31103.9		1		4.63		0
Exp 2-Exp 3	Elongation factor 1-gamma OS=Homo sapiens GN=EEF1G PE=1 SV=3	sp|P26641	50101.4	2	1	5.26	2.29	0	0
Exp 2-Exp 3	Elongation factor 2 OS=Homo sapiens GN=EEF2 PE=1 SV=4	sp|P13639	95322.1	5	7	6.41	11	0	0
Exp 2-Exp 3	Elongation factor Tu, mitochondrial OS=Homo sapiens GN=TUFM PE=1 SV=2	sp|P49411	49524.3	4	5	16.8	16.2	0	0
Exp 2	Elongation of very long chain fatty acids protein 1 OS=Homo sapiens GN=ELOVL1 PE=1 SV=1	sp|Q9BW60	32645.7	1		3.23		0
Exp 2-Exp 3	Endoplasmin OS=Homo sapiens GN=HSP90B1 PE=1 SV=1	sp|P14625	92453.7	18	10	27	14.7	1	1	-----sp|P08238------------	sp|P08238
Exp 2	ER lumen protein retaining receptor 1 OS=Homo sapiens GN=KDELR1 PE=1 SV=1	sp|P24390	24525.6	1		4.72		0
Exp 2	ER lumen protein retaining receptor 2 OS=Homo sapiens GN=KDELR2 PE=1 SV=1	sp|P33947	24405.7	1		4.72		0
Exp 2-Exp 3	Erlin-2 OS=Homo sapiens GN=ERLIN2 PE=1 SV=1	sp|O94905	37822.4	4	1	17.4	3.47	0	0
Exp 2-Exp 3	Estradiol 17-beta-dehydrogenase 1 OS=Homo sapiens GN=HSD17B1 PE=1 SV=3	sp|P14061	34931.9	1	1	5.49	5.49	0	0
Exp 3	Estradiol 17-beta-dehydrogenase 11 OS=Homo sapiens GN=HSD17B11 PE=1 SV=3	sp|Q8NBQ5	32918.7		1		5		0
Exp 2-Exp 3	Estradiol 17-beta-dehydrogenase 12 OS=Homo sapiens GN=HSD17B12 PE=1 SV=2	sp|Q53GQ0	34307.4	2	3	12.5	12.5	0	0
Exp 2	Eukaryotic initiation factor 4A-I OS=Homo sapiens GN=EIF4A1 PE=1 SV=1	sp|P60842	46137.3	6		19.7		0
Exp 2	Eukaryotic initiation factor 4A-III OS=Homo sapiens GN=EIF4A3 PE=1 SV=4	sp|P38919	46854.4	1		2.43		0
Exp 2-Exp 3	Eukaryotic translation elongation factor 1 epsilon-1 OS=Homo sapiens GN=EEF1E1 PE=1 SV=1	sp|O43324	19793.1	1	1	5.75	5.75	0	0
Exp 3	Eukaryotic translation initiation factor 2 subunit 1 OS=Homo sapiens GN=EIF2S1 PE=1 SV=3	sp|P05198	36094.7		1		4.76		0
Exp 3	Eukaryotic translation initiation factor 3 subunit A OS=Homo sapiens GN=EIF3A PE=1 SV=1	sp|Q14152	166557		1		0.868		0
Exp 3	Eukaryotic translation initiation factor 3 subunit E OS=Homo sapiens GN=EIF3E PE=1 SV=1	sp|P60228	52204.6		1		2.92		0
Exp 3	Eukaryotic translation initiation factor 3 subunit J OS=Homo sapiens GN=EIF3J PE=1 SV=2	sp|O75822	29045.3		1		4.26		0
Exp 2	Eukaryotic translation initiation factor 3 subunit L OS=Homo sapiens GN=EIF3L PE=1 SV=1	sp|Q9Y262	66711.3	1		2.84		0
Exp 2	Eukaryotic translation initiation factor 4 gamma 2 OS=Homo sapiens GN=EIF4G2 PE=1 SV=1	sp|P78344	102349	1		1.1		0
Exp 2	Eukaryotic translation initiation factor 6 OS=Homo sapiens GN=EIF6 PE=1 SV=1	sp|P56537	26580.2	1		9.8		0
Exp 3	Exportin-1 OS=Homo sapiens GN=XPO1 PE=1 SV=1	sp|O14980	123371		1		1.12		0
Exp 2-Exp 3	Exportin-2 OS=Homo sapiens GN=CSE1L PE=1 SV=3	sp|P55060	110404	5	3	5.56	4.22	0	1		sp|P23527,sp|P62807,sp|Q99880,sp|O60814,sp|P57053,sp|Q5QNW6,sp|P58876,sp|Q99877,sp|Q93079,sp|P33778,sp|Q8N257,sp|Q16778,sp|P06899,sp|Q99879
Exp 2-Exp 3	Exportin-T OS=Homo sapiens GN=XPOT PE=1 SV=2	sp|O43592	109949	1	1	1.35	1.56	0	0
Exp 3	F-actin-capping protein subunit alpha-1 OS=Homo sapiens GN=CAPZA1 PE=1 SV=3	sp|P52907	32905.1		2		9.79		0
Exp 2-Exp 3	Fatty acid synthase OS=Homo sapiens GN=FASN PE=1 SV=3	sp|P49327	273409	19	22	11.7	11.9	0	0
Exp 2	Fibronectin OS=Homo sapiens GN=FN1 PE=1 SV=4	sp|P02751	262599	7		4.53		0
Exp 2-Exp 3	Filaggrin-2 OS=Homo sapiens GN=FLG2 PE=1 SV=1	sp|Q5D862	248034	1	1	0.46	0.46	0	0
Exp 2-Exp 3	Filamin-A OS=Homo sapiens GN=FLNA PE=1 SV=4	sp|P21333	280711	2	11	1.51	6.95	1	2	sp|O75369-	sp|O75369
Exp 2-Exp 3	Filamin-B OS=Homo sapiens GN=FLNB PE=1 SV=2	sp|O75369	278141	3	16	1.54	9.15	1	2	sp|P21333--	sp|P21333
Exp 2-Exp 3	Fructose-bisphosphate aldolase A OS=Homo sapiens GN=ALDOA PE=1 SV=2	sp|P04075	39402.6	3	1	9.62	5.49	0	0
Exp 3	Fumarate hydratase, mitochondrial OS=Homo sapiens GN=FH PE=1 SV=3	sp|P07954	54619.8		1		4.12		0
Exp 2	Galactokinase OS=Homo sapiens GN=GALK1 PE=1 SV=1	sp|P51570	42254.1	1		2.81		0
Exp 2-Exp 3	Glucosamine--fructose-6-phosphate aminotransferase [isomerizing] 1 OS=Homo sapiens GN=GFPT1 PE=1 SV=3	sp|Q06210	78789.7	4	4	8.73	8.58	0	0
Exp 3	Glucosidase 2 subunit beta OS=Homo sapiens GN=PRKCSH PE=1 SV=2	sp|P14314	59407.7		1		1.89		0
Exp 2	Glutathione S-transferase P OS=Homo sapiens GN=GSTP1 PE=1 SV=2	sp|P09211	23338.7	1		5.24		0
Exp 2-Exp 3	Glyceraldehyde-3-phosphate dehydrogenase OS=Homo sapiens GN=GAPDH PE=1 SV=3	sp|P04406	36035.3	9	10	40.6	46.9	0	0
Exp 2-Exp 3	Glycine dehydrogenase [decarboxylating], mitochondrial OS=Homo sapiens GN=GLDC PE=1 SV=2	sp|P23378	112714	2	7	3.04	12	0	0
Exp 3	Glycogen phosphorylase, brain form OS=Homo sapiens GN=PYGB PE=1 SV=5	sp|P11216	96680.3		2		3.91		1		sp|P06737
Exp 2-Exp 3	Glycogen phosphorylase, liver form OS=Homo sapiens GN=PYGL PE=1 SV=4	sp|P06737	97134.4	1	4	1.18	6.49	0	1		sp|P11216
Exp 2	Golgi phosphoprotein 3 OS=Homo sapiens GN=GOLPH3 PE=1 SV=1	sp|Q9H4A6	33793.4	2		9.73		0
Exp 2	GPI-anchor transamidase OS=Homo sapiens GN=PIGK PE=1 SV=2	sp|Q92643	45234.8	1		3.04		0
Exp 2-Exp 3	GTP-binding nuclear protein Ran OS=Homo sapiens GN=RAN PE=1 SV=3	sp|P62826	24405.1	2	4	11.6	21.3	0	0
Exp 2-Exp 3	GTP-binding protein SAR1a OS=Homo sapiens GN=SAR1A PE=1 SV=1	sp|Q9NR31	22349.7	3	3	23.2	23.2	0	1		sp|Q9Y6B6
Exp 3	GTP-binding protein SAR1b OS=Homo sapiens GN=SAR1B PE=1 SV=1	sp|Q9Y6B6	22393		2		17.2		1		sp|Q9NR31
Exp 3	Guanine nucleotide-binding protein G(I)/G(S)/G(T) subunit beta-2 OS=Homo sapiens GN=GNB2 PE=1 SV=3	sp|P62879	37313.8		1		5.59		0
Exp 2	Guanine nucleotide-binding protein G(k) subunit alpha OS=Homo sapiens GN=GNAI3 PE=1 SV=3	sp|P08754	40515.4	1		3.11		0
Exp 2-Exp 3	Guanine nucleotide-binding protein subunit beta-2-like 1 OS=Homo sapiens GN=GNB2L1 PE=1 SV=3	sp|P63244	35058.9	10	7	45.1	29	0	0
Exp 3	HEAT repeat-containing protein 1 OS=Homo sapiens GN=HEATR1 PE=1 SV=3	sp|Q9H583	242361		1		0.7		0
Exp 3	Heat shock 70 kDa protein 1A/1B OS=Homo sapiens GN=HSPA1A PE=1 SV=5	sp|P08107	70036		5		10.8		2		sp|P11142,sp|P11021,sp|P54652
Exp 2-Exp 3	Heat shock cognate 71 kDa protein OS=Homo sapiens GN=HSPA8 PE=1 SV=1	sp|P11142	70881.8	11	8	22.4	16.3	1	5	----------sp|P11021	sp|P08107,sp|P11021,sp|P54652
Exp 2-Exp 3	Heat shock protein 75 kDa, mitochondrial OS=Homo sapiens GN=TRAP1 PE=1 SV=3	sp|Q12931	80094.9	3	5	5.54	8.81	1	1	--sp|P08238,sp|P07900	sp|P08238,sp|P07900
Exp 2-Exp 3	Heat shock protein HSP 90-alpha OS=Homo sapiens GN=HSP90AA1 PE=1 SV=5	sp|P07900	84645.2	15	13	29.9	21	5	8	--sp|P08238--sp|P08238,sp|Q12931--sp|P08238-----sp|P08238--sp|P08238-	sp|P08238
Exp 2-Exp 3	Heat shock protein HSP 90-beta OS=Homo sapiens GN=HSP90AB1 PE=1 SV=4	sp|P08238	83249.3	15	17	30.4	33.1	6	9	-sp|P07900-sp|P14625---sp|P07900,sp|Q12931-sp|P07900-----sp|P07900---sp|P07900	sp|P14625,sp|P07900,sp|Q12931
Exp 3	Heat shock-related 70 kDa protein 2 OS=Homo sapiens GN=HSPA2 PE=1 SV=1	sp|P54652	70005		6		11.6		5		sp|P11142,sp|P08107,sp|P11021
Exp 3	Heme oxygenase 1 OS=Homo sapiens GN=HMOX1 PE=1 SV=1	sp|P09601	32801.1		1		8.33		0
Exp 3	Hemoglobin subunit alpha OS=Homo sapiens GN=HBA1 PE=1 SV=2	sp|P69905	15239.6		1		8.45		0
Exp 2-Exp 3	Heterogeneous nuclear ribonucleoprotein A/B OS=Homo sapiens GN=HNRNPAB PE=1 SV=2	sp|Q99729	36207.2	5	2	18.7	5.42	1	1	--sp|O14979,sp|Q14103--	sp|O14979,sp|Q14103
Exp 3	Heterogeneous nuclear ribonucleoprotein A0 OS=Homo sapiens GN=HNRNPA0 PE=1 SV=1	sp|Q13151	30822.5		1		5.25		0
Exp 3	Heterogeneous nuclear ribonucleoprotein A1 OS=Homo sapiens GN=HNRNPA1 PE=1 SV=5	sp|P09651	38729		4		11.6		0
Exp 2-Exp 3	Heterogeneous nuclear ribonucleoprotein A3 OS=Homo sapiens GN=HNRNPA3 PE=1 SV=2	sp|P51991	39577.1	3	4	9.79	16.9	0	0
Exp 2-Exp 3	Heterogeneous nuclear ribonucleoprotein D0 OS=Homo sapiens GN=HNRNPD PE=1 SV=1	sp|Q14103	38416.5	4	4	14.4	12.4	2	2	-sp|O14979,sp|Q99729-sp|O14979-	sp|O14979,sp|Q99729
Exp 2-Exp 3	Heterogeneous nuclear ribonucleoprotein D-like OS=Homo sapiens GN=HNRPDL PE=1 SV=3	sp|O14979	46420.6	5	3	14.5	8.1	2	2	sp|Q14103,sp|Q99729--sp|Q14103--	sp|Q14103,sp|Q99729-sp|Q14103
Exp 2-Exp 3	Heterogeneous nuclear ribonucleoprotein G OS=Homo sapiens GN=RBMX PE=1 SV=3	sp|P38159,sp|Q96E39	42315.7	2	2	6.91	6.91	0	0
Exp 2-Exp 3	Heterogeneous nuclear ribonucleoprotein H OS=Homo sapiens GN=HNRNPH1 PE=1 SV=4	sp|P31943	49211.8	2	3	7.57	12	0	0
Exp 2-Exp 3	Heterogeneous nuclear ribonucleoprotein H3 OS=Homo sapiens GN=HNRNPH3 PE=1 SV=2	sp|P31942	36909.6	3	4	12.4	16.5	0	0
Exp 2-Exp 3	Heterogeneous nuclear ribonucleoprotein K OS=Homo sapiens GN=HNRNPK PE=1 SV=1	sp|P61978	50960.5	4	6	11.2	21.2	0	0
Exp 3	Heterogeneous nuclear ribonucleoprotein M OS=Homo sapiens GN=HNRNPM PE=1 SV=3	sp|P52272	77499.3		2		2.88		0
Exp 3	Heterogeneous nuclear ribonucleoprotein Q OS=Homo sapiens GN=SYNCRIP PE=1 SV=2	sp|O60506	69585.5		1		2.09		0
Exp 2-Exp 3	Heterogeneous nuclear ribonucleoprotein U OS=Homo sapiens GN=HNRNPU PE=1 SV=6	sp|Q00839	90567.2	4	4	8.12	8.12	0	0
Exp 2-Exp 3	Heterogeneous nuclear ribonucleoproteins A2/B1 OS=Homo sapiens GN=HNRNPA2B1 PE=1 SV=2	sp|P22626	37412.3	6	5	19.3	21.2	0	0
Exp 2-Exp 3	Heterogeneous nuclear ribonucleoproteins C1/C2 OS=Homo sapiens GN=HNRNPC PE=1 SV=4	sp|P07910	33652.5	6	7	19.3	19.9	0	0
Exp 2-Exp 3	Hexokinase-2 OS=Homo sapiens GN=HK2 PE=1 SV=2	sp|P52789	102363	2	5	2.84	6.54	0	0
Exp 2-Exp 3	Histone H1,4 OS=Homo sapiens GN=HIST1H1E PE=1 SV=2	sp|P10412,sp|P16402,sp|P16403	21848.9	2	1	9.59	5.48	0	0
Exp 3	Histone H1.5 OS=Homo sapiens GN=HIST1H1B PE=1 SV=3	sp|P16401	22563.7		1		5.31		0
Exp 2-Exp 3	Histone H2A type 1 OS=Homo sapiens GN=HIST1H2AG PE=1 SV=2	sp|P0C0S8,sp|P20671,sp|Q16777,sp|Q6FI13,sp|Q96KK5,sp|Q99878,sp|Q9BTM1	14074	2	5	20	33.1	1	3	sp|Q96QV6,sp|P16104,sp|Q71UI9,sp|P0C0S5-	sp|P16104,sp|P0C0S5,sp|Q96QV6,sp|Q71UI9
Exp 2-Exp 3	Histone H2A,x OS=Homo sapiens GN=H2AFX PE=1 SV=2	sp|P16104,sp|Q96QV6	15127.1	3	4	25.9	32.2	1	3	sp|Q99878,sp|P0C0S8,sp|Q96KK5,sp|Q9BTM1,sp|P20671,sp|Q71UI9,sp|Q6FI13,sp|Q16777,sp|P0C0S5--	sp|Q96KK5,sp|P0C0S5,sp|Q99878,sp|P0C0S8,sp|P04908,sp|Q7L7L0,sp|Q93077,sp|Q9BTM1,sp|P20671,sp|Q71UI9,sp|Q16777,sp|Q6FI13
Exp 2-Exp 3	Histone H2A,Z OS=Homo sapiens GN=H2AFZ PE=1 SV=2	sp|P0C0S5,sp|Q71UI9	13535.2	2	3	13.3	20.3	1	2	-sp|Q99878,sp|Q96QV6,sp|P0C0S8,sp|Q96KK5,sp|Q9BTM1,sp|P20671,sp|P16104,sp|Q6FI13,sp|Q16777	sp|Q96KK5,sp|P16104,sp|Q99878,sp|P0C0S8,sp|Q96QV6,sp|P04908,sp|Q7L7L0,sp|Q93077,sp|Q9BTM1,sp|P20671,sp|Q16777,sp|Q6FI13
Exp 2-Exp 3	Histone H2B type 1-J OS=Homo sapiens GN=HIST1H2BJ PE=1 SV=3	sp|P06899,sp|P23527,sp|P33778,sp|Q16778	13886.7	6	3	41.3	26.2	4	2	sp|P62807,sp|Q99880,sp|O60814,sp|P57053,sp|Q5QNW6,sp|P58876,sp|Q99877,sp|Q93079,sp|Q99879-sp|P62807,sp|Q99880,sp|O60814,sp|P57053,sp|Q5QNW6,sp|P58876,sp|Q99877,sp|Q93079,sp|Q99879---sp|P62807,sp|Q99880,sp|O60814,sp|P57053,sp|Q5QNW6,sp|P58876,sp|Q99877,sp|Q93079,sp|Q99879-sp|P62807,sp|Q99880,sp|O60814,sp|P57053,sp|Q5QNW6,sp|P58876,sp|Q99877,sp|Q93079,sp|Q99879	sp|P62807,sp|Q99880,sp|O60814,sp|P57053,sp|Q5QNW6,sp|P58876,sp|Q99877,sp|Q93079,sp|Q99879
Exp 2-Exp 3	Histone H2B type 1-K OS=Homo sapiens GN=HIST1H2BK PE=1 SV=3	sp|O60814,sp|P57053,sp|P58876,sp|P62807,sp|Q5QNW6,sp|Q93079,sp|Q99877,sp|Q99879,sp|Q99880	13872.6	6	3	41.3	26.2	4	2	sp|P23527,sp|P33778,sp|Q16778,sp|P06899-sp|P23527,sp|P33778,sp|Q16778,sp|P06899---sp|P23527,sp|P33778,sp|Q16778,sp|P06899-sp|P23527,sp|P33778,sp|Q16778,sp|P06899	sp|P23527,sp|P55060,sp|P33778,sp|Q8N257,sp|Q16778,sp|P06899
Exp 2-Exp 3	Histone H3,2 OS=Homo sapiens GN=HIST2H3A PE=1 SV=3	sp|P68431,sp|P84243,sp|Q16695,sp|Q71DI3	15370.7	3	2	14.7	9.56	0	0
Exp 2-Exp 3	Histone H4 OS=Homo sapiens GN=HIST1H4A PE=1 SV=2	sp|P62805	11349.7	2	5	19.4	34	0	0
Exp 2	HLA class I histocompatibility antigen, B-7 alpha chain OS=Homo sapiens GN=HLA-B PE=1 SV=3	sp|P01889,sp|P04222,sp|P10321,sp|P30460,sp|P30479,sp|P30480,sp|P30499,sp|P30501,sp|P30504,sp|P30505,sp|P30508,sp|P30510,sp|Q04826,sp|Q07000,sp|Q29865,sp|Q29963,sp|Q31612	40441.6	1		3.87		0
Exp 3	Hypoxanthine-guanine phosphoribosyltransferase OS=Homo sapiens GN=HPRT1 PE=1 SV=2	sp|P00492	24562.2		1		4.59		0
Exp 2-Exp 3	Hypoxia up-regulated protein 1 OS=Homo sapiens GN=HYOU1 PE=1 SV=1	sp|Q9Y4L1	111319	4	9	5.41	12.2	0	0
Exp 2-Exp 3	Ig heavy chain V-III region VH26 OS=Homo sapiens PE=1 SV=1	sp|P01764	12564.6	1	1	16.2	16.2	0	0
Exp 2-Exp 3	Ig kappa chain C region OS=Homo sapiens GN=IGKC PE=1 SV=1	sp|P01834	11590.5	1	2	15.1	31.1	0	0
Exp 2-Exp 3	Ig kappa chain V-I region Lay OS=Homo sapiens PE=1 SV=1	sp|P01605	11816.1	1	2	16.7	25	0	0
Exp 2-Exp 3	Ig kappa chain V-II region Cum OS=Homo sapiens PE=1 SV=1	sp|P01614,sp|P01617,sp|P06309,sp|P06310	12658.7	1	1	11.3	11.3	0	0
Exp 2-Exp 3	Ig kappa chain V-II region MIL OS=Homo sapiens PE=1 SV=1	sp|P01616	12032.8	1	1	11.6	11.6	0	0
Exp 2-Exp 3	Ig kappa chain V-IV region Len OS=Homo sapiens PE=1 SV=2	sp|P01625,sp|P06312,sp|P06313,sp|P06314	12622.4	1	1	7.89	7.89	0	0
Exp 3	Ig lambda-2 chain C regions OS=Homo sapiens GN=IGLC2 PE=1 SV=1	sp|P0CG05,sp|P0CG06	11275.2		1		9.43		0
Exp 2-Exp 3	Importin subunit alpha-2 OS=Homo sapiens GN=KPNA2 PE=1 SV=1	sp|P52292	57844.5	2	1	9.07	4.16	0	0
Exp 2-Exp 3	Importin subunit beta-1 OS=Homo sapiens GN=KPNB1 PE=1 SV=2	sp|Q14974	97153.3	8	6	12.3	9.59	0	0
Exp 2-Exp 3	Importin-5 OS=Homo sapiens GN=IPO5 PE=1 SV=4	sp|O00410	123614	1	2	1.82	2.64	0	0
Exp 2-Exp 3	Importin-7 OS=Homo sapiens GN=IPO7 PE=1 SV=1	sp|O95373	119502	7	3	8.38	3.95	0	0
Exp 3	Inosine-5'-monophosphate dehydrogenase 2 OS=Homo sapiens GN=IMPDH2 PE=1 SV=2	sp|P12268	55788.4		1		3.11		0
Exp 2	Inositol-3-phosphate synthase 1 OS=Homo sapiens GN=ISYNA1 PE=1 SV=1	sp|Q9NPH2	61049.9	1		2.33		0
Exp 3	Insulin-like growth factor 2 mRNA-binding protein 1 OS=Homo sapiens GN=IGF2BP1 PE=1 SV=2	sp|Q9NZI8	63462.5		2		4.68		1		sp|O00425,sp|Q9Y6M1
Exp 2-Exp 3	Insulin-like growth factor 2 mRNA-binding protein 3 OS=Homo sapiens GN=IGF2BP3 PE=1 SV=2	sp|O00425	63688	1	2	2.42	4.66	0	1		sp|Q9NZI8
Exp 2	Integrin alpha-6 OS=Homo sapiens GN=ITGA6 PE=1 SV=4	sp|P23229	126618	1		0.796		0
Exp 2-Exp 3	Integrin beta-1 OS=Homo sapiens GN=ITGB1 PE=1 SV=2	sp|P05556	88397.1	2	1	3.51	2.13	0	0
Exp 2-Exp 3	Integrin beta-4 OS=Homo sapiens GN=ITGB4 PE=1 SV=5	sp|P16144	202149	1	1	0.659	0.659	0	0
Exp 2	Inter-alpha-trypsin inhibitor heavy chain H1 OS=Homo sapiens GN=ITIH1 PE=1 SV=3	sp|P19827	101372	2		2.74		0
Exp 2	Inter-alpha-trypsin inhibitor heavy chain H2 OS=Homo sapiens GN=ITIH2 PE=1 SV=2	sp|P19823	106448	4		7.19		0
Exp 3	Interferon-induced, double-stranded RNA-activated protein kinase OS=Homo sapiens GN=EIF2AK2 PE=1 SV=2	sp|P19525	62079.1		1		2.18		0
Exp 2-Exp 3	Interleukin enhancer-binding factor 2 OS=Homo sapiens GN=ILF2 PE=1 SV=2	sp|Q12905	43044.7	3	5	8.72	15.9	0	0
Exp 2	Inverted formin-2 OS=Homo sapiens GN=INF2 PE=1 SV=2	sp|Q27J81	135609	1		1.12		0
Exp 3	Isocitrate dehydrogenase [NAD] subunit alpha, mitochondrial OS=Homo sapiens GN=IDH3A PE=1 SV=1	sp|P50213	39574.5		1		2.73		0
Exp 2	Isocitrate dehydrogenase [NAD] subunit beta, mitochondrial OS=Homo sapiens GN=IDH3B PE=1 SV=2	sp|O43837	42165.6	1		4.42		0
Exp 2-Exp 3	Isocitrate dehydrogenase [NADP], mitochondrial OS=Homo sapiens GN=IDH2 PE=1 SV=2	sp|P48735	50892.4	2	1	5.97	2.43	0	0
Exp 2-Exp 3	Isoleucyl-tRNA synthetase, cytoplasmic OS=Homo sapiens GN=IARS PE=1 SV=2	sp|P41252	144484	6	3	4.6	2.61	0	0
Exp 2-Exp 3	Isoleucyl-tRNA synthetase, mitochondrial OS=Homo sapiens GN=IARS2 PE=1 SV=2	sp|Q9NSE4	113776	2	3	2.57	3.16	0	0
Exp 2-Exp 3	Junction plakoglobin OS=Homo sapiens GN=JUP PE=1 SV=3	sp|P14923	81727.9	1	1	2.42	2.42	0	0
Exp 3	KH domain-containing, RNA-binding, signal transduction-associated protein 1 OS=Homo sapiens GN=KHDRBS1 PE=1 SV=1	sp|Q07666	48210.2		1		4.51		0
Exp 3	Kynurenine--oxoglutarate transaminase 3 OS=Homo sapiens GN=CCBL2 PE=1 SV=1	sp|Q6YP21	51384.7		1		2.64		0
Exp 2	L-2-hydroxyglutarate dehydrogenase, mitochondrial OS=Homo sapiens GN=L2HGDH PE=1 SV=3	sp|Q9H9P8	50299.4	1		2.59		0
Exp 2-Exp 3	Lamin-B1 OS=Homo sapiens GN=LMNB1 PE=1 SV=2	sp|P20700	66391.6	2	1	5.97	1.71	0	0
Exp 3	Laminin subunit beta-1 OS=Homo sapiens GN=LAMB1 PE=1 SV=2	sp|P07942	198017		1		1.12		0
Exp 2-Exp 3	Laminin subunit gamma-1 OS=Homo sapiens GN=LAMC1 PE=1 SV=3	sp|P11047	177583	1	2	0.87	1.68	0	0
Exp 2	Lanosterol 14-alpha demethylase OS=Homo sapiens GN=CYP51A1 PE=1 SV=3	sp|Q16850	56790.4	1		2.78		0
Exp 2-Exp 3	Large proline-rich protein BAG6 OS=Homo sapiens GN=BAG6 PE=1 SV=2	sp|P46379	119389	1	1	1.15	1.15	0	0
Exp 2-Exp 3	Leucine-rich PPR motif-containing protein, mitochondrial OS=Homo sapiens GN=LRPPRC PE=1 SV=3	sp|P42704	157894	7	7	6.31	8.18	0	0
Exp 2-Exp 3	Leucine-rich repeat-containing protein 59 OS=Homo sapiens GN=LRRC59 PE=1 SV=1	sp|Q96AG4	34913.4	1	2	3.91	8.14	0	0
Exp 2-Exp 3	Leucyl-tRNA synthetase, cytoplasmic OS=Homo sapiens GN=LARS PE=1 SV=2	sp|Q9P2J5	134453	1	7	1.19	8.5	0	0
Exp 2	Leukotriene A-4 hydrolase OS=Homo sapiens GN=LTA4H PE=1 SV=2	sp|P09960	69269.1	1		3.44		0
Exp 3	LIM domain and actin-binding protein 1 OS=Homo sapiens GN=LIMA1 PE=1 SV=1	sp|Q9UHB6	85208.3		1		1.45		0
Exp 2-Exp 3	L-lactate dehydrogenase A chain OS=Homo sapiens GN=LDHA PE=1 SV=2	sp|P00338	36671.2	4	2	19	8.13	1	1	---sp|P07195	sp|P07195
Exp 2-Exp 3	L-lactate dehydrogenase B chain OS=Homo sapiens GN=LDHB PE=1 SV=2	sp|P07195	36620.6	8	5	26.6	20.4	1	1	-------sp|P00338	sp|P00338
Exp 2-Exp 3	Lysophosphatidylcholine acyltransferase 1 OS=Homo sapiens GN=LPCAT1 PE=1 SV=2	sp|Q8NF37	59134.8	1	1	2.81	2.81	0	0
Exp 3	Lysosome-associated membrane glycoprotein 2 OS=Homo sapiens GN=LAMP2 PE=1 SV=2	sp|P13473	44942.9		1		2.93		0
Exp 2	Lysozyme C OS=Homo sapiens GN=LYZ PE=1 SV=1	sp|P61626	16518.9	1		8.11		0
Exp 2	Magnesium transporter protein 1 OS=Homo sapiens GN=MAGT1 PE=1 SV=1	sp|Q9H0U3	38019	1		2.99		0
Exp 3	Malate dehydrogenase, mitochondrial OS=Homo sapiens GN=MDH2 PE=1 SV=3	sp|P40926	35485.7		4		16.9		0
Exp 2	Malectin OS=Homo sapiens GN=MLEC PE=1 SV=1	sp|Q14165	32216.1	1		4.45		0
Exp 3	Mannosyl-oligosaccharide glucosidase OS=Homo sapiens GN=MOGS PE=1 SV=5	sp|Q13724	91901.1		2		3.58		0
Exp 2-Exp 3	Matrin-3 OS=Homo sapiens GN=MATR3 PE=1 SV=2	sp|P43243	94608.7	1	5	2.48	11	0	0
Exp 2	Medium-chain specific acyl-CoA dehydrogenase, mitochondrial OS=Homo sapiens GN=ACADM PE=1 SV=1	sp|P11310	46571.5	1		2.14		0
Exp 2	Membrane-associated progesterone receptor component 1 OS=Homo sapiens GN=PGRMC1 PE=1 SV=3	sp|O00264	21654.2	2		23.1		0
Exp 3	Metaxin-1 OS=Homo sapiens GN=MTX1 PE=1 SV=2	sp|Q13505	51460		1		3.22		0
Exp 2	Methylosome protein 50 OS=Homo sapiens GN=WDR77 PE=1 SV=1	sp|Q9BQA1	36705.2	1		2.92		0
Exp 2-Exp 3	Methylthioribose-1-phosphate isomerase OS=Homo sapiens GN=MRI1 PE=1 SV=1	sp|Q9BV20	39131.8	1	1	3.52	3.52	0	0
Exp 2	Methyltransferase-like protein 7A OS=Homo sapiens GN=METTL7A PE=1 SV=1	sp|Q9H8H3	28301.6	2		12.3		0
Exp 2-Exp 3	Microsomal glutathione S-transferase 3 OS=Homo sapiens GN=MGST3 PE=1 SV=1	sp|O14880	16498.6	2	2	17.8	17.8	0	0
Exp 2	Microtubule-associated protein RP/EB family member 1 OS=Homo sapiens GN=MAPRE1 PE=1 SV=3	sp|Q15691	29981.5	1		4.48		0
Exp 3	Minor histocompatibility antigen H13 OS=Homo sapiens GN=HM13 PE=1 SV=1	sp|Q8TCT9	41472.9		1		2.65		0
Exp 2-Exp 3	Mitochondrial 2-oxoglutarate/malate carrier protein OS=Homo sapiens GN=SLC25A11 PE=1 SV=3	sp|Q02978	34045.2	1	1	3.18	3.18	0	0
Exp 3	Mitochondrial fission 1 protein OS=Homo sapiens GN=FIS1 PE=1 SV=2	sp|Q9Y3D6	16920.3		1		7.24		0
Exp 3	Mitochondrial import inner membrane translocase subunit TIM16 OS=Homo sapiens GN=PAM16 PE=1 SV=2	sp|Q9Y3D7	13806.7		1		18.4		0
Exp 2	Mitochondrial import inner membrane translocase subunit Tim17-B OS=Homo sapiens GN=TIMM17B PE=1 SV=1	sp|O60830	18255.5	1		12.8		0
Exp 2	Mitochondrial import inner membrane translocase subunit TIM44 OS=Homo sapiens GN=TIMM44 PE=1 SV=2	sp|O43615	51339.1	1		2.65		0
Exp 2-Exp 3	Mitochondrial import inner membrane translocase subunit TIM50 OS=Homo sapiens GN=TIMM50 PE=1 SV=2	sp|Q3ZCQ8	39629.5	1	2	2.83	5.95	0	0
Exp 2-Exp 3	Mitochondrial import receptor subunit TOM22 homolog OS=Homo sapiens GN=TOMM22 PE=1 SV=3	sp|Q9NS69	15504.1	1	1	7.75	7.75	0	0
Exp 2	Mitochondrial import receptor subunit TOM40 homolog OS=Homo sapiens GN=TOMM40 PE=1 SV=1	sp|O96008	37875.1	3		12.2		0
Exp 2-Exp 3	Mitochondrial inner membrane protein OS=Homo sapiens GN=IMMT PE=1 SV=1	sp|Q16891	83661	1	4	1.19	5.8	0	0
Exp 3	MKI67 FHA domain-interacting nucleolar phosphoprotein OS=Homo sapiens GN=MKI67IP PE=1 SV=1	sp|Q9BYG3	34204.9		1		4.44		0
Exp 3	MMS19 nucleotide excision repair protein homolog OS=Homo sapiens GN=MMS19 PE=1 SV=2	sp|Q96T76	113273		1		1.17		0
Exp 3	Monofunctional C1-tetrahydrofolate synthase, mitochondrial OS=Homo sapiens GN=MTHFD1L PE=1 SV=1	sp|Q6UB35	105774		1		1.64		0
Exp 2-Exp 3	Multifunctional protein ADE2 OS=Homo sapiens GN=PAICS PE=1 SV=3	sp|P22234	47062	3	1	9.41	3.29	0	0
Exp 2-Exp 3	Myosin light polypeptide 6 OS=Homo sapiens GN=MYL6 PE=1 SV=2	sp|P60660	16911.8	4	5	30.5	41.7	0	0
Exp 2-Exp 3	Myosin regulatory light chain 12B OS=Homo sapiens GN=MYL12B PE=1 SV=2	sp|O14950,sp|P19105	19762.3	4	5	29.1	39	0	0
Exp 2-Exp 3	Myosin-10 OS=Homo sapiens GN=MYH10 PE=1 SV=3	sp|P35580	228987	4	37	3.14	27	1	7	--sp|P35579-	sp|P35579
Exp 2-Exp 3	Myosin-9 OS=Homo sapiens GN=MYH9 PE=1 SV=4	sp|P35579	226520	24	54	16.4	34.8	1	7	-------------------sp|P35580----	sp|P35580
Exp 3	Myosin-Ic OS=Homo sapiens GN=MYO1C PE=1 SV=4	sp|O00159	121667		2		2.63		0
Exp 3	N-acetyltransferase 10 OS=Homo sapiens GN=NAT10 PE=1 SV=2	sp|Q9H0A0	115716		2		2.73		0
Exp 2-Exp 3	NACHT, LRR and PYD domains-containing protein 2 OS=Homo sapiens GN=NLRP2 PE=1 SV=1	sp|Q9NX02	120502	6	5	6.97	7.06	0	0
Exp 2	NADH dehydrogenase [ubiquinone] 1 alpha subcomplex subunit 10, mitochondrial OS=Homo sapiens GN=NDUFA10 PE=1 SV=1	sp|O95299	40733.7	1		6.2		0
Exp 3	NADH dehydrogenase [ubiquinone] 1 alpha subcomplex subunit 13 OS=Homo sapiens GN=NDUFA13 PE=1 SV=3	sp|Q9P0J0	16681.1		1		9.03		0
Exp 2-Exp 3	NADH dehydrogenase [ubiquinone] 1 alpha subcomplex subunit 4 OS=Homo sapiens GN=NDUFA4 PE=1 SV=1	sp|O00483	9352.4	1	2	14.8	27.2	0	0
Exp 2	NADH dehydrogenase [ubiquinone] 1 alpha subcomplex subunit 5 OS=Homo sapiens GN=NDUFA5 PE=1 SV=3	sp|Q16718	13441	1		8.62		0
Exp 3	NADH dehydrogenase [ubiquinone] 1 alpha subcomplex subunit 8 OS=Homo sapiens GN=NDUFA8 PE=1 SV=3	sp|P51970	20087.2		1		10.5		0
Exp 2	NADH dehydrogenase [ubiquinone] 1 alpha subcomplex subunit 9, mitochondrial OS=Homo sapiens GN=NDUFA9 PE=1 SV=2	sp|Q16795	42492.1	1		3.45		0
Exp 2-Exp 3	NADH dehydrogenase [ubiquinone] iron-sulfur protein 3, mitochondrial OS=Homo sapiens GN=NDUFS3 PE=1 SV=1	sp|O75489	30223.7	3	2	16.3	9.85	0	0
Exp 2-Exp 3	NADH dehydrogenase [ubiquinone] iron-sulfur protein 8, mitochondrial OS=Homo sapiens GN=NDUFS8 PE=1 SV=1	sp|O00217	23687.9	2	1	9.52	4.29	0	0
Exp 2-Exp 3	NADH-cytochrome b5 reductase 1 OS=Homo sapiens GN=CYB5R1 PE=1 SV=1	sp|Q9UHQ9	34078.1	1	1	3.61	3.61	0	0
Exp 2-Exp 3	NADH-cytochrome b5 reductase 3 OS=Homo sapiens GN=CYB5R3 PE=1 SV=3	sp|P00387	34218.3	1	1	3.65	3.65	0	0
Exp 2-Exp 3	NADH-ubiquinone oxidoreductase 75 kDa subunit, mitochondrial OS=Homo sapiens GN=NDUFS1 PE=1 SV=3	sp|P28331	79450.5	2	1	4.13	1.93	0	0
Exp 2-Exp 3	NADPH--cytochrome P450 reductase OS=Homo sapiens GN=POR PE=1 SV=2	sp|P16435	76672.9	1	2	3.55	6.65	0	0
Exp 2-Exp 3	Neutral alpha-glucosidase AB OS=Homo sapiens GN=GANAB PE=1 SV=3	sp|Q14697	106858	2	2	2.86	2.86	0	0
Exp 3	Neutral amino acid transporter B(0) OS=Homo sapiens GN=SLC1A5 PE=1 SV=2	sp|Q15758	56581.8		1		2.03		0
Exp 3	NHP2-like protein 1 OS=Homo sapiens GN=NHP2L1 PE=1 SV=3	sp|P55769	14155.8		2		18.8		0
Exp 2	Nicalin OS=Homo sapiens GN=NCLN PE=1 SV=2	sp|Q969V3	62956.7	1		2.31		0
Exp 3	Nicotinamide phosphoribosyltransferase OS=Homo sapiens GN=NAMPT PE=1 SV=1	sp|P43490	55504.5		1		5.91		0
Exp 2-Exp 3	Nodal modulator 3 OS=Homo sapiens GN=NOMO3 PE=2 SV=2	sp|P69849,sp|Q15155,sp|Q5JPE7	134117	4	2	4.01	2.05	0	0
Exp 2	Non-POU domain-containing octamer-binding protein OS=Homo sapiens GN=NONO PE=1 SV=4	sp|Q15233	54213.6	2		5.31		0
Exp 3	Nuclear autoantigenic sperm protein OS=Homo sapiens GN=NASP PE=1 SV=2	sp|P49321	85217.5		1		2.92		0
Exp 3	Nuclear pore complex protein Nup133 OS=Homo sapiens GN=NUP133 PE=1 SV=2	sp|Q8WUM0	128966		2		2.42		0
Exp 2-Exp 3	Nuclear pore complex protein Nup155 OS=Homo sapiens GN=NUP155 PE=1 SV=1	sp|O75694	155185	1	3	0.719	2.8	0	0
Exp 2-Exp 3	Nuclear pore complex protein Nup160 OS=Homo sapiens GN=NUP160 PE=1 SV=3	sp|Q12769	162107	1	2	0.766	1.67	0	0
Exp 3	Nuclear pore complex protein Nup205 OS=Homo sapiens GN=NUP205 PE=1 SV=3	sp|Q92621	227910		1		0.497		0
Exp 3	Nuclear pore complex protein Nup93 OS=Homo sapiens GN=NUP93 PE=1 SV=2	sp|Q8N1F7	93473.2		2		2.69		0
Exp 3	Nuclear pore complex protein Nup98-Nup96 OS=Homo sapiens GN=NUP98 PE=1 SV=4	sp|P52948	197566		1		0.771		0
Exp 3	Nuclear pore glycoprotein p62 OS=Homo sapiens GN=NUP62 PE=1 SV=3	sp|P37198	53238.3		1		2.68		0
Exp 3	Nucleolar protein 11 OS=Homo sapiens GN=NOL11 PE=1 SV=1	sp|Q9H8H0	81107.1		1		2.64		0
Exp 2-Exp 3	Nucleolar protein 56 OS=Homo sapiens GN=NOP56 PE=1 SV=4	sp|O00567	66034	1	1	2.19	2.19	0	0
Exp 2-Exp 3	Nucleolar protein 58 OS=Homo sapiens GN=NOP58 PE=1 SV=1	sp|Q9Y2X3	59562.2	1	1	3.4	3.4	0	0
Exp 2-Exp 3	Nucleolar RNA helicase 2 OS=Homo sapiens GN=DDX21 PE=1 SV=5	sp|Q9NR30	87328	2	3	2.81	5.62	0	0
Exp 2-Exp 3	Nucleolin OS=Homo sapiens GN=NCL PE=1 SV=3	sp|P19338	76597.9	2	1	3.38	3.1	0	0
Exp 2-Exp 3	Nucleolysin TIA-1 isoform p40 OS=Homo sapiens GN=TIA1 PE=1 SV=3	sp|P31483,sp|Q01085	42944.2	1	2	3.37	6.22	0	0
Exp 2-Exp 3	Nucleophosmin OS=Homo sapiens GN=NPM1 PE=1 SV=2	sp|P06748	32557.4	5	3	23.8	16.7	0	0
Exp 2-Exp 3	Nucleosome assembly protein 1-like 1 OS=Homo sapiens GN=NAP1L1 PE=1 SV=1	sp|P55209	45357	1	1	2.81	2.81	0	0
Exp 2-Exp 3	Oligosaccharyltransferase complex subunit OSTC OS=Homo sapiens GN=OSTC PE=1 SV=1	sp|Q9NRP0	16812	1	1	8.05	8.05	0	0
Exp 2-Exp 3	Ornithine aminotransferase, mitochondrial OS=Homo sapiens GN=OAT PE=1 SV=1	sp|P04181	48518.2	3	1	10	2.28	0	0
Exp 3	Partitioning defective 6 homolog gamma OS=Homo sapiens GN=PARD6G PE=1 SV=1	sp|Q9BYG4,sp|Q9BYG5,sp|Q9UJH8,sp|REV_Q9HAP6,sp|REV_Q9NUP9	40865.4		1		1.6		0
Exp 3	Pentatricopeptide repeat-containing protein 3, mitochondrial OS=Homo sapiens GN=PTCD3 PE=1 SV=3	sp|Q96EY7	78534.6		1		1.89		0
Exp 2-Exp 3	Peptidyl-prolyl cis-trans isomerase A OS=Homo sapiens GN=PPIA PE=1 SV=2	sp|P62937	17994.9	2	3	12.1	23	0	0
Exp 2-Exp 3	Peptidyl-prolyl cis-trans isomerase B OS=Homo sapiens GN=PPIB PE=1 SV=2	sp|P23284	23725.2	3	2	16.2	10.2	0	0
Exp 2	Peptidyl-prolyl cis-trans isomerase D OS=Homo sapiens GN=PPID PE=1 SV=3	sp|Q08752	40746.9	1		3.24		0
Exp 3	Peptidyl-prolyl cis-trans isomerase H OS=Homo sapiens GN=PPIH PE=1 SV=1	sp|O43447	19190		1		5.08		0
Exp 3	Peptidyl-tRNA hydrolase 2, mitochondrial OS=Homo sapiens GN=PTRH2 PE=1 SV=1	sp|Q9Y3E5	19175.7		1		8.38		0
Exp 3	Periodic tryptophan protein 2 homolog OS=Homo sapiens GN=PWP2 PE=1 SV=2	sp|Q15269	102436		1		1.74		0
Exp 2	Peroxiredoxin-1 OS=Homo sapiens GN=PRDX1 PE=1 SV=1	sp|Q06830	22092.9	3		16.1		1		--sp|P32119
Exp 2-Exp 3	Peroxiredoxin-2 OS=Homo sapiens GN=PRDX2 PE=1 SV=5	sp|P32119	21874.4	4	3	19.2	14.6	1	0	---sp|Q06830
Exp 3	Peroxiredoxin-5, mitochondrial OS=Homo sapiens GN=PRDX5 PE=1 SV=4	sp|P30044	22068.4		1		7.94		0
Exp 2-Exp 3	Peroxiredoxin-6 OS=Homo sapiens GN=PRDX6 PE=1 SV=3	sp|P30041	25018.1	1	6	6.25	33.5	0	0
Exp 3	Peroxisomal acyl-coenzyme A oxidase 1 OS=Homo sapiens GN=ACOX1 PE=1 SV=3	sp|Q15067	74407.4		1		1.97		0
Exp 2	Peroxisomal multifunctional enzyme type 2 OS=Homo sapiens GN=HSD17B4 PE=1 SV=3	sp|P51659	79670.4	1		2.04		0
Exp 2-Exp 3	Phenylalanyl-tRNA synthetase alpha chain OS=Homo sapiens GN=FARSA PE=1 SV=3	sp|Q9Y285	57546.5	1	1	2.76	2.76	0	0
Exp 2	Phenylalanyl-tRNA synthetase beta chain OS=Homo sapiens GN=FARSB PE=1 SV=3	sp|Q9NSD9	66100.5	1		1.87		0
Exp 2-Exp 3	Phosphate carrier protein, mitochondrial OS=Homo sapiens GN=SLC25A3 PE=1 SV=2	sp|Q00325	40077.9	5	4	17.4	13	0	0
Exp 3	Phosphatidylinositol-binding clathrin assembly protein OS=Homo sapiens GN=PICALM PE=1 SV=2	sp|Q13492	70738.1		2		4.14		0
Exp 2-Exp 3	Phosphoenolpyruvate carboxykinase [GTP], mitochondrial OS=Homo sapiens GN=PCK2 PE=1 SV=3	sp|Q16822	70712.9	2	7	4.53	13.8	0	0
Exp 2	Phosphoglycerate kinase 1 OS=Homo sapiens GN=PGK1 PE=1 SV=3	sp|P00558	44597.3	1		4.32		0
Exp 2	Phospholipase A-2-activating protein OS=Homo sapiens GN=PLAA PE=1 SV=2	sp|Q9Y263	87141.3	1		2.14		0
Exp 3	Phosphomevalonate kinase OS=Homo sapiens GN=PMVK PE=1 SV=3	sp|Q15126	21977		1		5.21		0
Exp 3	Plastin-2 OS=Homo sapiens GN=LCP1 PE=1 SV=6	sp|P13796,sp|P13797	70273.2		1		2.07		0
Exp 2-Exp 3	Poly [ADP-ribose] polymerase 1 OS=Homo sapiens GN=PARP1 PE=1 SV=4	sp|P09874	113070	3	2	4.04	2.76	0	0
Exp 2-Exp 3	Poly(rC)-binding protein 1 OS=Homo sapiens GN=PCBP1 PE=1 SV=2	sp|Q15365	37480.2	4	5	15.2	20.8	1	2	-sp|Q15366--	sp|Q15366
Exp 2-Exp 3	Poly(rC)-binding protein 2 OS=Homo sapiens GN=PCBP2 PE=1 SV=1	sp|Q15366	38562.9	2	4	6.85	15.9	1	2	sp|Q15365-	sp|Q15365
Exp 3	Polyadenylate-binding protein 1 OS=Homo sapiens GN=PABPC1 PE=1 SV=2	sp|P11940,sp|Q13310	70653.3		1		2.52		0
Exp 2-Exp 3	Polypyrimidine tract-binding protein 1 OS=Homo sapiens GN=PTBP1 PE=1 SV=1	sp|P26599	57204.5	5	6	16.9	20.3	0	0
Exp 2	PRA1 family protein 3 OS=Homo sapiens GN=ARL6IP5 PE=1 SV=1	sp|O75915	21597.6	1		10.1		0
Exp 3	Prelamin-A/C OS=Homo sapiens GN=LMNA PE=1 SV=1	sp|P02545	74122.6		2		3.31		0
Exp 3	Pre-mRNA branch site protein p14 OS=Homo sapiens GN=SF3B14 PE=1 SV=1	sp|Q9Y3B4	14567.6		1		9.6		0
Exp 3	Pre-mRNA-processing factor 40 homolog A OS=Homo sapiens GN=PRPF40A PE=1 SV=2	sp|O75400	108789		1		1.67		0
Exp 3	Pre-mRNA-processing-splicing factor 8 OS=Homo sapiens GN=PRPF8 PE=1 SV=2	sp|Q6P2Q9	273591		1		0.899		0
Exp 2	Prenylcysteine oxidase 1 OS=Homo sapiens GN=PCYOX1 PE=1 SV=3	sp|Q9UHG3	56624.2	1		3.56		0
Exp 2-Exp 3	Probable ATP-dependent RNA helicase DDX5 OS=Homo sapiens GN=DDX5 PE=1 SV=1	sp|P17844	69131.7	1	5	1.95	7.65	0	0
Exp 2	Probable fructose-2,6-bisphosphatase TIGAR OS=Homo sapiens GN=TIGAR PE=1 SV=1	sp|Q9NQ88	30045.1	1		4.07		0
Exp 2	Probable global transcription activator SNF2L2 OS=Homo sapiens GN=SMARCA2 PE=1 SV=2	sp|P51531,sp|P51532	181265	1		0.818		0
Exp 2	Probable threonyl-tRNA synthetase 2, cytoplasmic OS=Homo sapiens GN=TARSL2 PE=1 SV=1	sp|A2RTX5,sp|P26639	92630.6	1		0.998		0
Exp 2-Exp 3	Profilin-1 OS=Homo sapiens GN=PFN1 PE=1 SV=2	sp|P07737	15036.3	1	1	11.4	11.4	0	0
Exp 2-Exp 3	Prohibitin OS=Homo sapiens GN=PHB PE=1 SV=1	sp|P35232	29786.6	6	5	35.3	26.8	0	0
Exp 2-Exp 3	Prohibitin-2 OS=Homo sapiens GN=PHB2 PE=1 SV=2	sp|Q99623	33279.6	8	7	33.1	30.4	0	0
Exp 2-Exp 3	Prolactin-inducible protein OS=Homo sapiens GN=PIP PE=1 SV=1	sp|P12273	16555.1	1	2	6.85	15.1	0	0
Exp 2-Exp 3	Proliferating cell nuclear antigen OS=Homo sapiens GN=PCNA PE=1 SV=1	sp|P12004	28751.3	1	1	4.98	7.28	0	0
Exp 2	Prostaglandin E synthase OS=Homo sapiens GN=PTGES PE=1 SV=2	sp|O14684	17084.7	1		6.58		0
Exp 2-Exp 3	Proteasome activator complex subunit 1 OS=Homo sapiens GN=PSME1 PE=1 SV=1	sp|Q06323	28705.8	2	1	9.24	4.82	0	0
Exp 2	Proteasome activator complex subunit 2 OS=Homo sapiens GN=PSME2 PE=1 SV=4	sp|Q9UL46	27384.2	2		14.6		0
Exp 2-Exp 3	Proteasome activator complex subunit 3 OS=Homo sapiens GN=PSME3 PE=1 SV=1	sp|P61289	29489.3	1	1	5.91	5.91	0	0
Exp 3	Proteasome subunit alpha type-5 OS=Homo sapiens GN=PSMA5 PE=1 SV=3	sp|P28066	26393.3		1		4.98		0
Exp 2	Proteasome subunit beta type-2 OS=Homo sapiens GN=PSMB2 PE=1 SV=1	sp|P49721	22819.5	1		5.47		0
Exp 2	Proteasome-associated protein ECM29 homolog OS=Homo sapiens GN=ECM29 PE=1 SV=2	sp|Q5VYK3	204278	1		0.65		0
Exp 3	Protein canopy homolog 2 OS=Homo sapiens GN=CNPY2 PE=1 SV=1	sp|Q9Y2B0	20634.5		1		5.49		0
Exp 2	Protein disulfide-isomerase A3 OS=Homo sapiens GN=PDIA3 PE=1 SV=4	sp|P30101	56766.6	3		9.11		0
Exp 3	Protein disulfide-isomerase A4 OS=Homo sapiens GN=PDIA4 PE=1 SV=2	sp|P13667	72916		1		1.86		0
Exp 2-Exp 3	Protein disulfide-isomerase A6 OS=Homo sapiens GN=PDIA6 PE=1 SV=1	sp|Q15084	48104.3	4	4	15	15	0	0
Exp 2	Protein disulfide-isomerase OS=Homo sapiens GN=P4HB PE=1 SV=3	sp|P07237	57100.1	2		6.5		0
Exp 2	Protein ERGIC-53 OS=Homo sapiens GN=LMAN1 PE=1 SV=2	sp|P49257	57531.2	1		3.92		0
Exp 3	Protein KIAA0664 OS=Homo sapiens GN=KIAA0664 PE=1 SV=2	sp|O75153	146654		1		0.611		0
Exp 3	Protein kish-A OS=Homo sapiens GN=TMEM167A PE=2 SV=1	sp|Q8TBQ9	8042.4		1		12.5		0
Exp 2	Protein NipSnap homolog 1 OS=Homo sapiens GN=NIPSNAP1 PE=1 SV=1	sp|Q9BPW8	33292.9	1		3.17		0
Exp 2-Exp 3	Protein S100-A11 OS=Homo sapiens GN=S100A11 PE=1 SV=2	sp|P31949	11723.1	1	2	15.2	25.7	0	0
Exp 2	Protein S100-A7 OS=Homo sapiens GN=S100A7 PE=1 SV=4	sp|P31151	11453.7	1		10.9		0
Exp 2	Protein SAAL1 OS=Homo sapiens GN=SAAL1 PE=1 SV=2	sp|Q96ER3	53540.5	1		2.32		0
Exp 2	Protein TFG OS=Homo sapiens GN=TFG PE=1 SV=2	sp|Q92734	43430.3	1		4.75		0
Exp 2-Exp 3	Protein transport protein Sec23B OS=Homo sapiens GN=SEC23B PE=1 SV=2	sp|Q15437	86463	1	1	1.69	1.69	0	0
Exp 2	Protein Z-dependent protease inhibitor OS=Homo sapiens GN=SERPINA10 PE=1 SV=1	sp|Q9UK55	50690.7	1		2.25		0
Exp 2	Prothrombin OS=Homo sapiens GN=F2 PE=1 SV=2	sp|P00734	70018.8	6		10.3		0
Exp 3	Puromycin-sensitive aminopeptidase OS=Homo sapiens GN=NPEPPS PE=1 SV=2	sp|P55786	103261		1		1.41		0
Exp 3	Putative cytochrome b-c1 complex subunit Rieske-like protein 1 OS=Homo sapiens GN=UQCRFS1P1 PE=5 SV=1	sp|P0C7P4,sp|P47985	30797.1		1		7.42		0
Exp 3	Putative E3 ubiquitin-protein ligase SH3RF1 OS=Homo sapiens GN=SH3RF1 PE=1 SV=2	sp|Q7Z6J0	93110.6		1		0.788		0
Exp 2-Exp 3	Putative pre-mRNA-splicing factor ATP-dependent RNA helicase DHX15 OS=Homo sapiens GN=DHX15 PE=1 SV=2	sp|O43143	90917.2	2	3	2.77	4.53	0	0
Exp 2-Exp 3	Pyrroline-5-carboxylate reductase 1, mitochondrial OS=Homo sapiens GN=PYCR1 PE=1 SV=2	sp|P32322	33343.1	2	1	7.52	3.45	0	0
Exp 3	Pyruvate dehydrogenase E1 component subunit alpha, somatic form, mitochondrial OS=Homo sapiens GN=PDHA1 PE=1 SV=3	sp|P08559,sp|P29803	43278.5		1		2.82		0
Exp 2-Exp 3	Pyruvate dehydrogenase E1 component subunit beta, mitochondrial OS=Homo sapiens GN=PDHB PE=1 SV=3	sp|P11177	39215.4	5	4	19.8	15	0	0
Exp 2-Exp 3	Pyruvate kinase isozymes M1/M2 OS=Homo sapiens GN=PKM2 PE=1 SV=4	sp|P14618	57919.5	4	9	11.3	29.4	0	0
Exp 3	Ran-specific GTPase-activating protein OS=Homo sapiens GN=RANBP1 PE=1 SV=1	sp|P43487	23292.8		1		5.47		0
Exp 2-Exp 3	Ras GTPase-activating-like protein IQGAP1 OS=Homo sapiens GN=IQGAP1 PE=1 SV=1	sp|P46940	189241	3	4	2.41	3.5	0	0
Exp 2-Exp 3	Ras-related protein Rab-10 OS=Homo sapiens GN=RAB10 PE=1 SV=1	sp|P61026	22524.1	3	2	16.5	11	2	1	-sp|P61006,sp|Q9H0U4,sp|P62820-sp|P61006,sp|Q9H0U4,sp|P62820,sp|P61106,sp|P20340	sp|Q9NRW1,sp|P61006,sp|P62820,sp|Q92930,sp|P20340
Exp 2-Exp 3	Ras-related protein Rab-11A OS=Homo sapiens GN=RAB11A PE=1 SV=3	sp|P62491,sp|Q15907	24375.9	3	1	15.7	6.02	0	0
Exp 2	Ras-related protein Rab-14 OS=Homo sapiens GN=RAB14 PE=1 SV=4	sp|P61106	23879.6	3		19.1		1		sp|P61006,sp|Q9H0U4,sp|P61026,sp|P62820,sp|P20340--
Exp 2	Ras-related protein Rab-18 OS=Homo sapiens GN=RAB18 PE=1 SV=1	sp|Q9NP72	22959.5	1		5.34		0
Exp 2-Exp 3	Ras-related protein Rab-1A OS=Homo sapiens GN=RAB1A PE=1 SV=3	sp|P62820	22660.4	6	4	42	30.7	4	1	sp|Q9H0U4-sp|Q9H0U4-sp|P61006,sp|Q9H0U4,sp|P61026-sp|P61006,sp|Q9H0U4,sp|P61026,sp|P61106,sp|P20340--	sp|Q9NRW1,sp|P61006,sp|P61026,sp|Q92930,sp|P20340
Exp 2	Ras-related protein Rab-1B OS=Homo sapiens GN=RAB1B PE=1 SV=1	sp|Q9H0U4	22154	5		36.8		4		sp|P62820-sp|P62820-sp|P61006,sp|P61026,sp|P62820-sp|P61006,sp|P61026,sp|P62820,sp|P61106,sp|P20340-
Exp 3	Ras-related protein Rab-21 OS=Homo sapiens GN=RAB21 PE=1 SV=3	sp|Q9UL25	24329.9		1		4.89		0
Exp 2-Exp 3	Ras-related protein Rab-2A OS=Homo sapiens GN=RAB2A PE=1 SV=1	sp|P61019	23528.2	2	1	12.7	6.13	0	0
Exp 3	Ras-related protein Rab-5A OS=Homo sapiens GN=RAB5A PE=1 SV=2	sp|P20339	23640.8		3		16.7		2		sp|P51148
Exp 2-Exp 3	Ras-related protein Rab-5C OS=Homo sapiens GN=RAB5C PE=1 SV=2	sp|P51148	23464.7	3	4	17.1	23.1	0	2		sp|P20339-sp|P20339
Exp 2-Exp 3	Ras-related protein Rab-6A OS=Homo sapiens GN=RAB6A PE=1 SV=3	sp|P20340	23575.3	4	3	22.1	16.3	1	1	--sp|P61006,sp|Q9H0U4,sp|P61026,sp|P62820,sp|P61106-	sp|P61006,sp|P61026,sp|P62820,sp|Q92930
Exp 2	Ras-related protein Rab-6C OS=Homo sapiens GN=RAB6C PE=2 SV=2	sp|Q9H0N0	28338.1	1		8.66		0
Exp 2-Exp 3	Ras-related protein Rab-7a OS=Homo sapiens GN=RAB7A PE=1 SV=1	sp|P51149	23472	4	2	25.1	13	0	0
Exp 2-Exp 3	Ras-related protein Rab-8A OS=Homo sapiens GN=RAB8A PE=1 SV=1	sp|P61006	23651.6	3	2	17.4	12.1	2	1	-sp|Q9H0U4,sp|P61026,sp|P62820-sp|Q9H0U4,sp|P61026,sp|P62820,sp|P61106,sp|P20340	sp|Q9NRW1,sp|P61026,sp|P62820,sp|Q92930,sp|P20340
Exp 3	Ras-related protein Rab-8B OS=Homo sapiens GN=RAB8B PE=1 SV=2	sp|Q92930	23567.9		2		12.1		1		sp|Q9NRW1,sp|P61006,sp|P61026,sp|P62820,sp|P20340
Exp 2-Exp 3	Ras-related protein Rap-1b-like protein OS=Homo sapiens PE=2 SV=1	sp|A6NIZ1,sp|P61224,sp|P62834	20906.9	1	1	6.52	6.52	0	0
Exp 2	Ras-related protein Rap-2c OS=Homo sapiens GN=RAP2C PE=1 SV=1	sp|Q9Y3L5	20726.5	1		6.56		0
Exp 2	Receptor expression-enhancing protein 5 OS=Homo sapiens GN=REEP5 PE=1 SV=3	sp|Q00765	21476.5	1		4.76		0
Exp 2-Exp 3	Receptor expression-enhancing protein 6 OS=Homo sapiens GN=REEP6 PE=1 SV=1	sp|Q96HR9	20716	1	1	7.07	7.07	0	0
Exp 3	Replication factor C subunit 5 OS=Homo sapiens GN=RFC5 PE=1 SV=1	sp|P40937	38480.4		1		4.12		0
Exp 3	Replication protein A 14 kDa subunit OS=Homo sapiens GN=RPA3 PE=1 SV=1	sp|P35244	13551		1		14		0
Exp 2	Replication protein A 32 kDa subunit OS=Homo sapiens GN=RPA2 PE=1 SV=1	sp|P15927	29228.7	1		8.52		0
Exp 2	Reticulon-4 OS=Homo sapiens GN=RTN4 PE=1 SV=2	sp|Q9NQC3	129916	1		1.01		0
Exp 3	Rho-related GTP-binding protein RhoC OS=Homo sapiens GN=RHOC PE=1 SV=1	sp|P08134	21988.7		2		10.9		0
Exp 2	Ribosomal L1 domain-containing protein 1 OS=Homo sapiens GN=RSL1D1 PE=1 SV=3	sp|O76021	54956.7	1		2.65		0
Exp 2	RNA 3'-terminal phosphate cyclase-like protein OS=Homo sapiens GN=RCL1 PE=1 SV=3	sp|Q9Y2P8	40826.4	1		4.02		0
Exp 3	RNA-binding protein 25 OS=Homo sapiens GN=RBM25 PE=1 SV=3	sp|P49756	100171		1		1.66		0
Exp 2-Exp 3	RNA-binding protein FUS OS=Homo sapiens GN=FUS PE=1 SV=1	sp|P35637	53408	3	1	10.1	2.28	0	0
Exp 3	RNA-binding protein Musashi homolog 2 OS=Homo sapiens GN=MSI2 PE=1 SV=1	sp|Q96DH6	35178.8		1		4.57		0
Exp 3	RNA-binding protein Raly OS=Homo sapiens GN=RALY PE=1 SV=1	sp|Q9UKM9	32445.9		1		2.94		0
Exp 2-Exp 3	rRNA 2'-O-methyltransferase fibrillarin OS=Homo sapiens GN=FBL PE=1 SV=2	sp|P22087	33766.1	1	1	3.43	3.3	0	0
Exp 2-Exp 3	RuvB-like 1 OS=Homo sapiens GN=RUVBL1 PE=1 SV=1	sp|Q9Y265	50211.4	1	1	3.51	3.07	0	0
Exp 2-Exp 3	RuvB-like 2 OS=Homo sapiens GN=RUVBL2 PE=1 SV=3	sp|Q9Y230	51140.1	1	1	3.46	3.46	0	0
Exp 2-Exp 3	S-adenosylmethionine synthase isoform type-2 OS=Homo sapiens GN=MAT2A PE=1 SV=1	sp|P31153	43642.8	2	1	7.09	3.8	0	0
Exp 2-Exp 3	Sarcoplasmic/endoplasmic reticulum calcium ATPase 2 OS=Homo sapiens GN=ATP2A2 PE=1 SV=1	sp|P16615	114741	2	1	2.88	1.25	0	0
Exp 2	Septin-2 OS=Homo sapiens GN=SEPT2 PE=1 SV=1	sp|Q15019	41470.1	1		4.43		0
Exp 2-Exp 3	Serine hydroxymethyltransferase, mitochondrial OS=Homo sapiens GN=SHMT2 PE=1 SV=3	sp|P34897	55976.7	1	2	2.78	4.96	0	0
Exp 2	Serine/arginine-rich splicing factor 1 OS=Homo sapiens GN=SRSF1 PE=1 SV=2	sp|Q07955	27727.1	4		20.6		0
Exp 3	Serine/arginine-rich splicing factor 7 OS=Homo sapiens GN=SRSF7 PE=1 SV=1	sp|Q16629	27349.5		2		10.9		0
Exp 2-Exp 3	Serine/arginine-rich splicing factor 9 OS=Homo sapiens GN=SRSF9 PE=1 SV=1	sp|Q13242	25524.9	1	1	4.98	4.98	0	0
Exp 2-Exp 3	Serine/threonine-protein phosphatase 2A 65 kDa regulatory subunit A alpha isoform OS=Homo sapiens GN=PPP2R1A PE=1 SV=4	sp|P30153	65291.7	3	3	8.66	8.15	0	0
Exp 2	Serine/threonine-protein phosphatase 2A catalytic subunit beta isoform OS=Homo sapiens GN=PPP2CB PE=1 SV=1	sp|P62714,sp|P67775	35557.4	2		8.41		0
Exp 2-Exp 3	Serine/threonine-protein phosphatase PP1-gamma catalytic subunit OS=Homo sapiens GN=PPP1CC PE=1 SV=1	sp|P36873,sp|P62136,sp|P62140	36967.6	2	3	10.8	13.6	0	0
Exp 3	Serpin B9 OS=Homo sapiens GN=SERPINB9 PE=1 SV=1	sp|P50453	42386.3		1		2.93		0
Exp 3	Serpin H1 OS=Homo sapiens GN=SERPINH1 PE=1 SV=2	sp|P50454	46424		5		18.4		0
Exp 2-Exp 3	Serum albumin OS=Homo sapiens GN=ALB PE=1 SV=2	sp|P02768	69348.9	2	5	3.94	7.06	0	0
Exp 2	Serum paraoxonase/arylesterase 2 OS=Homo sapiens GN=PON2 PE=1 SV=3	sp|Q15165	39380.1	1		4.52		0
Exp 2-Exp 3	Sideroflexin-1 OS=Homo sapiens GN=SFXN1 PE=1 SV=4	sp|Q9H9B4	35602	2	1	9.94	4.04	0	0
Exp 2-Exp 3	Signal peptidase complex catalytic subunit SEC11A OS=Homo sapiens GN=SEC11A PE=1 SV=1	sp|P67812	20607.8	1	2	4.47	6.7	0	0
Exp 3	Signal peptidase complex subunit 2 OS=Homo sapiens GN=SPCS2 PE=1 SV=3	sp|Q15005	24986.2		1		4.87		0
Exp 2	Signal peptidase complex subunit 3 OS=Homo sapiens GN=SPCS3 PE=1 SV=1	sp|P61009	20296.2	1		6.67		0
Exp 3	Signal recognition particle 14 kDa protein OS=Homo sapiens GN=SRP14 PE=1 SV=2	sp|P37108	14552.6		1		10.3		0
Exp 3	Signal transducer and activator of transcription 1-alpha/beta OS=Homo sapiens GN=STAT1 PE=1 SV=2	sp|P42224	87318.9		1		2.4		0
Exp 2-Exp 3	Single-stranded DNA-binding protein, mitochondrial OS=Homo sapiens GN=SSBP1 PE=1 SV=1	sp|Q04837	17241.7	1	1	10.1	10.1	0	0
Exp 2-Exp 3	Small nuclear ribonucleoprotein E OS=Homo sapiens GN=SNRPE PE=1 SV=1	sp|P62304,sp|Q5VYJ4	10785.9	1	1	12	12	0	0
Exp 3	Small nuclear ribonucleoprotein G-like protein OS=Homo sapiens PE=3 SV=2	sp|A8MWD9,sp|P62308	8526.3		1		17.1		0
Exp 2-Exp 3	Small nuclear ribonucleoprotein Sm D3 OS=Homo sapiens GN=SNRPD3 PE=1 SV=1	sp|P62318	13898.6	2	2	15.1	15.1	0	0
Exp 2	Small nuclear ribonucleoprotein-associated proteins B and B' OS=Homo sapiens GN=SNRPB PE=1 SV=2	sp|P14678,sp|P63162	24592.6	1		3.33		0
Exp 2-Exp 3	Sodium/potassium-transporting ATPase subunit alpha-1 OS=Homo sapiens GN=ATP1A1 PE=1 SV=1	sp|P05023	112882	2	3	2.83	4.2	0	0
Exp 2-Exp 3	Sodium/potassium-transporting ATPase subunit beta-3 OS=Homo sapiens GN=ATP1B3 PE=1 SV=1	sp|P54709	31495.7	1	1	5.02	5.02	0	0
Exp 2	Solute carrier family 2, facilitated glucose transporter member 1 OS=Homo sapiens GN=SLC2A1 PE=1 SV=2	sp|P11166	54067.3	1		1.63		0
Exp 2-Exp 3	Solute carrier family 2, facilitated glucose transporter member 3 OS=Homo sapiens GN=SLC2A3 PE=1 SV=1	sp|P11169,sp|Q8TDB8	53908	1	1	1.81	1.81	0	0
Exp 3	Solute carrier family 23 member 2 OS=Homo sapiens GN=SLC23A2 PE=1 SV=1	sp|Q9UGH3	70322.4		1		1.08		0
Exp 2	Sortilin OS=Homo sapiens GN=SORT1 PE=1 SV=3	sp|Q99523	92051.6	1		1.81		0
Exp 3	Sorting nexin-2 OS=Homo sapiens GN=SNX2 PE=1 SV=2	sp|O60749	58454.2		1		2.7		0
Exp 3	Splicing factor 3B subunit 3 OS=Homo sapiens GN=SF3B3 PE=1 SV=4	sp|Q15393	135561		1		1.15		0
Exp 2	Splicing factor U2AF 35 kDa subunit OS=Homo sapiens GN=U2AF1 PE=1 SV=3	sp|Q01081,sp|Q8WU68	27854.2	1		3.33		0
Exp 2	Squalene synthase OS=Homo sapiens GN=FDFT1 PE=1 SV=1	sp|P37268	48098.4	2		6		0
Exp 3	SRA stem-loop-interacting RNA-binding protein, mitochondrial OS=Homo sapiens GN=SLIRP PE=1 SV=1	sp|Q9GZT3	12331		1		12.8		0
Exp 2	Sterol-4-alpha-carboxylate 3-dehydrogenase, decarboxylating OS=Homo sapiens GN=NSDHL PE=1 SV=2	sp|Q15738	41882.8	1		3.49		0
Exp 2-Exp 3	Stomatin-like protein 2 OS=Homo sapiens GN=STOML2 PE=1 SV=1	sp|Q9UJZ1	38516.5	3	3	13.8	13.5	0	0
Exp 2-Exp 3	Stonin-2 OS=Homo sapiens GN=STON2 PE=1 SV=1	sp|Q8WXE9	101148	1	1	0.994	0.994	0	0
Exp 2-Exp 3	Stress-70 protein, mitochondrial OS=Homo sapiens GN=HSPA9 PE=1 SV=2	sp|P38646	73663.3	13	24	26.7	42.1	0	0
Exp 3	Stress-induced-phosphoprotein 1 OS=Homo sapiens GN=STIP1 PE=1 SV=1	sp|P31948	62624.1		1		2.39		0
Exp 3	Structural maintenance of chromosomes flexible hinge domain-containing protein 1 OS=Homo sapiens GN=SMCHD1 PE=1 SV=2	sp|A6NHR9	226362		2		1.05		0
Exp 3	Structural maintenance of chromosomes protein 1A OS=Homo sapiens GN=SMC1A PE=1 SV=2	sp|Q14683	143220		1		1.14		0
Exp 2-Exp 3	Succinate dehydrogenase [ubiquinone] flavoprotein subunit, mitochondrial OS=Homo sapiens GN=SDHA PE=1 SV=2	gb|TGGT1_126520 ,gb|TGME49_015590 ,gb|TGVEG_030210 ,sp|P31040	72673.7	1	1	2.11	2.11	0	0
Exp 3	Succinyl-CoA ligase [ADP-forming] subunit beta, mitochondrial OS=Homo sapiens GN=SUCLA2 PE=1 SV=3	sp|Q9P2R7	50300.1		1		1.94		0
Exp 2	SUMO-activating enzyme subunit 1 OS=Homo sapiens GN=SAE1 PE=1 SV=1	sp|Q9UBE0	38432.1	1		5.78		0
Exp 2-Exp 3	Surfeit locus protein 4 OS=Homo sapiens GN=SURF4 PE=1 SV=3	sp|O15260	30377.4	3	1	17.5	5.95	0	0
Exp 2	SWI/SNF-related matrix-associated actin-dependent regulator of chromatin subfamily A member 5 OS=Homo sapiens GN=SMARCA5 PE=1 SV=1	sp|O60264	121893	1		1.14		0
Exp 3	Syntenin-1 OS=Homo sapiens GN=SDCBP PE=1 SV=1	sp|O00560	32427.3		1		7.72		0
Exp 2-Exp 3	TAR DNA-binding protein 43 OS=Homo sapiens GN=TARDBP PE=1 SV=1	sp|Q13148	44721.7	1	1	2.9	2.9	0	0
Exp 2-Exp 3	T-complex protein 1 subunit alpha OS=Homo sapiens GN=TCP1 PE=1 SV=1	sp|P17987	60327.2	8	8	27.9	18.5	0	0
Exp 2-Exp 3	T-complex protein 1 subunit beta OS=Homo sapiens GN=CCT2 PE=1 SV=4	sp|P78371	57471.9	5	4	17.2	13.3	0	0
Exp 2-Exp 3	T-complex protein 1 subunit delta OS=Homo sapiens GN=CCT4 PE=1 SV=4	sp|P50991	57907.9	13	2	37.7	7.61	0	0
Exp 2-Exp 3	T-complex protein 1 subunit epsilon OS=Homo sapiens GN=CCT5 PE=1 SV=1	sp|P48643	59654.3	4	3	10.2	11.5	0	0
Exp 2-Exp 3	T-complex protein 1 subunit eta OS=Homo sapiens GN=CCT7 PE=1 SV=2	sp|Q99832	59349.8	7	1	23.4	2.58	0	0
Exp 2-Exp 3	T-complex protein 1 subunit gamma OS=Homo sapiens GN=CCT3 PE=1 SV=4	sp|P49368	60517.4	3	9	8.26	24.4	0	0
Exp 2-Exp 3	T-complex protein 1 subunit theta OS=Homo sapiens GN=CCT8 PE=1 SV=4	sp|P50990	59603	3	4	6.02	8.76	0	0
Exp 2-Exp 3	T-complex protein 1 subunit zeta OS=Homo sapiens GN=CCT6A PE=1 SV=3	sp|P40227	58007.3	8	7	23.9	21.7	0	0
Exp 3	Testis-expressed sequence 10 protein OS=Homo sapiens GN=TEX10 PE=1 SV=2	sp|Q9NXF1	105660		1		1.4		0
Exp 2	Thioredoxin-related transmembrane protein 1 OS=Homo sapiens GN=TMX1 PE=1 SV=1	sp|Q9H3N1	31773.9	1		4.29		0
Exp 2	Thioredoxin-related transmembrane protein 2 OS=Homo sapiens GN=TMX2 PE=1 SV=1	sp|Q9Y320	34021.2	1		5.07		0
Exp 3	THO complex subunit 6 homolog OS=Homo sapiens GN=THOC6 PE=1 SV=1	sp|Q86W42	37517		1		4.69		0
Exp 2	Thrombospondin-1 OS=Homo sapiens GN=THBS1 PE=1 SV=2	sp|P07996	129364	1		1.03		0
Exp 3	Torsin-1A OS=Homo sapiens GN=TOR1A PE=1 SV=1	sp|O14656	37792.6		1		3.01		0
Exp 3	Transcription intermediary factor 1-beta OS=Homo sapiens GN=TRIM28 PE=1 SV=5	sp|Q13263	88531		1		1.8		0
Exp 3	Transducin beta-like protein 3 OS=Homo sapiens GN=TBL3 PE=1 SV=2	sp|Q12788	89016		6		11.5		0
Exp 2-Exp 3	Transferrin receptor protein 1 OS=Homo sapiens GN=TFRC PE=1 SV=2	sp|P02786	84855.6	11	5	18.3	9.08	0	0
Exp 3	Transformer-2 protein homolog beta OS=Homo sapiens GN=TRA2B PE=1 SV=1	sp|P62995	33648.7		1		5.56		0
Exp 3	Transgelin-2 OS=Homo sapiens GN=TAGLN2 PE=1 SV=3	sp|P37802	22373.9		1		6.03		0
Exp 2-Exp 3	Transitional endoplasmic reticulum ATPase OS=Homo sapiens GN=VCP PE=1 SV=4	sp|P55072	89306.8	3	3	5.33	5.21	0	0
Exp 2-Exp 3	Transketolase OS=Homo sapiens GN=TKT PE=1 SV=3	sp|P29401	67861.4	5	2	14.1	4.98	0	0
Exp 3	Translation factor GUF1, mitochondrial OS=Homo sapiens GN=GUF1 PE=1 SV=1	sp|Q8N442	74311.7		1		2.24		0
Exp 2	Translation initiation factor eIF-2B subunit beta OS=Homo sapiens GN=EIF2B2 PE=1 SV=3	sp|P49770	38972.1	1		3.42		0
Exp 2-Exp 3	Translational activator GCN1 OS=Homo sapiens GN=GCN1L1 PE=1 SV=6	sp|Q92616	292746	1	1	0.599	0.524	0	0
Exp 3	Translocon-associated protein subunit alpha OS=Homo sapiens GN=SSR1 PE=1 SV=3	sp|P43307	32218		1		5.24		0
Exp 2-Exp 3	Translocon-associated protein subunit delta OS=Homo sapiens GN=SSR4 PE=1 SV=1	sp|P51571	18980.8	3	3	24.9	24.9	0	0
Exp 2-Exp 3	Translocon-associated protein subunit gamma OS=Homo sapiens GN=SSR3 PE=1 SV=1	sp|Q9UNL2	21063.4	1	1	7.57	7.57	0	0
Exp 3	Transmembrane and coiled-coil domain-containing protein 1 OS=Homo sapiens GN=TMCO1 PE=1 SV=1	sp|Q9UM00	21158.3		1		7.98		0
Exp 2-Exp 3	Transmembrane emp24 domain-containing protein 10 OS=Homo sapiens GN=TMED10 PE=1 SV=2	sp|P49755	24959.5	4	3	16.9	18.3	0	0
Exp 2-Exp 3	Transmembrane emp24 domain-containing protein 2 OS=Homo sapiens GN=TMED2 PE=1 SV=1	sp|Q15363	22743.4	3	2	24.9	14.4	0	0
Exp 2-Exp 3	Transmembrane emp24 domain-containing protein 5 OS=Homo sapiens GN=TMED5 PE=1 SV=1	sp|Q9Y3A6	25987.8	2	1	10	5.24	0	0
Exp 2-Exp 3	Transmembrane emp24 domain-containing protein 9 OS=Homo sapiens GN=TMED9 PE=1 SV=2	sp|Q9BVK6	27259.5	3	2	16.2	8.94	0	0
Exp 2	Transmembrane protein 109 OS=Homo sapiens GN=TMEM109 PE=1 SV=1	sp|Q9BVC6	26193.2	1		4.94		0
Exp 3	Transmembrane protein 33 OS=Homo sapiens GN=TMEM33 PE=1 SV=2	sp|P57088	27961.7		1		4.86		0
Exp 3	Transmembrane protein 70, mitochondrial OS=Homo sapiens GN=TMEM70 PE=1 SV=2	sp|Q9BUB7	28952.4		1		4.62		0
Exp 2-Exp 3	Transportin-1 OS=Homo sapiens GN=TNPO1 PE=1 SV=2	sp|Q92973	102341	1	2	1.11	2.78	0	0
Exp 3	Trifunctional enzyme subunit alpha, mitochondrial OS=Homo sapiens GN=HADHA PE=1 SV=2	sp|P40939	82983.9		6		11.9		0
Exp 2	Trifunctional enzyme subunit beta, mitochondrial OS=Homo sapiens GN=HADHB PE=1 SV=3	sp|P55084	51278	2		4.22		0
Exp 3	Trifunctional purine biosynthetic protein adenosine-3 OS=Homo sapiens GN=GART PE=1 SV=1	sp|P22102	107750		1		1.29		0
Exp 2-Exp 3	Triosephosphate isomerase OS=Homo sapiens GN=TPI1 PE=1 SV=2	sp|P60174	26651.1	2	3	11.2	22.9	0	0
Exp 3	Tropomodulin-3 OS=Homo sapiens GN=TMOD3 PE=1 SV=1	sp|Q9NYL9	39578.1		1		3.98		0
Exp 3	Tropomyosin alpha-1 chain OS=Homo sapiens GN=TPM1 PE=1 SV=2	sp|P09493	32692		4		16.5		0
Exp 3	Trypsin precursor - Sus scrofa	sp|P00761	24391.3		5		25.1		0
Exp 3	Trypsin-1 OS=Homo sapiens GN=PRSS1 PE=1 SV=1	sp|P07477,sp|P07478,sp|Q8NHM4	26540		1		8.1		0
Exp 2-Exp 3	Tubulin alpha-1B chain OS=Homo sapiens GN=TUBA1B PE=1 SV=1	sp|P68363	50133.7	13	9	44.3	31.5	0	7		sp|Q9BQE3
Exp 3	Tubulin alpha-1C chain OS=Homo sapiens GN=TUBA1C PE=1 SV=1	sp|Q9BQE3	49877.4		8		26.3		7		sp|P68363
Exp 2-Exp 3	Tubulin beta chain OS=Homo sapiens GN=TUBB PE=1 SV=2	sp|P07437	49652.6	17	16	57.9	57.2	13	12	--sp|P68371,sp|P04350-sp|P68371,sp|P04350-sp|P68371-sp|P68371,sp|P04350-sp|P68371,sp|P04350--sp|P68371,sp|P04350-sp|P68371,sp|P04350-sp|P68371,sp|P04350--sp|P68371,sp|P04350-sp|P68371,sp|P04350-sp|P68371,sp|P04350-sp|P68371,sp|P04350-sp|P68371,sp|P04350	sp|P68371,sp|P04350
Exp 2-Exp 3	Tubulin beta-2C chain OS=Homo sapiens GN=TUBB2C PE=1 SV=1	sp|P68371	49812.7	17	15	57.8	53.3	15	14	sp|P04350-sp|P04350-sp|P04350,sp|P07437-sp|P04350,sp|P07437-sp|P07437-sp|P04350,sp|P07437--sp|P04350,sp|P07437-sp|P04350,sp|P07437-sp|P04350,sp|P07437-sp|P04350,sp|P07437--sp|P04350,sp|P07437-sp|P04350,sp|P07437-sp|P04350,sp|P07437-sp|P04350,sp|P07437-sp|P04350,sp|P07437	sp|P04350,sp|P07437
Exp 2-Exp 3	Tubulin beta-4 chain OS=Homo sapiens GN=TUBB4 PE=1 SV=2	sp|P04350	49567.4	15	13	51.4	47.7	14	12	sp|P68371-sp|P68371-sp|P68371,sp|P07437-sp|P68371,sp|P07437--sp|P68371,sp|P07437-sp|P68371,sp|P07437-sp|P68371,sp|P07437-sp|P68371,sp|P07437-sp|P68371,sp|P07437-sp|P68371,sp|P07437-sp|P68371,sp|P07437-sp|P68371,sp|P07437-sp|P68371,sp|P07437-sp|P68371,sp|P07437	sp|P68371,sp|P07437
Exp 2	U3 small nucleolar RNA-associated protein 15 homolog OS=Homo sapiens GN=UTP15 PE=1 SV=3	sp|Q8TED0	58399	1		1.93		0
Exp 2-Exp 3	U5 small nuclear ribonucleoprotein 200 kDa helicase OS=Homo sapiens GN=SNRNP200 PE=1 SV=2	sp|O75643	244496	1	5	0.702	3.32	0	0
Exp 3	Ubiquitin carboxyl-terminal hydrolase 14 OS=Homo sapiens GN=USP14 PE=1 SV=3	sp|P54578	56052.3		1		2.63		0
Exp 2	Ubiquitin carboxyl-terminal hydrolase 5 OS=Homo sapiens GN=USP5 PE=1 SV=2	sp|P45974	95770.1	1		1.4		0
Exp 3	Ubiquitin-40S ribosomal protein S27a OS=Homo sapiens GN=RPS27A PE=1 SV=2	sp|P62979	17947.6	4	3	17.5	28.2		0
Exp 2	Ubiquitin-conjugating enzyme E2 K OS=Homo sapiens GN=UBE2K PE=1 SV=3	sp|P61086	22389.1	1		14		0
Exp 3	Ubiquitin-conjugating enzyme E2 N OS=Homo sapiens GN=UBE2N PE=1 SV=1	sp|P61088,sp|Q5JXB2	17120.6		1		6.58		0
Exp 3	Ubiquitin-like modifier-activating enzyme 1 OS=Homo sapiens GN=UBA1 PE=1 SV=3	sp|P22314	117832		1		1.13		0
Exp 2-Exp 3	UDP-glucose:glycoprotein glucosyltransferase 1 OS=Homo sapiens GN=UGGT1 PE=1 SV=3	sp|Q9NYU2	177177	1	3	0.9	2.51	0	0
Exp 2	Uncharacterized protein C2orf47, mitochondrial OS=Homo sapiens GN=C2orf47 PE=1 SV=1	sp|Q8WWC4	32527.6	1		3.44		0
Exp 2	Uncharacterized protein KIAA0090 OS=Homo sapiens GN=KIAA0090 PE=1 SV=1	sp|Q8N766	111743	2		2.72		0
Exp 2	UPF0568 protein C14orf166 OS=Homo sapiens GN=C14orf166 PE=1 SV=1	sp|Q9Y224	28051.3	3		19.3		0
Exp 3	UPF0600 protein C5orf51 OS=Homo sapiens GN=C5orf51 PE=1 SV=1	sp|A6NDU8	33603.4		1		4.76		0
Exp 2-Exp 3	Up-regulated during skeletal muscle growth protein 5 OS=Homo sapiens GN=USMG5 PE=1 SV=1	sp|Q96IX5	6440	1	1	25.9	17.2	0	0
Exp 2	Vacuolar protein sorting-associated protein 29 OS=Homo sapiens GN=VPS29 PE=1 SV=1	sp|Q9UBQ0	20488.1	1		7.14		0
Exp 2-Exp 3	Vacuolar protein sorting-associated protein 35 OS=Homo sapiens GN=VPS35 PE=1 SV=2	sp|Q96QK1	91692	1	2	2.01	3.27	0	0
Exp 2	Valyl-tRNA synthetase OS=Homo sapiens GN=VARS PE=1 SV=4	sp|P26640	140460	1		1.27		0
Exp 3	Very long-chain specific acyl-CoA dehydrogenase, mitochondrial OS=Homo sapiens GN=ACADVL PE=1 SV=1	sp|P49748	70373.6		2		3.97		0
Exp 3	Vesicle-fusing ATPase OS=Homo sapiens GN=NSF PE=1 SV=3	sp|P46459	82579.4		4		6.72		0
Exp 2-Exp 3	Vesicle-trafficking protein SEC22b OS=Homo sapiens GN=SEC22B PE=1 SV=4	sp|O75396	24576	1	1	5.58	5.58	0	0
Exp 2-Exp 3	Vinculin OS=Homo sapiens GN=VCL PE=1 SV=4	sp|P18206	123783	1	1	0.97	1.15	0	0
Exp 2	Vitamin K epoxide reductase complex subunit 1-like protein 1 OS=Homo sapiens GN=VKORC1L1 PE=1 SV=2	sp|Q8N0U8	19818.5	1		6.25		0
Exp 2	Vitronectin OS=Homo sapiens GN=VTN PE=1 SV=1	sp|P04004	54288.1	1		3.14		0
Exp 2-Exp 3	Voltage-dependent anion-selective channel protein 1 OS=Homo sapiens GN=VDAC1 PE=1 SV=2	sp|P21796	30755.9	10	7	50.9	33.9	2	1	-sp|P45880,sp|Q9Y277--sp|Q9Y277------	sp|Q9Y277
Exp 2-Exp 3	Voltage-dependent anion-selective channel protein 2 OS=Homo sapiens GN=VDAC2 PE=1 SV=2	sp|P45880	31549.3	5	5	23.8	25.9	1	0	sp|P21796,sp|Q9Y277----
Exp 2-Exp 3	Voltage-dependent anion-selective channel protein 3 OS=Homo sapiens GN=VDAC3 PE=1 SV=1	sp|Q9Y277	30641.9	4	2	14.1	8.13	2	1	sp|P45880,sp|P21796---sp|P21796	sp|P21796
Exp 2	V-type proton ATPase catalytic subunit A OS=Homo sapiens GN=ATP6V1A PE=1 SV=2	sp|P38606	68287.4	6		12.6		0
Exp 3	V-type proton ATPase subunit B, brain isoform OS=Homo sapiens GN=ATP6V1B2 PE=1 SV=3	sp|P21281	56484.1		2		7.05		0
Exp 3	WD repeat-containing protein 3 OS=Homo sapiens GN=WDR3 PE=1 SV=1	sp|Q9UNX4	106084		1		1.48		0
Exp 3	WD repeat-containing protein 36 OS=Homo sapiens GN=WDR36 PE=1 SV=1	sp|Q8NI36	105308		1		1.58		0
Exp 2	Williams-Beuren syndrome chromosomal region 28 protein OS=Homo sapiens GN=WBSCR28 PE=2 SV=2	sp|Q6UE05	29414.6	1		3.4		0
Exp 2-Exp 3	X-ray repair cross-complementing protein 5 OS=Homo sapiens GN=XRCC5 PE=1 SV=3	sp|P13010	82689.1	3	3	6.01	5.87	0	0
Exp 2-Exp 3	X-ray repair cross-complementing protein 6 OS=Homo sapiens GN=XRCC6 PE=1 SV=2	sp|P12956	69828.4	5	2	10.7	4.93	0	0
Exp 2	| organism=Toxoplasma_gondii_GT1 | product=40S ribosomal protein S15, putative | location=TGGT1_chrV:882403-883841(-) | length=150	gb|TGGT1_039300 ,gb|TGME49_013350 ,gb|TGVEG_034990	0	1		0		0
Exp 2	| organism=Toxoplasma_gondii_GT1 | product=40S ribosomal protein S6, putative | location=TGGT1_chrIV:2153576-2154346(+) | length=256	gb|TGGT1_124180 ,gb|TGME49_010690 ,gb|TGVEG_008650	0	1		0		0
Exp 2	| organism=Toxoplasma_gondii_GT1 | product=actin, putative | location=TGGT1_chrIb:1020847-1022409(+) | length=376	gb|TGGT1_021970 ,gb|TGME49_009030 ,gb|TGVEG_039430	0	3		0		2		-sp|P63261,sp|P60709-sp|P63261,sp|P60709
Exp 2	| organism=Toxoplasma_gondii_GT1 | product=beta-tubulin cofactor D, putative | location=TGGT1_chrII:1764294-1775226(-) | length=1874	gb|TGGT1_096810 ,gb|TGME49_097420	0	1		0		0
Exp 3	| organism=Toxoplasma_gondii_GT1 | product=calcium/calmodulin-dependent 3', 5'-cyclic nucleotide phosphodiesterase, putative | location=TGGT1_chrXI:1004768-1018783(-) | length=1531	gb|TGGT1_086750 ,gb|TGGT1_108120 ,gb|TGME49_069690 ,gb|TGME49_110520 ,gb|TGVEG_016920 ,gb|TGVEG_094600	0		1		0		0
Exp 2	| organism=Toxoplasma_gondii_GT1 | product=dense granule protein, putative | location=TGGT1_chrX:988691-989359(-) | length=222	gb|TGGT1_082670 ,gb|TGME49_027280 ,gb|TGVEG_068180	0	1		0		0
Exp 3	| organism=Toxoplasma_gondii_GT1 | product=endonuclease/exonuclease/phosphatase domain-containing protein, putative | location=TGGT1_chrIa:154538-162280(+) | length=682	gb|TGGT1_073540 ,gb|TGME49_093190 ,gb|TGVEG_014710	0		1		0		0
Exp 2	| organism=Toxoplasma_gondii_GT1 | product=histone H4, putative | location=TGGT1_chrVI:505630-505941(-) | length=103	gb|TGGT1_051710 ,gb|TGME49_039260 ,gb|TGVEG_092350	0	1		0		0
Exp 2-Exp 3	| organism=Toxoplasma_gondii_GT1 | product=hypothetical protein | location=TGGT1_chrXII:6782728-6795475(+) | length=1244	gb|TGGT1_105260 ,gb|TGME49_077070 ,gb|TGVEG_027730	0	1	1	0	0	0	0
Exp 2	| organism=Toxoplasma_gondii_GT1 | product=rhoptry antigen, putative | location=TGGT1_chrXII:603456-605105(-) | length=549	gb|TGGT1_042710 ,gb|TGME49_108080 ,gb|TGVEG_069980	0	1		0		0
Exp 2-Exp 3	| organism=Toxoplasma_gondii_GT1 | product=SRS29B (= SAG1, P30) | location=TGGT1_chrVIII:2662614-2663573(+) | length=319	gb|TGGT1_114010 ,gb|TGME49_033460 ,gb|TGVEG_022080	0	1	2	0	0	0	0
Exp 2	| organism=Toxoplasma_gondii_GT1 | product=SRS34A (= SAG2A, P22) | location=TGGT1_chrVIII:4756911-4757471(+) | length=146	gb|TGGT1_109930 ,gb|TGME49_071050 ,gb|TGVEG_018330	0	1		0		0

## Sheet: t=3h
				Total number of peptide		Percentage sequence coverage		Number of shared peptide		Other Proteins
Sample	Protein name	Protein accession numbers	Protein molecular weight (Da)	Exp 2	Exp 3	Exp 2	Exp 3	Exp 2	Exp 3	Exp 2	Exp 3
Exp 3	10 kDa heat shock protein, mitochondrial OS=Homo sapiens GN=HSPE1 PE=1 SV=2	sp|P61604	10913.7		2		23.5		0
Exp 2-Exp 3	116 kDa U5 small nuclear ribonucleoprotein component OS=Homo sapiens GN=EFTUD2 PE=1 SV=1	sp|Q15029	109420	2	5	2.88	6.38	0	0
Exp 2-Exp 3	14-3-3 protein beta/alpha OS=Homo sapiens GN=YWHAB PE=1 SV=3	sp|P31946	28065.1	9	2	45.1	8.54	3	1	-sp|P61981,sp|Q04917,sp|P27348,sp|P63104,sp|P62258---sp|P61981,sp|Q04917,sp|P27348,sp|P63104,sp|P62258---sp|P61981-	sp|P27348,sp|P63104,sp|P62258
Exp 2-Exp 3	14-3-3 protein epsilon OS=Homo sapiens GN=YWHAE PE=1 SV=1	sp|P62258	29157	7	4	35.3	20.4	2	1	--sp|P61981,sp|P31946,sp|Q04917,sp|P27348,sp|P63104---sp|P61981,sp|P31946,sp|Q04917,sp|P27348,sp|P63104-	sp|P31946,sp|P27348,sp|P63104
Exp 2	14-3-3 protein eta OS=Homo sapiens GN=YWHAH PE=1 SV=4	sp|Q04917	28201.6	3		13.4		2		sp|P61981,sp|P31946,sp|P27348,sp|P63104,sp|P62258--sp|P61981,sp|P31946,sp|P27348,sp|P63104,sp|P62258
Exp 2	14-3-3 protein gamma OS=Homo sapiens GN=YWHAG PE=1 SV=2	sp|P61981	28285.1	4		18.6		3		sp|P31946,sp|Q04917,sp|P27348,sp|P63104,sp|P62258-sp|P31946,sp|Q04917,sp|P27348,sp|P63104,sp|P62258--sp|P31946
Exp 2-Exp 3	14-3-3 protein theta OS=Homo sapiens GN=YWHAQ PE=1 SV=1	sp|P27348	27747.4	4	3	20	14.7	2	1	sp|P61981,sp|P31946,sp|Q04917,sp|P63104,sp|P62258-sp|P61981,sp|P31946,sp|Q04917,sp|P63104,sp|P62258--	sp|P31946,sp|P63104,sp|P62258
Exp 2-Exp 3	14-3-3 protein zeta/delta OS=Homo sapiens GN=YWHAZ PE=1 SV=1	sp|P63104	27727.9	7	4	36.7	24.1	2	1	-sp|P61981,sp|P31946,sp|Q04917,sp|P27348,sp|P62258--sp|P61981,sp|P31946,sp|Q04917,sp|P27348,sp|P62258---	sp|P31946,sp|P27348,sp|P62258
Exp 2-Exp 3	26S protease regulatory subunit 10B OS=Homo sapiens GN=PSMC6 PE=1 SV=1	sp|P62333	44156.9	6	4	20.8	14.4	0	0
Exp 2-Exp 3	26S protease regulatory subunit 4 OS=Homo sapiens GN=PSMC1 PE=1 SV=1	sp|P62191	49168.4	4	5	15.5	19.1	1	0	-sp|P62195--
Exp 2-Exp 3	26S protease regulatory subunit 6A OS=Homo sapiens GN=PSMC3 PE=1 SV=3	sp|P17980	49187	5	6	16.4	19.8	0	0
Exp 2-Exp 3	26S protease regulatory subunit 6B OS=Homo sapiens GN=PSMC4 PE=1 SV=2	sp|P43686	47349.7	3	3	16.7	17.2	0	0
Exp 2-Exp 3	26S protease regulatory subunit 7 OS=Homo sapiens GN=PSMC2 PE=1 SV=3	sp|P35998	48617.6	3	4	10.2	12.2	0	0
Exp 2-Exp 3	26S protease regulatory subunit 8 OS=Homo sapiens GN=PSMC5 PE=1 SV=1	sp|P62195	45609.1	3	5	12.1	18.5	1	0	sp|P62191--
Exp 2-Exp 3	26S proteasome non-ATPase regulatory subunit 1 OS=Homo sapiens GN=PSMD1 PE=1 SV=2	sp|Q99460	105821	3	4	5.35	7.45	0	0
Exp 2-Exp 3	26S proteasome non-ATPase regulatory subunit 11 OS=Homo sapiens GN=PSMD11 PE=1 SV=3	sp|O00231	47448.3	3	7	8.77	23.5	0	0
Exp 2-Exp 3	26S proteasome non-ATPase regulatory subunit 12 OS=Homo sapiens GN=PSMD12 PE=1 SV=3	sp|O00232	52888.2	2	6	5.92	18.9	0	0
Exp 2-Exp 3	26S proteasome non-ATPase regulatory subunit 13 OS=Homo sapiens GN=PSMD13 PE=1 SV=2	sp|Q9UNM6	42927.9	4	8	14.9	30.1	0	0
Exp 2-Exp 3	26S proteasome non-ATPase regulatory subunit 14 OS=Homo sapiens GN=PSMD14 PE=1 SV=1	sp|O00487	34558.6	1	3	11	23.5	0	0
Exp 2-Exp 3	26S proteasome non-ATPase regulatory subunit 2 OS=Homo sapiens GN=PSMD2 PE=1 SV=3	sp|Q13200	100184	6	8	10.8	13.4	0	0
Exp 2-Exp 3	26S proteasome non-ATPase regulatory subunit 3 OS=Homo sapiens GN=PSMD3 PE=1 SV=2	sp|O43242	60961.6	2	4	4.49	8.24	0	0
Exp 2	26S proteasome non-ATPase regulatory subunit 5 OS=Homo sapiens GN=PSMD5 PE=1 SV=3	sp|Q16401	56179	2		6.75		0
Exp 2-Exp 3	26S proteasome non-ATPase regulatory subunit 6 OS=Homo sapiens GN=PSMD6 PE=1 SV=1	sp|Q15008	45515.4	1	3	4.11	8.74	0	0
Exp 2-Exp 3	26S proteasome non-ATPase regulatory subunit 7 OS=Homo sapiens GN=PSMD7 PE=1 SV=2	sp|P51665	37007.5	3	2	15.4	9.88	0	0
Exp 2-Exp 3	26S proteasome non-ATPase regulatory subunit 8 OS=Homo sapiens GN=PSMD8 PE=1 SV=2	sp|P48556	39595.9	1	1	4.57	4.29	0	0
Exp 3	28S ribosomal protein S16, mitochondrial OS=Homo sapiens GN=MRPS16 PE=1 SV=1	sp|Q9Y3D3	15327.4		1		5.84		0
Exp 3	28S ribosomal protein S17, mitochondrial OS=Homo sapiens GN=MRPS17 PE=1 SV=1	sp|Q9Y2R5	14484		1		6.92		0
Exp 2-Exp 3	28S ribosomal protein S22, mitochondrial OS=Homo sapiens GN=MRPS22 PE=1 SV=1	sp|P82650	41263.5	2	1	8.89	3.06	0	0
Exp 3	28S ribosomal protein S23, mitochondrial OS=Homo sapiens GN=MRPS23 PE=1 SV=2	sp|Q9Y3D9	21752.8		2		10.5		0
Exp 3	28S ribosomal protein S25, mitochondrial OS=Homo sapiens GN=MRPS25 PE=1 SV=1	sp|P82663	20098.6		2		14.5		0
Exp 2-Exp 3	28S ribosomal protein S27, mitochondrial OS=Homo sapiens GN=MRPS27 PE=1 SV=3	sp|Q92552	47594.7	3	1	9.18	2.66	0	0
Exp 2-Exp 3	28S ribosomal protein S29, mitochondrial OS=Homo sapiens GN=DAP3 PE=1 SV=1	sp|P51398	45549.7	4	4	14.3	15.1	0	0
Exp 3	28S ribosomal protein S31, mitochondrial OS=Homo sapiens GN=MRPS31 PE=1 SV=3	sp|Q92665	45302.1		1		2.78		0
Exp 3	28S ribosomal protein S34, mitochondrial OS=Homo sapiens GN=MRPS34 PE=1 SV=2	sp|P82930	25633.1		1		6.88		0
Exp 2-Exp 3	28S ribosomal protein S35, mitochondrial OS=Homo sapiens GN=MRPS35 PE=1 SV=1	sp|P82673	36827	1	2	3.1	7.12	0	0
Exp 2-Exp 3	28S ribosomal protein S5, mitochondrial OS=Homo sapiens GN=MRPS5 PE=1 SV=2	sp|P82675	47989.6	1	1	3.72	3.26	0	0
Exp 2-Exp 3	28S ribosomal protein S7, mitochondrial OS=Homo sapiens GN=MRPS7 PE=1 SV=2	sp|Q9Y2R9	28116.7	1	1	4.55	4.96	0	0
Exp 2-Exp 3	28S ribosomal protein S9, mitochondrial OS=Homo sapiens GN=MRPS9 PE=1 SV=2	sp|P82933	45818	1	1	3.28	3.28	0	0
Exp 3	39S ribosomal protein L10, mitochondrial OS=Homo sapiens GN=MRPL10 PE=1 SV=3	sp|Q7Z7H8	29265.2		1		7.28		0
Exp 2	39S ribosomal protein L11, mitochondrial OS=Homo sapiens GN=MRPL11 PE=1 SV=1	sp|Q9Y3B7	20665.9	1		5.73		0
Exp 2-Exp 3	39S ribosomal protein L13, mitochondrial OS=Homo sapiens GN=MRPL13 PE=1 SV=1	sp|Q9BYD1	20674.7	1	1	5.62	5.62	0	0
Exp 3	39S ribosomal protein L14, mitochondrial OS=Homo sapiens GN=MRPL14 PE=1 SV=1	sp|Q6P1L8	15929.7		1		6.9		0
Exp 2	39S ribosomal protein L15, mitochondrial OS=Homo sapiens GN=MRPL15 PE=1 SV=1	sp|Q9P015	33403.6	1		5.74		0
Exp 2-Exp 3	39S ribosomal protein L17, mitochondrial OS=Homo sapiens GN=MRPL17 PE=1 SV=1	sp|Q9NRX2	20033.2	1	1	8.57	8.57	0	0
Exp 2	39S ribosomal protein L2, mitochondrial OS=Homo sapiens GN=MRPL2 PE=1 SV=2	sp|Q5T653	33283.3	1		8.2		0
Exp 2	39S ribosomal protein L20, mitochondrial OS=Homo sapiens GN=MRPL20 PE=1 SV=1	sp|Q9BYC9	17425.1	2		14.1		0
Exp 3	39S ribosomal protein L21, mitochondrial OS=Homo sapiens GN=MRPL21 PE=1 SV=2	sp|Q7Z2W9	22797.1		1		4.88		0
Exp 2-Exp 3	39S ribosomal protein L22, mitochondrial OS=Homo sapiens GN=MRPL22 PE=1 SV=1	sp|Q9NWU5	23623.5	1	1	7.77	6.31	0	0
Exp 3	39S ribosomal protein L23, mitochondrial OS=Homo sapiens GN=MRPL23 PE=1 SV=1	sp|Q16540	17763.1		2		24.2		0
Exp 3	39S ribosomal protein L24, mitochondrial OS=Homo sapiens GN=MRPL24 PE=1 SV=1	sp|Q96A35	24897		1		6.02		0
Exp 2	39S ribosomal protein L28, mitochondrial OS=Homo sapiens GN=MRPL28 PE=1 SV=4	sp|Q13084	30140.1	1		8.98		0
Exp 3	39S ribosomal protein L37, mitochondrial OS=Homo sapiens GN=MRPL37 PE=1 SV=2	sp|Q9BZE1	48100.5		1		3.78		0
Exp 2	39S ribosomal protein L39, mitochondrial OS=Homo sapiens GN=MRPL39 PE=1 SV=3	sp|Q9NYK5	38694.4	1		4.44		0
Exp 2	39S ribosomal protein L4, mitochondrial OS=Homo sapiens GN=MRPL4 PE=1 SV=1	sp|Q9BYD3	34901.6	1		8.04		0
Exp 3	39S ribosomal protein L41, mitochondrial OS=Homo sapiens GN=MRPL41 PE=1 SV=1	sp|Q8IXM3	15365.3		1		24.1		0
Exp 3	39S ribosomal protein L43, mitochondrial OS=Homo sapiens GN=MRPL43 PE=1 SV=1	sp|Q8N983	23412.5		1		5.12		0
Exp 2-Exp 3	39S ribosomal protein L44, mitochondrial OS=Homo sapiens GN=MRPL44 PE=1 SV=1	sp|Q9H9J2	37518.1	1	1	3.92	5.12	0	0
Exp 3	39S ribosomal protein L47, mitochondrial OS=Homo sapiens GN=MRPL47 PE=1 SV=2	sp|Q9HD33	29433.6		1		4.8		0
Exp 3	39S ribosomal protein L48, mitochondrial OS=Homo sapiens GN=MRPL48 PE=1 SV=2	sp|Q96GC5	23917.8		1		6.13		0
Exp 2-Exp 3	39S ribosomal protein L49, mitochondrial OS=Homo sapiens GN=MRPL49 PE=1 SV=1	sp|Q13405	19180.3	1	1	7.23	8.43	0	0
Exp 2-Exp 3	3-hydroxyacyl-CoA dehydratase 3 OS=Homo sapiens GN=PTPLAD1 PE=1 SV=2	sp|Q9P035	43143.1	2	2	9.67	9.67	0	0
Exp 2-Exp 3	3-hydroxyacyl-CoA dehydrogenase type-2 OS=Homo sapiens GN=HSD17B10 PE=1 SV=3	sp|Q99714	26905.1	8	4	55.9	31.4	0	0
Exp 2	3-hydroxyisobutyryl-CoA hydrolase, mitochondrial OS=Homo sapiens GN=HIBCH PE=1 SV=2	sp|Q6NVY1	43466	1		3.11		0
Exp 2-Exp 3	3-ketoacyl-CoA thiolase, mitochondrial OS=Homo sapiens GN=ACAA2 PE=1 SV=2	sp|P42765	41906.2	1	2	6.55	9.32	0	0
Exp 2-Exp 3	3-ketoacyl-CoA thiolase, peroxisomal OS=Homo sapiens GN=ACAA1 PE=1 SV=2	sp|P09110	44274.1	1	1	3.07	3.07	0	0
Exp 3	3-mercaptopyruvate sulfurtransferase OS=Homo sapiens GN=MPST PE=1 SV=3	sp|P25325	33160.8		1		5.39		0
Exp 2-Exp 3	40S ribosomal protein S10 OS=Homo sapiens GN=RPS10 PE=1 SV=1	sp|P46783	18880.3	1	3	5.45	23	0	0
Exp 2-Exp 3	40S ribosomal protein S11 OS=Homo sapiens GN=RPS11 PE=1 SV=3	sp|P62280	18413.3	4	2	22.8	17.7	0	0
Exp 3	40S ribosomal protein S12 OS=Homo sapiens GN=RPS12 PE=1 SV=3	sp|P25398	14496.8		2		18.2		0
Exp 2-Exp 3	40S ribosomal protein S13 OS=Homo sapiens GN=RPS13 PE=1 SV=2	sp|P62277	17205.3	5	5	29.8	26.5	0	0
Exp 2-Exp 3	40S ribosomal protein S14 OS=Homo sapiens GN=RPS14 PE=1 SV=3	sp|P62263	16254.9	4	5	36.4	37.7	0	0
Exp 2-Exp 3	40S ribosomal protein S15 OS=Homo sapiens GN=RPS15 PE=1 SV=2	sp|P62841	17022.8	1	1	13.1	13.1	0	0
Exp 2-Exp 3	40S ribosomal protein S15a OS=Homo sapiens GN=RPS15A PE=1 SV=2	sp|P62244	14822	2	5	17.7	46.2	0	0
Exp 2-Exp 3	40S ribosomal protein S16 OS=Homo sapiens GN=RPS16 PE=1 SV=2	sp|P62249	16427.9	6	6	37.7	40.4	0	0
Exp 2-Exp 3	40S ribosomal protein S17 OS=Homo sapiens GN=RPS17 PE=1 SV=2	sp|P08708	15532.5	4	6	41.5	49.6	0	0
Exp 2-Exp 3	40S ribosomal protein S18 OS=Homo sapiens GN=RPS18 PE=1 SV=3	sp|P62269	17701.3	4	8	24.3	44.1	0	0
Exp 2-Exp 3	40S ribosomal protein S19 OS=Homo sapiens GN=RPS19 PE=1 SV=2	sp|P39019	16042.5	5	5	28.3	23.4	0	0
Exp 2-Exp 3	40S ribosomal protein S2 OS=Homo sapiens GN=RPS2 PE=1 SV=2	sp|P15880	31307.2	4	5	18.1	19.8	0	0
Exp 2-Exp 3	40S ribosomal protein S20 OS=Homo sapiens GN=RPS20 PE=1 SV=1	sp|P60866	13355	2	3	16	25.2	0	0
Exp 2-Exp 3	40S ribosomal protein S23 OS=Homo sapiens GN=RPS23 PE=1 SV=3	sp|P62266	15789.7	3	1	18.9	7.69	1	0	--gb|TGME49_029670 ,gb|TGVEG_025830 ,gb|TGGT1_118100 ,sp|P53396
Exp 2-Exp 3	40S ribosomal protein S24 OS=Homo sapiens GN=RPS24 PE=1 SV=1	sp|P62847	15405.8	2	2	20.3	20.3	0	0
Exp 2-Exp 3	40S ribosomal protein S25 OS=Homo sapiens GN=RPS25 PE=1 SV=1	sp|P62851	13725	3	4	16.8	24	0	0
Exp 2-Exp 3	40S ribosomal protein S26 OS=Homo sapiens GN=RPS26 PE=1 SV=3	sp|P62854	12997.5	1	1	13	13	0	0
Exp 3	40S ribosomal protein S27 OS=Homo sapiens GN=RPS27 PE=1 SV=3	sp|P42677,sp|Q71UM5	9442.9		2		25		0
Exp 3	40S ribosomal protein S28 OS=Homo sapiens GN=RPS28 PE=1 SV=1	sp|P62857	7822.9		1		17.4		0
Exp 3	40S ribosomal protein S29 OS=Homo sapiens GN=RPS29 PE=1 SV=2	sp|P62273	6658.9		1		19.6		0
Exp 2-Exp 3	40S ribosomal protein S3 OS=Homo sapiens GN=RPS3 PE=1 SV=2	sp|P23396	26670.5	12	14	57.2	60.9	0	0
Exp 2-Exp 3	40S ribosomal protein S3a OS=Homo sapiens GN=RPS3A PE=1 SV=2	sp|P61247	29927.3	4	4	17.4	17.8	0	0
Exp 2-Exp 3	40S ribosomal protein S4, X isoform OS=Homo sapiens GN=RPS4X PE=1 SV=2	sp|P62701	29581.3	11	7	41.1	31.2	3	0	---sp|Q8TD47------sp|Q8TD47-sp|Q8TD47
Exp 2	40S ribosomal protein S4, Y isoform 2 OS=Homo sapiens GN=RPS4Y2 PE=1 SV=3	sp|Q8TD47	29278.1	4		12.5		3		-sp|P62701-sp|P62701-sp|P62701
Exp 2-Exp 3	40S ribosomal protein S5 OS=Homo sapiens GN=RPS5 PE=1 SV=4	sp|P46782	22859	3	3	23.5	23.5	0	0
Exp 2-Exp 3	40S ribosomal protein S6 OS=Homo sapiens GN=RPS6 PE=1 SV=1	sp|P62753	28663.7	5	5	24.9	25.7	0	0
Exp 2-Exp 3	40S ribosomal protein S7 OS=Homo sapiens GN=RPS7 PE=1 SV=1	sp|P62081	22109.5	2	6	17.5	43.8	0	0
Exp 2-Exp 3	40S ribosomal protein S8 OS=Homo sapiens GN=RPS8 PE=1 SV=2	sp|P62241	24188.4	6	5	36.1	31.7	0	0
Exp 2-Exp 3	40S ribosomal protein S9 OS=Homo sapiens GN=RPS9 PE=1 SV=3	sp|P46781	22574.5	2	10	10.3	41.2	0	0
Exp 2-Exp 3	40S ribosomal protein SA OS=Homo sapiens GN=RPSA PE=1 SV=4	sp|P08865	32836.1	5	6	27.8	35.6	0	0
Exp 2-Exp 3	4F2 cell-surface antigen heavy chain OS=Homo sapiens GN=SLC3A2 PE=1 SV=3	sp|P08195	67978.4	7	10	14.4	25.1	0	0
Exp 2	4-hydroxyphenylpyruvate dioxygenase-like protein OS=Homo sapiens GN=HPDL PE=1 SV=1	sp|Q96IR7	39368.1	2		10.5		0
Exp 2-Exp 3	60 kDa heat shock protein, mitochondrial OS=Homo sapiens GN=HSPD1 PE=1 SV=2	sp|P10809	61037.7	25	29	57.9	66.1	0	0
Exp 2-Exp 3	60 kDa SS-A/Ro ribonucleoprotein OS=Homo sapiens GN=TROVE2 PE=1 SV=2	sp|P10155	60654.1	2	1	4.46	2.42	0	0
Exp 2-Exp 3	60S acidic ribosomal protein P0 OS=Homo sapiens GN=RPLP0 PE=1 SV=1	sp|P05388	34256.3	7	7	37.2	36.9	0	0
Exp 2-Exp 3	60S acidic ribosomal protein P1 OS=Homo sapiens GN=RPLP1 PE=1 SV=1	sp|P05386	11496.1	3	3	66.7	66.7	1	1	--sp|P05387	sp|P05387
Exp 2-Exp 3	60S acidic ribosomal protein P2 OS=Homo sapiens GN=RPLP2 PE=1 SV=1	sp|P05387	11647.4	4	3	70.4	41.7	1	1	sp|P05386---	sp|P05386
Exp 2-Exp 3	60S ribosomal protein L10 OS=Homo sapiens GN=RPL10 PE=1 SV=4	sp|P27635	24586.6	5	4	30.4	28	0	0
Exp 2-Exp 3	60S ribosomal protein L10a OS=Homo sapiens GN=RPL10A PE=1 SV=2	sp|P62906	24814	1	3	5.99	19.4	0	0
Exp 2-Exp 3	60S ribosomal protein L11 OS=Homo sapiens GN=RPL11 PE=1 SV=2	sp|P62913	20235.2	2	3	12.9	20.8	0	0
Exp 2-Exp 3	60S ribosomal protein L12 OS=Homo sapiens GN=RPL12 PE=1 SV=1	sp|P30050	17801.1	7	5	57.6	43	0	0
Exp 2-Exp 3	60S ribosomal protein L13 OS=Homo sapiens GN=RPL13 PE=1 SV=4	sp|P26373	24244.2	3	4	15.2	20.4	0	0
Exp 2-Exp 3	60S ribosomal protein L13a OS=Homo sapiens GN=RPL13A PE=1 SV=2	sp|P40429	23559.9	2	3	11.3	15.3	0	0
Exp 2-Exp 3	60S ribosomal protein L14 OS=Homo sapiens GN=RPL14 PE=1 SV=4	sp|P50914	23414.3	3	3	15.3	15.3	0	0
Exp 2-Exp 3	60S ribosomal protein L15 OS=Homo sapiens GN=RPL15 PE=1 SV=2	sp|P61313	24128.5	4	3	20.6	16.2	0	0
Exp 3	60S ribosomal protein L17 OS=Homo sapiens GN=RPL17 PE=1 SV=3	sp|P18621	21379.4		4		20.1		0
Exp 2-Exp 3	60S ribosomal protein L18 OS=Homo sapiens GN=RPL18 PE=1 SV=2	sp|Q07020	21617.2	5	4	30.9	25.5	0	0
Exp 2-Exp 3	60S ribosomal protein L18a OS=Homo sapiens GN=RPL18A PE=1 SV=2	sp|Q02543	20744.6	3	3	20.5	20.5	0	0
Exp 2-Exp 3	60S ribosomal protein L19 OS=Homo sapiens GN=RPL19 PE=1 SV=1	sp|P84098	23449.4	3	2	13.8	13.3	0	0
Exp 3	60S ribosomal protein L21 OS=Homo sapiens GN=RPL21 PE=1 SV=2	sp|P46778	18547		3		27.5		0
Exp 2-Exp 3	60S ribosomal protein L22 OS=Homo sapiens GN=RPL22 PE=1 SV=2	sp|P35268	14769.3	3	1	39.1	8.59	0	0
Exp 2	60S ribosomal protein L22-like 1 OS=Homo sapiens GN=RPL22L1 PE=1 SV=2	sp|Q6P5R6	14588.9	1		19.7		0
Exp 2-Exp 3	60S ribosomal protein L23 OS=Homo sapiens GN=RPL23 PE=1 SV=1	sp|P62829	14847.9	3	5	30.7	34.3	0	0
Exp 2-Exp 3	60S ribosomal protein L23a OS=Homo sapiens GN=RPL23A PE=1 SV=1	sp|P62750	17678.2	2	4	14.7	28.8	0	0
Exp 2-Exp 3	60S ribosomal protein L24 OS=Homo sapiens GN=RPL24 PE=1 SV=1	sp|P83731	17761.5	2	4	14	24.2	0	0
Exp 3	60S ribosomal protein L26 OS=Homo sapiens GN=RPL26 PE=1 SV=1	sp|P61254	17240.4		2		11.7		0
Exp 2-Exp 3	60S ribosomal protein L27 OS=Homo sapiens GN=RPL27 PE=1 SV=2	sp|P61353	15780.4	1	1	6.62	6.62	0	0
Exp 2-Exp 3	60S ribosomal protein L27a OS=Homo sapiens GN=RPL27A PE=1 SV=2	sp|P46776	16543.4	2	5	15.5	31.1	0	0
Exp 2-Exp 3	60S ribosomal protein L28 OS=Homo sapiens GN=RPL28 PE=1 SV=3	sp|P46779	15729.9	1	2	5.84	13.9	0	0
Exp 2-Exp 3	60S ribosomal protein L3 OS=Homo sapiens GN=RPL3 PE=1 SV=2	sp|P39023	46091.5	5	5	13.6	22.3	0	0
Exp 2-Exp 3	60S ribosomal protein L30 OS=Homo sapiens GN=RPL30 PE=1 SV=2	sp|P62888	12766.7	2	4	24.3	34.8	0	0
Exp 2-Exp 3	60S ribosomal protein L31 OS=Homo sapiens GN=RPL31 PE=1 SV=1	sp|P62899	14445.2	2	3	18.4	25.6	0	0
Exp 2-Exp 3	60S ribosomal protein L32 OS=Homo sapiens GN=RPL32 PE=1 SV=2	sp|P62910	15842.4	1	2	10.4	17.8	0	0
Exp 2	60S ribosomal protein L34 OS=Homo sapiens GN=RPL34 PE=1 SV=3	sp|P49207	13275.1	1		6.84		0
Exp 2-Exp 3	60S ribosomal protein L35 OS=Homo sapiens GN=RPL35 PE=1 SV=2	sp|P42766	14534.5	2	1	18.7	8.13	0	0
Exp 3	60S ribosomal protein L35a OS=Homo sapiens GN=RPL35A PE=1 SV=2	sp|P18077	12520.1		1		8.18		0
Exp 2-Exp 3	60S ribosomal protein L36 OS=Homo sapiens GN=RPL36 PE=1 SV=3	sp|Q9Y3U8	12236.2	1	2	10.5	19	0	0
Exp 3	60S ribosomal protein L37a OS=Homo sapiens GN=RPL37A PE=1 SV=2	sp|P61513	10257.4		2		28.3		0
Exp 3	60S ribosomal protein L38 OS=Homo sapiens GN=RPL38 PE=1 SV=2	sp|P63173	8200.5		3		31.4		0
Exp 2-Exp 3	60S ribosomal protein L4 OS=Homo sapiens GN=RPL4 PE=1 SV=5	sp|P36578	47681.1	7	5	23.7	16.6	0	0
Exp 2-Exp 3	60S ribosomal protein L5 OS=Homo sapiens GN=RPL5 PE=1 SV=3	sp|P46777	34345.5	2	3	9.43	15.2	0	0
Exp 2-Exp 3	60S ribosomal protein L6 OS=Homo sapiens GN=RPL6 PE=1 SV=3	sp|Q02878	32711.3	5	4	20.8	17.4	0	0
Exp 2-Exp 3	60S ribosomal protein L7 OS=Homo sapiens GN=RPL7 PE=1 SV=1	sp|P18124	29209.7	7	6	28.6	29	0	0
Exp 2-Exp 3	60S ribosomal protein L7a OS=Homo sapiens GN=RPL7A PE=1 SV=2	sp|P62424	29978.3	7	7	26.3	25.9	0	0
Exp 3	60S ribosomal protein L7-like 1 OS=Homo sapiens GN=RPL7L1 PE=1 SV=1	sp|Q6DKI1	28644.1		2		9.76		0
Exp 2-Exp 3	60S ribosomal protein L8 OS=Homo sapiens GN=RPL8 PE=1 SV=2	sp|P62917	28006.8	2	2	10.5	10.5	0	0
Exp 2-Exp 3	60S ribosomal protein L9 OS=Homo sapiens GN=RPL9 PE=1 SV=1	sp|P32969	21845.7	4	7	29.7	55.7	0	0
Exp 3	60S ribosome subunit biogenesis protein NIP7 homolog OS=Homo sapiens GN=NIP7 PE=1 SV=1	sp|Q9Y221	20444.9		1		15.6		0
Exp 2-Exp 3	6-phosphofructokinase type C OS=Homo sapiens GN=PFKP PE=1 SV=2	sp|Q01813	85579.4	12	19	21.9	38.8	1	2	sp|P17858-----------	sp|P17858,sp|P08237
Exp 2-Exp 3	6-phosphofructokinase, liver type OS=Homo sapiens GN=PFKL PE=1 SV=6	sp|P17858	85001.2	8	12	19	26.3	1	2	-sp|Q01813------	sp|Q01813,sp|P08237
Exp 3	6-phosphofructokinase, muscle type OS=Homo sapiens GN=PFKM PE=1 SV=2	sp|P08237	85165.5		5		7.95		1		sp|Q01813,sp|P17858
Exp 2	6-phosphogluconolactonase OS=Homo sapiens GN=PGLS PE=1 SV=2	sp|O95336	27529.5	2		16.3		0
Exp 2-Exp 3	78 kDa glucose-regulated protein OS=Homo sapiens GN=HSPA5 PE=1 SV=2	sp|P11021	72316.7	17	21	31.8	44	1	1	--------------sp|P11142,sp|P08107--	sp|P11142,sp|P08107
Exp 2	7-dehydrocholesterol reductase OS=Homo sapiens GN=DHCR7 PE=1 SV=1	sp|Q9UBM7	54473	1		2.32		0
Exp 2-Exp 3	Acetolactate synthase-like protein OS=Homo sapiens GN=ILVBL PE=1 SV=2	sp|A1L0T0	67849.1	1	1	3.01	3.64	0	0
Exp 2-Exp 3	Acetyl-CoA acetyltransferase, mitochondrial OS=Homo sapiens GN=ACAT1 PE=1 SV=1	sp|P24752	45181.8	3	3	11.2	13.3	0	0
Exp 2	Acidic leucine-rich nuclear phosphoprotein 32 family member B OS=Homo sapiens GN=ANP32B PE=1 SV=1	sp|Q92688	28770.6	2		10.8		0
Exp 2	Acidic leucine-rich nuclear phosphoprotein 32 family member E OS=Homo sapiens GN=ANP32E PE=1 SV=1	sp|Q9BTT0	30675.3	1		5.97		0
Exp 2	Aconitate hydratase, mitochondrial OS=Homo sapiens GN=ACO2 PE=1 SV=2	sp|Q99798	85410	6		14.1		0
Exp 2-Exp 3	Actin, alpha cardiac muscle 1 OS=Homo sapiens GN=ACTC1 PE=1 SV=1	sp|P68032,sp|P68133	42002.1	10	11	30.2	29.7	9	10	sp|P63261,sp|P60709-sp|P63261,sp|P60709-sp|P63261,sp|P60709-sp|P63261,sp|P60709-gb|TGGT1_021970 ,sp|P63261,gb|TGVEG_039430 ,gb|TGME49_009030 ,sp|P60709-sp|P63261,sp|P60709-sp|P63261,sp|P60709-gb|TGGT1_021970 ,sp|P63261,gb|TGVEG_039430 ,gb|TGME49_009030 ,sp|P60709--sp|P63261,sp|P60709	sp|P63261
Exp 2-Exp 3	Actin, cytoplasmic 1 OS=Homo sapiens GN=ACTB PE=1 SV=1	sp|P60709,sp|P63261	41719.8	18	19	63.2	58.7	10	10	sp|P68032,sp|P68133-sp|P68032,sp|P68133--sp|P68032,sp|P68133--sp|P68032,sp|P68133--gb|TGGT1_021970 ,gb|TGVEG_039430 ,sp|P68032,gb|TGME49_009030 ,sp|P68133--sp|P68032,sp|P68133-sp|P68032,sp|P68133-gb|TGGT1_021970 ,gb|TGVEG_039430 ,sp|P68032,gb|TGME49_009030 ,sp|P68133----sp|P68032,sp|P68133--gb|TGGT1_021970 ,gb|TGVEG_039430 ,gb|TGME49_009030	sp|P68032,sp|P68133
Exp 2	Actin-related protein 2 OS=Homo sapiens GN=ACTR2 PE=1 SV=1	sp|P61160	44743.7	1		3.05		0
Exp 2	Actin-related protein 2/3 complex subunit 2 OS=Homo sapiens GN=ARPC2 PE=1 SV=1	sp|O15144	34315.7	3		13.3		0
Exp 2-Exp 3	Actin-related protein 2/3 complex subunit 3 OS=Homo sapiens GN=ARPC3 PE=1 SV=3	sp|O15145	20529.8	2	2	13.5	13.5	0	0
Exp 2-Exp 3	Actin-related protein 2/3 complex subunit 4 OS=Homo sapiens GN=ARPC4 PE=1 SV=3	sp|P59998	19649.4	3	1	14.9	6.55	0	0
Exp 2	Actin-related protein 3 OS=Homo sapiens GN=ACTR3 PE=1 SV=3	sp|P61158	47353.8	1		7.18		0
Exp 3	Activator of 90 kDa heat shock protein ATPase homolog 1 OS=Homo sapiens GN=AHSA1 PE=1 SV=1	sp|O95433	38256.4		4		18.3		0
Exp 2	Active regulator of SIRT1 OS=Homo sapiens GN=RPS19BP1 PE=1 SV=1	sp|Q86WX3	15416.2	1		9.56		0
Exp 2-Exp 3	Acyl-CoA dehydrogenase family member 9, mitochondrial OS=Homo sapiens GN=ACAD9 PE=1 SV=1	sp|Q9H845	68744.8	1	4	1.93	9.98	0	0
Exp 3	Acyl-protein thioesterase 1 OS=Homo sapiens GN=LYPLA1 PE=1 SV=1	sp|O75608	24652.2		4		26.5		0
Exp 3	Acyl-protein thioesterase 2 OS=Homo sapiens GN=LYPLA2 PE=1 SV=1	sp|O95372	24719.2		1		3.46		0
Exp 2-Exp 3	Adenine phosphoribosyltransferase OS=Homo sapiens GN=APRT PE=1 SV=2	sp|P07741	19590.5	3	6	25.6	45.6	0	0
Exp 2	Adenosine kinase OS=Homo sapiens GN=ADK PE=1 SV=2	sp|P55263	40528.6	1		4.42		0
Exp 2	Adenosylhomocysteinase OS=Homo sapiens GN=AHCY PE=1 SV=4	sp|P23526	47699.1	5		15.5		0
Exp 2	Adenylate kinase 2, mitochondrial OS=Homo sapiens GN=AK2 PE=1 SV=2	sp|P54819	26461	1		5.44		0
Exp 3	Adenylate kinase isoenzyme 6 OS=Homo sapiens GN=TAF9 PE=1 SV=1	sp|Q9Y3D8	20043.8		1		9.3		0
Exp 2-Exp 3	Adenylosuccinate lyase OS=Homo sapiens GN=ADSL PE=1 SV=2	sp|P30566	54872.5	2	1	6.2	2.27	0	0
Exp 2-Exp 3	Adenylosuccinate synthetase isozyme 2 OS=Homo sapiens GN=ADSS PE=1 SV=3	sp|P30520	50079.8	1	1	2.19	2.19	0	0
Exp 2	Adenylyl cyclase-associated protein 1 OS=Homo sapiens GN=CAP1 PE=1 SV=5	sp|Q01518	51883.6	2		7.58		0
Exp 2-Exp 3	Adipocyte plasma membrane-associated protein OS=Homo sapiens GN=APMAP PE=1 SV=2	sp|Q9HDC9	46463.5	1	1	2.64	5.53	0	0
Exp 2-Exp 3	ADP/ATP translocase 2 OS=Homo sapiens GN=SLC25A5 PE=1 SV=7	sp|P05141	32835.5	10	7	34.9	25.2	6	4	--sp|P12236-sp|P12236-sp|P12236-sp|P12236--sp|P12236--sp|P12236	sp|P12236
Exp 2-Exp 3	ADP/ATP translocase 3 OS=Homo sapiens GN=SLC25A6 PE=1 SV=4	sp|P12236	32849.1	9	7	35.6	29.5	6	4	--sp|P05141-sp|P05141-sp|P05141-sp|P05141-sp|P05141--sp|P05141	sp|P05141
Exp 3	ADP-dependent glucokinase OS=Homo sapiens GN=ADPGK PE=1 SV=1	sp|Q9BRR6	54070.5		1		4.43		0
Exp 2-Exp 3	ADP-ribosylation factor 3 OS=Homo sapiens GN=ARF3 PE=1 SV=2	sp|P61204,sp|P84077	20583.7	9	12	51.9	63	5	8	sp|P84085-sp|P84085,sp|P18085-sp|P84085,sp|P18085--sp|P84085,sp|P18085----sp|P62330,sp|P84085,sp|P18085	sp|P84085,sp|P18085
Exp 2-Exp 3	ADP-ribosylation factor 4 OS=Homo sapiens GN=ARF4 PE=1 SV=3	sp|P18085	20493.6	8	12	47.8	60.6	4	7	sp|P84085,sp|P84077,sp|P61204--sp|P84085,sp|P84077,sp|P61204--sp|P84085,sp|P84077,sp|P61204---sp|P62330,sp|P84085,sp|P84077,sp|P61204	sp|P84085,sp|P84077,sp|P61204,sp|P62330
Exp 2-Exp 3	ADP-ribosylation factor 5 OS=Homo sapiens GN=ARF5 PE=1 SV=2	sp|P84085	20512.1	7	11	41.1	59.4	5	8	sp|P84077,sp|P61204-sp|P84077,sp|P61204,sp|P18085-sp|P84077,sp|P61204,sp|P18085-sp|P84077,sp|P61204,sp|P18085--sp|P62330,sp|P84077,sp|P61204,sp|P18085-	sp|P84077,sp|P61204,sp|P18085
Exp 2-Exp 3	ADP-ribosylation factor 6 OS=Homo sapiens GN=ARF6 PE=1 SV=2	sp|P62330	20065	2	4	9.71	27.4	1	1	-sp|P84085,sp|P84077,sp|P61204,sp|P18085	sp|P84085,sp|P84077,sp|P61204,sp|P18085
Exp 2-Exp 3	ADP-ribosylation factor-like protein 1 OS=Homo sapiens GN=ARL1 PE=1 SV=1	sp|P40616	20400.2	4	5	34.8	35.4	0	0
Exp 2-Exp 3	ADP-ribosylation factor-like protein 2 OS=Homo sapiens GN=ARL2 PE=1 SV=4	sp|P36404	20861.3	1	4	5.98	23.4	0	0
Exp 2	ADP-sugar pyrophosphatase OS=Homo sapiens GN=NUDT5 PE=1 SV=1	sp|Q9UKK9	24309.8	1		5.94		0
Exp 3	AFG3-like protein 2 OS=Homo sapiens GN=AFG3L2 PE=1 SV=2	sp|Q9Y4W6	88568.7		1		1.38		0
Exp 2-Exp 3	Aladin OS=Homo sapiens GN=AAAS PE=1 SV=1	sp|Q9NRG9	59556.1	1	1	2.38	2.38	0	0
Exp 2-Exp 3	Alanyl-tRNA synthetase, cytoplasmic OS=Homo sapiens GN=AARS PE=1 SV=2	sp|P49588	106795	5	11	7.75	16.7	0	0
Exp 3	Alcohol dehydrogenase class-3 OS=Homo sapiens GN=ADH5 PE=1 SV=4	sp|P11766	39705.8		1		4.28		0
Exp 2-Exp 3	Aldehyde dehydrogenase family 16 member A1 OS=Homo sapiens GN=ALDH16A1 PE=1 SV=2	sp|Q8IZ83	85108.8	2	1	3.12	1.5	0	0
Exp 2-Exp 3	Aldehyde dehydrogenase X, mitochondrial OS=Homo sapiens GN=ALDH1B1 PE=1 SV=3	sp|P30837	57188.6	3	3	8.12	8.12	0	0
Exp 2	Aldehyde dehydrogenase, mitochondrial OS=Homo sapiens GN=ALDH2 PE=1 SV=2	sp|P05091	56363.4	1		2.32		0
Exp 2	Aldose 1-epimerase OS=Homo sapiens GN=GALM PE=1 SV=1	sp|Q96C23	37747.2	1		4.97		0
Exp 2	Aldose reductase OS=Homo sapiens GN=AKR1B1 PE=1 SV=3	sp|P15121	35835.9	4		15.2		0
Exp 2-Exp 3	Alkyldihydroxyacetonephosphate synthase, peroxisomal OS=Homo sapiens GN=AGPS PE=1 SV=1	sp|O00116	72895.3	1	3	2.58	7.75	0	0
Exp 2	All-trans-retinol 13,14-reductase OS=Homo sapiens GN=RETSAT PE=2 SV=2	sp|Q6NUM9	66803.3	1		1.97		0
Exp 3	Alpha-(1,6)-fucosyltransferase OS=Homo sapiens GN=FUT8 PE=1 SV=2	sp|Q9BYC5	66498.9		1		2.09		0
Exp 2	Alpha-1,3-mannosyl-glycoprotein 4-beta-N-acetylglucosaminyltransferase A OS=Homo sapiens GN=MGAT4A PE=1 SV=1	sp|Q9UM21	61528.6	1		3.55		0
Exp 2-Exp 3	Alpha-actinin-1 OS=Homo sapiens GN=ACTN1 PE=1 SV=2	sp|P12814	103043	27	9	42.4	12.9	11	5	--sp|O43707-sp|O43707--sp|O43707--sp|O43707-sp|O43707-sp|O43707-----sp|O43707--sp|O43707--sp|O43707-----sp|O43707--sp|O43707-	sp|O43707
Exp 2-Exp 3	Alpha-actinin-4 OS=Homo sapiens GN=ACTN4 PE=1 SV=2	sp|O43707	104839	17	12	26.2	19.2	11	5	sp|P12814-sp|P12814-sp|P12814-sp|P12814--sp|P12814-sp|P12814--sp|P12814-sp|P12814---sp|P12814--sp|P12814--sp|P12814	sp|P12814
Exp 2-Exp 3	Alpha-aminoadipic semialdehyde dehydrogenase OS=Homo sapiens GN=ALDH7A1 PE=1 SV=5	sp|P49419	58469.6	3	2	7.05	5.19	0	0
Exp 2-Exp 3	Alpha-centractin OS=Homo sapiens GN=ACTR1A PE=1 SV=1	sp|P61163	42597.2	3	2	12	10.1	2	0	sp|P42025-sp|P42025-
Exp 2-Exp 3	Alpha-enolase OS=Homo sapiens GN=ENO1 PE=1 SV=2	sp|P06733	47152.2	13	2	47.7	6.68	0	0
Exp 2-Exp 3	Alpha-mannosidase 2 OS=Homo sapiens GN=MAN2A1 PE=1 SV=2	sp|Q16706	131128	1	8	1.22	9.18	0	0
Exp 2-Exp 3	Alpha-parvin OS=Homo sapiens GN=PARVA PE=1 SV=1	sp|Q9NVD7	42226.7	1	2	3.76	7.53	0	0
Exp 2-Exp 3	Alpha-soluble NSF attachment protein OS=Homo sapiens GN=NAPA PE=1 SV=3	sp|P54920,sp|Q9H115	33216.1	1	1	3.73	3.73	0	0
Exp 2-Exp 3	Aminoacyl tRNA synthase complex-interacting multifunctional protein 1 OS=Homo sapiens GN=AIMP1 PE=1 SV=2	sp|Q12904	34335	1	1	6.73	5.77	0	0
Exp 2-Exp 3	Aminoacyl tRNA synthase complex-interacting multifunctional protein 2 OS=Homo sapiens GN=AIMP2 PE=1 SV=2	sp|Q13155	35331.3	3	2	16.9	9.06	0	0
Exp 3	Anaphase-promoting complex subunit 1 OS=Homo sapiens GN=ANAPC1 PE=1 SV=1	sp|Q9H1A4	216485		1		0.72		0
Exp 2	Anaphase-promoting complex subunit 4 OS=Homo sapiens GN=ANAPC4 PE=1 SV=2	sp|Q9UJX5	92101.5	1		1.73		0
Exp 2	Anaphase-promoting complex subunit 7 OS=Homo sapiens GN=ANAPC7 PE=1 SV=4	sp|Q9UJX3	66839.7	1		2.5		0
Exp 2	Annexin A11 OS=Homo sapiens GN=ANXA11 PE=1 SV=1	sp|P50995	54373.7	1		2.18		0
Exp 2-Exp 3	Annexin A2 OS=Homo sapiens GN=ANXA2 PE=1 SV=2	sp|P07355	38588.1	14	4	47.5	15.9	0
Exp 2-Exp 3	Annexin A5 OS=Homo sapiens GN=ANXA5 PE=1 SV=2	sp|P08758	35920.6	9	2	40.9	9.69	0	0
Exp 2	Annexin A6 OS=Homo sapiens GN=ANXA6 PE=1 SV=3	sp|P08133	75859.5	4		9.36		0
Exp 2	Antigen peptide transporter 1 OS=Homo sapiens GN=TAP1 PE=1 SV=2	sp|Q03518	87201.4	1		1.73		0
Exp 3	Antigen peptide transporter 2 OS=Homo sapiens GN=TAP2 PE=1 SV=1	sp|Q03519	75647.5		2		3.79		0
Exp 2-Exp 3	AP-1 complex subunit mu-2 OS=Homo sapiens GN=AP1M2 PE=1 SV=4	sp|Q9Y6Q5	48091.3	1	1	2.36	3.31	0	0
Exp 3	AP-1 complex subunit sigma-1A OS=Homo sapiens GN=AP1S1 PE=1 SV=1	sp|P61966	18715.9		1		5.7		0
Exp 2-Exp 3	AP-2 complex subunit beta OS=Homo sapiens GN=AP2B1 PE=1 SV=1	sp|P63010	104537	4	1	6.94	2.24	0	0
Exp 3	AP-3 complex subunit beta-1 OS=Homo sapiens GN=AP3B1 PE=1 SV=3	sp|O00203	121306		1		1.01		0
Exp 3	AP-3 complex subunit delta-1 OS=Homo sapiens GN=AP3D1 PE=1 SV=1	sp|O14617	130144		1		1.91		0
Exp 3	Apolipoprotein A-I OS=Homo sapiens GN=APOA1 PE=1 SV=1	sp|P02647	30760.5		1		5.99		0
Exp 2-Exp 3	Apoptosis inhibitor 5 OS=Homo sapiens GN=API5 PE=1 SV=2	sp|Q9BZZ5	57545.3	1	1	3.53	3.53	0	0
Exp 2-Exp 3	Apoptosis regulator BAX OS=Homo sapiens GN=BAX PE=1 SV=1	sp|Q07812	21167.2	3	5	19.8	31.2	0	0
Exp 2-Exp 3	Apoptosis-inducing factor 1, mitochondrial OS=Homo sapiens GN=AIFM1 PE=1 SV=1	sp|O95831	66883.5	5	1	13.2	2.12	0	0
Exp 3	Arf-GAP domain and FG repeats-containing protein 1 OS=Homo sapiens GN=AGFG1 PE=1 SV=2	sp|P52594	58241.5		1		1.78		0
Exp 2-Exp 3	Arginyl-tRNA synthetase, cytoplasmic OS=Homo sapiens GN=RARS PE=1 SV=2	sp|P54136	75364	4	7	9.7	13.8	0	0
Exp 2-Exp 3	Asparagine synthetase [glutamine-hydrolyzing] OS=Homo sapiens GN=ASNS PE=1 SV=4	sp|P08243	64353.7	3	7	7.66	20.1	0	0
Exp 2	Aspartate aminotransferase, cytoplasmic OS=Homo sapiens GN=GOT1 PE=1 SV=3	sp|P17174	46230.1	4		15.5		0
Exp 2-Exp 3	Aspartate aminotransferase, mitochondrial OS=Homo sapiens GN=GOT2 PE=1 SV=3	sp|P00505	47500.6	6	1	19.1	3.26	0	0
Exp 3	Aspartyl aminopeptidase OS=Homo sapiens GN=DNPEP PE=1 SV=1	sp|Q9ULA0	52410.6		1		5.89		0
Exp 2-Exp 3	Aspartyl-tRNA synthetase, cytoplasmic OS=Homo sapiens GN=DARS PE=1 SV=2	sp|P14868	57118.7	2	5	4.99	14.8	0	0
Exp 2-Exp 3	Ataxin-10 OS=Homo sapiens GN=ATXN10 PE=1 SV=1	sp|Q9UBB4	53472.7	1	2	2.11	6.32	0	0
Exp 3	Atlastin-3 OS=Homo sapiens GN=ATL3 PE=1 SV=1	sp|Q6DD88,sp|Q8NHH9	60525.2		1		1.66		0
Exp 2-Exp 3	ATP synthase subunit a OS=Homo sapiens GN=MT-ATP6 PE=1 SV=1	sp|P00846	24801.6	1	1	4.42	4.42	0	0
Exp 2-Exp 3	ATP synthase subunit alpha, mitochondrial OS=Homo sapiens GN=ATP5A1 PE=1 SV=1	sp|P25705	59734.1	21	16	50.8	40.3	0	0
Exp 2-Exp 3	ATP synthase subunit b, mitochondrial OS=Homo sapiens GN=ATP5F1 PE=1 SV=2	sp|P24539	28890.8	5	4	24.6	21.1	0	0
Exp 2-Exp 3	ATP synthase subunit beta, mitochondrial OS=Homo sapiens GN=ATP5B PE=1 SV=3	sp|P06576	56542.5	19	21	61.2	65	0	0
Exp 2-Exp 3	ATP synthase subunit d, mitochondrial OS=Homo sapiens GN=ATP5H PE=1 SV=3	sp|O75947	18473.9	3	4	29.8	39.1	0	0
Exp 3	ATP synthase subunit f, mitochondrial OS=Homo sapiens GN=ATP5J2 PE=1 SV=3	sp|P56134	10900.4		2		25.5		0
Exp 3	ATP synthase subunit g, mitochondrial OS=Homo sapiens GN=ATP5L PE=1 SV=3	sp|O75964	11410.5		2		21.4		0
Exp 2-Exp 3	ATP synthase subunit gamma, mitochondrial OS=Homo sapiens GN=ATP5C1 PE=1 SV=1	sp|P36542	32980	3	2	12.1	8.39	0	0
Exp 2-Exp 3	ATP synthase subunit O, mitochondrial OS=Homo sapiens GN=ATP5O PE=1 SV=1	sp|P48047	23259.4	8	7	54.5	47.9	0	0
Exp 3	ATPase ASNA1 OS=Homo sapiens GN=ASNA1 PE=1 SV=2	sp|O43681	38775.5		1		2.87		0
Exp 3	ATPase family AAA domain-containing protein 3A OS=Homo sapiens GN=ATAD3A PE=1 SV=2	sp|Q9NVI7	71352.2		2		5.52		0
Exp 2	ATPase family AAA domain-containing protein 3B OS=Homo sapiens GN=ATAD3B PE=1 SV=1	sp|Q5T9A4	72556	3		6.64		0
Exp 2-Exp 3	ATP-binding cassette sub-family D member 3 OS=Homo sapiens GN=ABCD3 PE=1 SV=1	sp|P28288	75461.2	2	2	4.7	5.61	0	0
Exp 2	ATP-binding cassette sub-family E member 1 OS=Homo sapiens GN=ABCE1 PE=1 SV=1	sp|P61221	67298.4	1		2.5		0
Exp 3	ATP-binding cassette sub-family F member 1 OS=Homo sapiens GN=ABCF1 PE=1 SV=2	sp|Q8NE71	95910.2		1		1.54		0
Exp 3	ATP-binding cassette sub-family G member 2 OS=Homo sapiens GN=ABCG2 PE=1 SV=3	sp|Q9UNQ0	72299.4		1		1.83		0
Exp 2-Exp 3	ATP-citrate synthase OS=Homo sapiens GN=ACLY PE=1 SV=3	sp|P53396	120825	3	1	3.18	1.45	1	0	--sp|P62266,gb|TGME49_029670 ,gb|TGVEG_025830 ,gb|TGGT1_118100
Exp 3	ATP-dependent Clp protease ATP-binding subunit clpX-like, mitochondrial OS=Homo sapiens GN=CLPX PE=1 SV=2	sp|O76031	69206.7		1		2.21		0
Exp 2-Exp 3	ATP-dependent RNA helicase A OS=Homo sapiens GN=DHX9 PE=1 SV=4	sp|Q08211	140944	17	29	19.1	30.3	0	0
Exp 2-Exp 3	ATP-dependent RNA helicase DDX1 OS=Homo sapiens GN=DDX1 PE=1 SV=2	sp|Q92499	82415.1	4	6	8.78	14.3	0	0
Exp 3	ATP-dependent RNA helicase DDX18 OS=Homo sapiens GN=DDX18 PE=1 SV=2	sp|Q9NVP1	75391.7		3		5.67		0
Exp 3	ATP-dependent RNA helicase DDX19A OS=Homo sapiens GN=DDX19A PE=1 SV=1	sp|Q9NUU7	53957.9		3		7.74		0
Exp 2	ATP-dependent RNA helicase DDX39A OS=Homo sapiens GN=DDX39A PE=1 SV=2	sp|O00148	49111.7	3		9.84		2		-sp|Q13838-sp|Q13838
Exp 2-Exp 3	ATP-dependent RNA helicase DDX3X OS=Homo sapiens GN=DDX3X PE=1 SV=3	sp|O00571	73227.7	2	7	3.47	14	1	0	sp|P17844-
Exp 3	ATP-dependent RNA helicase SUPV3L1, mitochondrial OS=Homo sapiens GN=SUPV3L1 PE=1 SV=1	sp|Q8IYB8	87976.8		1		1.27		0
Exp 3	AT-rich interactive domain-containing protein 3A OS=Homo sapiens GN=ARID3A PE=1 SV=2	sp|Q99856	62871.7		4		13.3		0
Exp 2-Exp 3	BAG family molecular chaperone regulator 2 OS=Homo sapiens GN=BAG2 PE=1 SV=1	sp|O95816	23754.5	1	1	5.21	5.21	0	0
Exp 2	Basic leucine zipper and W2 domain-containing protein 2 OS=Homo sapiens GN=BZW2 PE=1 SV=1	sp|Q9Y6E2	48146	1		4.53		0
Exp 2-Exp 3	Basigin OS=Homo sapiens GN=BSG PE=1 SV=2	sp|P35613	42181.7	1	2	4.68	7.27	0	0
Exp 3	B-cell receptor-associated protein 29 OS=Homo sapiens GN=BCAP29 PE=1 SV=2	sp|Q9UHQ4	28303.6		1		3.73		0
Exp 2-Exp 3	B-cell receptor-associated protein 31 OS=Homo sapiens GN=BCAP31 PE=1 SV=3	sp|P51572	27974.6	3	4	15.9	14.2	0	0
Exp 3	B-cell scaffold protein with ankyrin repeats OS=Homo sapiens GN=BANK1 PE=1 SV=3	sp|Q8NDB2	89266.6		1		1.53		0
Exp 3	Beta-1,4-galactosyltransferase 1 OS=Homo sapiens GN=B4GALT1 PE=1 SV=5	sp|P15291	43903		1		4.77		0
Exp 2	Beta-catenin-like protein 1 OS=Homo sapiens GN=CTNNBL1 PE=1 SV=1	sp|Q8WYA6	65157.2	1		2.13		0
Exp 2-Exp 3	Beta-centractin OS=Homo sapiens GN=ACTR1B PE=1 SV=1	sp|P42025	42276.4	2	1	7.71	6.12	2	0	sp|P61163-sp|P61163
Exp 2-Exp 3	Bifunctional aminoacyl-tRNA synthetase OS=Homo sapiens GN=EPRS PE=1 SV=5	sp|P07814	170575	2	7	1.72	6.42	0	0
Exp 3	Bifunctional coenzyme A synthase OS=Homo sapiens GN=COASY PE=1 SV=4	sp|Q13057	62311.5		1		2.84		0
Exp 2-Exp 3	Bifunctional methylenetetrahydrofolate dehydrogenase/cyclohydrolase, mitochondrial OS=Homo sapiens GN=MTHFD2 PE=1 SV=2	sp|P13995	37877.1	3	1	16	6.57	0	0
Exp 3	Bifunctional UDP-N-acetylglucosamine 2-epimerase/N-acetylmannosamine kinase OS=Homo sapiens GN=GNE PE=1 SV=1	sp|Q9Y223	79258.1		1		2.08		0
Exp 2	Brefeldin A-inhibited guanine nucleotide-exchange protein 2 OS=Homo sapiens GN=ARFGEF2 PE=1 SV=3	sp|Q9Y6D5	202024	1		0.728		0
Exp 2	BRI3-binding protein OS=Homo sapiens GN=BRI3BP PE=1 SV=1	sp|Q8WY22	27818.1	1		7.57		0
Exp 2-Exp 3	C-1-tetrahydrofolate synthase, cytoplasmic OS=Homo sapiens GN=MTHFD1 PE=1 SV=3	sp|P11586	101544	13	19	16.9	26.5	0	0
Exp 2-Exp 3	CAAX prenyl protease 1 homolog OS=Homo sapiens GN=ZMPSTE24 PE=1 SV=2	sp|O75844	54798	2	1	6.74	3.37	0	0
Exp 2-Exp 3	CAD protein OS=Homo sapiens GN=CAD PE=1 SV=3	sp|P27708	242964	1	7	0.539	4.49	0	0
Exp 3	Cadherin-1 OS=Homo sapiens GN=CDH1 PE=1 SV=3	sp|P12830	97439.6		1		1.59		0
Exp 2-Exp 3	Calcium-binding mitochondrial carrier protein Aralar2 OS=Homo sapiens GN=SLC25A13 PE=1 SV=2	sp|Q9UJS0	74159.2	5	7	11	18.8	0	0
Exp 2-Exp 3	Calcium-binding mitochondrial carrier protein SCaMC-1 OS=Homo sapiens GN=SLC25A24 PE=1 SV=2	sp|Q6NUK1	53338.6	3	1	10.7	2.73	0	0
Exp 2-Exp 3	Calcium-binding protein p22 OS=Homo sapiens GN=CHP PE=1 SV=3	sp|Q99653	22439.2	1	1	6.15	6.15	0	0
Exp 2	Calcyclin-binding protein OS=Homo sapiens GN=CACYBP PE=1 SV=2	sp|Q9HB71	26192.3	1		8.77		0
Exp 2	Calmodulin OS=Homo sapiens GN=CALM1 PE=1 SV=2	sp|P62158	16820	2		22.1		0
Exp 2-Exp 3	Calnexin OS=Homo sapiens GN=CANX PE=1 SV=2	sp|P27824	67552.2	8	12	20.9	22.6	0	0
Exp 2-Exp 3	Calpain small subunit 1 OS=Homo sapiens GN=CAPNS1 PE=1 SV=1	sp|P04632	28298.6	4	1	43.7	8.96	0	0
Exp 3	Calpain-2 catalytic subunit OS=Homo sapiens GN=CAPN2 PE=1 SV=6	sp|P17655	79981.1		1		2.14		0
Exp 2-Exp 3	Calreticulin OS=Homo sapiens GN=CALR PE=1 SV=1	sp|P27797	48124.9	5	1	20.6	6.95	0	0
Exp 3	Carbamoyl-phosphate synthase [ammonia], mitochondrial OS=Homo sapiens GN=CPS1 PE=1 SV=2	sp|P31327	164925		2		1.73		0
Exp 2	Carbonic anhydrase 2 OS=Homo sapiens GN=CA2 PE=1 SV=2	sp|P00918	29228.6	1		6.15		0
Exp 3	Casein kinase II subunit alpha' OS=Homo sapiens GN=CSNK2A2 PE=1 SV=1	sp|P19784	41196.5		1		3.43		0
Exp 3	Caspase-14 OS=Homo sapiens GN=CASP14 PE=1 SV=2	sp|P31944	27661.8		1		5.79		0
Exp 2-Exp 3	Cat eye syndrome critical region protein 5 OS=Homo sapiens GN=CECR5 PE=1 SV=1	sp|Q9BXW7	46303.6	2	2	7.09	7.09	0	0
Exp 2	Catechol O-methyltransferase domain-containing protein 1 OS=Homo sapiens GN=COMTD1 PE=1 SV=1	sp|Q86VU5	28791.7	1		3.05		0
Exp 2-Exp 3	Catenin alpha-1 OS=Homo sapiens GN=CTNNA1 PE=1 SV=1	sp|P35221	100055	7	15	13.5	24.4	0	0
Exp 2-Exp 3	Catenin beta-1 OS=Homo sapiens GN=CTNNB1 PE=1 SV=1	sp|P35222	85479	1	5	4.48	9.22	0	2		sp|P14923
Exp 3	Catenin delta-1 OS=Homo sapiens GN=CTNND1 PE=1 SV=1	sp|O60716	108154		4		5.89		0
Exp 3	CCR4-NOT transcription complex subunit 1 OS=Homo sapiens GN=CNOT1 PE=1 SV=2	sp|A5YKK6	266927		1		0.505		0
Exp 2-Exp 3	CDGSH iron-sulfur domain-containing protein 2 OS=Homo sapiens GN=CISD2 PE=1 SV=1	sp|Q8N5K1	15260.7	1	2	10.4	19.3	0	0
Exp 3	CDK5 regulatory subunit-associated protein 3 OS=Homo sapiens GN=CDK5RAP3 PE=1 SV=2	sp|Q96JB5	56903.6		3		7.31		0
Exp 2-Exp 3	CDP-diacylglycerol--inositol 3-phosphatidyltransferase OS=Homo sapiens GN=CDIPT PE=1 SV=1	sp|O14735	23522.3	2	3	12.2	17.4	0	0
Exp 3	Cell differentiation protein RCD1 homolog OS=Homo sapiens GN=RQCD1 PE=1 SV=1	sp|Q92600	33614.2		1		4.01		0
Exp 2-Exp 3	Cell division control protein 42 homolog OS=Homo sapiens GN=CDC42 PE=1 SV=2	sp|P60953	21240.7	3	2	20.9	15.7	0	0
Exp 3	Centromere protein V OS=Homo sapiens GN=CENPV PE=1 SV=1	sp|Q7Z7K6	29928.2		1		4.73		0
Exp 3	Centromere/kinetochore protein zw10 homolog OS=Homo sapiens GN=ZW10 PE=1 SV=3	sp|O43264	88814.5		1		2.05		0
Exp 2	Ceruloplasmin OS=Homo sapiens GN=CP PE=1 SV=1	sp|P00450	122190	1		1.03		0
Exp 2	Chloride intracellular channel protein 1 OS=Homo sapiens GN=CLIC1 PE=1 SV=4	sp|O00299	26905.3	1		7.47		0
Exp 2	Chloride intracellular channel protein 4 OS=Homo sapiens GN=CLIC4 PE=1 SV=4	sp|Q9Y696	28755.6	1		7.11		0
Exp 2-Exp 3	Cholesterol side-chain cleavage enzyme, mitochondrial OS=Homo sapiens GN=CYP11A1 PE=1 SV=2	sp|P05108	60086	4	3	10.9	8.64	0	0
Exp 2	Chromobox protein homolog 3 OS=Homo sapiens GN=CBX3 PE=1 SV=4	sp|Q13185	20794	1		8.74		0
Exp 3	Chromodomain-helicase-DNA-binding protein 3 OS=Homo sapiens GN=CHD3 PE=1 SV=3	sp|Q12873,sp|Q14839	226579		1		0.85		0
Exp 3	Cirhin OS=Homo sapiens GN=CIRH1A PE=1 SV=1	sp|Q969X6	76873.5		4		9.48		0
Exp 2-Exp 3	Citrate synthase, mitochondrial OS=Homo sapiens GN=CS PE=1 SV=2	sp|O75390	51695.7	2	1	10.9	2.58	0	0
Exp 2-Exp 3	Clathrin heavy chain 1 OS=Homo sapiens GN=CLTC PE=1 SV=5	sp|Q00610	191601	12	31	9.91	26.3	0	0
Exp 2-Exp 3	Claudin-4 OS=Homo sapiens GN=CLDN4 PE=1 SV=1	sp|O14493,sp|O15551,sp|O95484,sp|P56747	22059.2	1	1	7.66	7.66	0	0
Exp 3	Cleavage stimulation factor subunit 3 OS=Homo sapiens GN=CSTF3 PE=1 SV=1	sp|Q12996	82906.2		1		2.23		0
Exp 2	Coactosin-like protein OS=Homo sapiens GN=COTL1 PE=1 SV=3	sp|Q14019	15927.2	1		11.3		0
Exp 2	Coagulation factor V OS=Homo sapiens GN=F5 PE=1 SV=4	sp|P12259	251692	3		1.8		0
Exp 2-Exp 3	Coatomer subunit alpha OS=Homo sapiens GN=COPA PE=1 SV=2	sp|P53621	138331	4	17	5.31	19	0	0
Exp 2-Exp 3	Coatomer subunit beta OS=Homo sapiens GN=COPB1 PE=1 SV=3	sp|P53618	107128	2	11	2.2	17.1	0	0
Exp 2-Exp 3	Coatomer subunit delta OS=Homo sapiens GN=ARCN1 PE=1 SV=1	sp|P48444	57193.2	2	5	4.5	11	0	0
Exp 3	Coatomer subunit epsilon OS=Homo sapiens GN=COPE PE=1 SV=3	sp|O14579	34464.9		2		13.6		0
Exp 2-Exp 3	Coatomer subunit gamma OS=Homo sapiens GN=COPG PE=1 SV=1	sp|Q9Y678	97701.4	10	9	17.5	15.7	0	0
Exp 2-Exp 3	Coatomer subunit zeta-1 OS=Homo sapiens GN=COPZ1 PE=1 SV=1	sp|P61923	20180.9	6	4	36.2	31.6	0	0
Exp 2-Exp 3	Cofilin-1 OS=Homo sapiens GN=CFL1 PE=1 SV=3	sp|P23528	18485.1	6	4	42.2	42.2	3	0	sp|Q9Y281--sp|Q9Y281---sp|Q9Y281
Exp 2	Cofilin-2 OS=Homo sapiens GN=CFL2 PE=1 SV=1	sp|Q9Y281	18719.3	4		28.9		3		sp|P23528-sp|P23528--sp|P23528
Exp 2	Coiled-coil domain-containing protein 109A OS=Homo sapiens GN=CCDC109A PE=1 SV=1	sp|Q8NE86	39849.7	2		9.4		0
Exp 3	Coiled-coil domain-containing protein 47 OS=Homo sapiens GN=CCDC47 PE=1 SV=1	sp|Q96A33	55856.9		1		4.97		0
Exp 3	Coiled-coil domain-containing protein 51 OS=Homo sapiens GN=CCDC51 PE=1 SV=2	sp|Q96ER9	45793		1		2.43		0
Exp 3	Coilin OS=Homo sapiens GN=COIL PE=1 SV=1	sp|P38432	62591.3		1		1.74		0
Exp 2	Complement C1q tumor necrosis factor-related protein 6 OS=Homo sapiens GN=C1QTNF6 PE=1 SV=3	sp|Q9BXI9	28651.3	1		4.63		0
Exp 2	Complement C3 OS=Homo sapiens GN=C3 PE=1 SV=2	sp|P01024	187131	2		1.38		0
Exp 2	Complement C4-A OS=Homo sapiens GN=C4A PE=1 SV=1	sp|P0C0L4,sp|P0C0L5	192755	8		3.73		0
Exp 2-Exp 3	Complement component 1 Q subcomponent-binding protein, mitochondrial OS=Homo sapiens GN=C1QBP PE=1 SV=1	sp|Q07021	31344.6	4	2	21.6	11	0	0
Exp 3	Complement decay-accelerating factor OS=Homo sapiens GN=CD55 PE=1 SV=4	sp|P08174	41382.1		1		2.1		0
Exp 3	Condensin complex subunit 1 OS=Homo sapiens GN=NCAPD2 PE=1 SV=3	sp|Q15021	157168		3		3.35		0
Exp 2	Condensin complex subunit 2 OS=Homo sapiens GN=NCAPH PE=1 SV=3	sp|Q15003	82547.1	1		1.75		0
Exp 2-Exp 3	Condensin complex subunit 3 OS=Homo sapiens GN=NCAPG PE=1 SV=1	sp|Q9BPX3	114320	1	4	1.18	5.02	0	0
Exp 3	Conserved oligomeric Golgi complex subunit 5 OS=Homo sapiens GN=COG5 PE=1 SV=3	sp|Q9UP83	92727.4		1		1.67		0
Exp 3	COP9 signalosome complex subunit 3 OS=Homo sapiens GN=COPS3 PE=1 SV=3	sp|Q9UNS2	47856.5		1		4.73		0
Exp 3	COP9 signalosome complex subunit 4 OS=Homo sapiens GN=COPS4 PE=1 SV=1	sp|Q9BT78	46252.2		1		4.93		0
Exp 2	Coproporphyrinogen-III oxidase, mitochondrial OS=Homo sapiens GN=CPOX PE=1 SV=3	sp|P36551	50133.9	1		2.86		0
Exp 2-Exp 3	Core histone macro-H2A,1 OS=Homo sapiens GN=H2AFY PE=1 SV=4	sp|O75367	39600.9	7	1	30.4	5.38	0	0
Exp 2	Creatine kinase U-type, mitochondrial OS=Homo sapiens GN=CKMT1A PE=1 SV=1	sp|P12532	47020	2		8.87		0
Exp 2-Exp 3	CTP synthase 1 OS=Homo sapiens GN=CTPS PE=1 SV=2	sp|P17812	66672.7	8	9	19	20.6	0	0
Exp 2-Exp 3	Cullin-1 OS=Homo sapiens GN=CUL1 PE=1 SV=2	sp|Q13616	89663.4	1	1	1.55	1.55	0	0
Exp 2-Exp 3	Cullin-2 OS=Homo sapiens GN=CUL2 PE=1 SV=2	sp|Q13617	86967.4	1	1	1.61	1.61	0	0
Exp 2-Exp 3	Cullin-3 OS=Homo sapiens GN=CUL3 PE=1 SV=2	sp|Q13618	88914.1	1	1	1.3	1.3	0	0
Exp 2-Exp 3	Cullin-4A OS=Homo sapiens GN=CUL4A PE=1 SV=3	sp|Q13619,sp|Q13620	87665.7	1	1	1.45	1.45	0	0
Exp 2-Exp 3	Cullin-associated NEDD8-dissociated protein 1 OS=Homo sapiens GN=CAND1 PE=1 SV=2	sp|Q86VP6	136363	10	15	10.8	18	0	0
Exp 2-Exp 3	Cyclin-dependent kinase 1 OS=Homo sapiens GN=CDK1 PE=1 SV=2	sp|P06493	34065.4	5	6	23.2	30.3	1	1	--sp|P24941--	sp|P24941
Exp 2-Exp 3	Cyclin-dependent kinase 2 OS=Homo sapiens GN=CDK2 PE=1 SV=2	sp|P24941	33912.7	3	3	13.8	13.8	1	1	--sp|P06493	sp|P06493
Exp 3	Cyclin-dependent kinase 2-associated protein 1 OS=Homo sapiens GN=CDK2AP1 PE=1 SV=1	sp|O14519	12347.4		1		11.3		0
Exp 3	Cyclin-dependent kinase 9 OS=Homo sapiens GN=CDK9 PE=1 SV=3	sp|P50750	42761.1		1		2.69		0
Exp 3	Cystathionine beta-synthase OS=Homo sapiens GN=CBS PE=1 SV=2	sp|P35520	60569.3		1		5.26		0
Exp 2-Exp 3	Cysteine and glycine-rich protein 1 OS=Homo sapiens GN=CSRP1 PE=1 SV=3	sp|P21291	20549.1	1	2	7.77	13	0	0
Exp 2	Cysteine and histidine-rich domain-containing protein 1 OS=Homo sapiens GN=CHORDC1 PE=1 SV=2	sp|Q9UHD1	37471.7	1		4.52		0
Exp 2-Exp 3	Cytochrome b5 OS=Homo sapiens GN=CYB5A PE=1 SV=2	sp|P00167	15312.3	1	1	15.7	6.72	0	0
Exp 2-Exp 3	Cytochrome b5 type B OS=Homo sapiens GN=CYB5B PE=1 SV=2	sp|O43169	16314.4	1	1	23.3	23.3	0	0
Exp 2-Exp 3	Cytochrome b-c1 complex subunit 1, mitochondrial OS=Homo sapiens GN=UQCRC1 PE=1 SV=3	sp|P31930	52627.9	1	2	2.08	8.12	0	0
Exp 3	Cytochrome b-c1 complex subunit 10 OS=Homo sapiens GN=UQCR11 PE=2 SV=1	sp|O14957	6551.7		1		21.4		0
Exp 2-Exp 3	Cytochrome b-c1 complex subunit 2, mitochondrial OS=Homo sapiens GN=UQCRC2 PE=1 SV=3	sp|P22695	48425.4	3	3	10.8	9.71	0	0
Exp 3	Cytochrome b-c1 complex subunit 7 OS=Homo sapiens GN=UQCRB PE=1 SV=2	sp|P14927	13513.3		1		11.7		0
Exp 3	Cytochrome b-c1 complex subunit Rieske, mitochondrial OS=Homo sapiens GN=UQCRFS1 PE=1 SV=2	sp|P47985	29649.8	1	2	7.42	12.8		0
Exp 2-Exp 3	Cytochrome c oxidase subunit 2 OS=Homo sapiens GN=MT-CO2 PE=1 SV=1	sp|P00403	25548.4	5	3	26.4	20.3	0	0
Exp 2-Exp 3	Cytochrome c oxidase subunit 4 isoform 1, mitochondrial OS=Homo sapiens GN=COX4I1 PE=1 SV=1	sp|P13073	19558.8	3	3	18.9	19.5	0	0
Exp 3	Cytochrome c oxidase subunit 5A, mitochondrial OS=Homo sapiens GN=COX5A PE=1 SV=2	sp|P20674	16744.5		3		26.7		0
Exp 3	Cytochrome c oxidase subunit 5B, mitochondrial OS=Homo sapiens GN=COX5B PE=1 SV=2	sp|P10606	13677.7		2		17.8		0
Exp 3	Cytochrome c oxidase subunit 6B1 OS=Homo sapiens GN=COX6B1 PE=1 SV=2	sp|P14854	10174.3		1		9.3		0
Exp 3	Cytochrome c oxidase subunit 6C OS=Homo sapiens GN=COX6C PE=1 SV=2	sp|P09669	8763.8		1		10.7		0
Exp 3	Cytochrome c oxidase subunit 7A2, mitochondrial OS=Homo sapiens GN=COX7A2 PE=1 SV=1	sp|P14406	9378.6		2		27.7		0
Exp 2-Exp 3	Cytoplasmic dynein 1 heavy chain 1 OS=Homo sapiens GN=DYNC1H1 PE=1 SV=5	sp|Q14204	532388	2	40	0.732	11.8	0	0
Exp 2-Exp 3	Cytoplasmic FMR1-interacting protein 1 OS=Homo sapiens GN=CYFIP1 PE=1 SV=1	sp|Q7L576	145169	2	6	2.08	5.99	0	0
Exp 2-Exp 3	Cytoskeleton-associated protein 4 OS=Homo sapiens GN=CKAP4 PE=1 SV=2	sp|Q07065	66004.2	1	3	2.66	7.31	0	0
Exp 2	Cytosolic acyl coenzyme A thioester hydrolase OS=Homo sapiens GN=ACOT7 PE=1 SV=3	sp|O00154	41777	1		2.89		0
Exp 2	Cytosolic Fe-S cluster assembly factor NUBP2 OS=Homo sapiens GN=NUBP2 PE=1 SV=1	sp|Q9Y5Y2	28807.3	1		9.59		0
Exp 2	Cytosolic non-specific dipeptidase OS=Homo sapiens GN=CNDP2 PE=1 SV=2	sp|Q96KP4	52861.7	4		13.3		0
Exp 2-Exp 3	D-3-phosphoglycerate dehydrogenase OS=Homo sapiens GN=PHGDH PE=1 SV=4	sp|O43175	56632.6	9	13	25.3	36	0	0
Exp 2	DAZ-associated protein 1 OS=Homo sapiens GN=DAZAP1 PE=1 SV=1	sp|Q96EP5	43365	1		3.93		0
Exp 2-Exp 3	Dehydrogenase/reductase SDR family member 7 OS=Homo sapiens GN=DHRS7 PE=1 SV=1	sp|Q9Y394	38281.9	1	2	4.13	9.14	0	0
Exp 2	Delta(3,5)-Delta(2,4)-dienoyl-CoA isomerase, mitochondrial OS=Homo sapiens GN=ECH1 PE=1 SV=2	sp|Q13011	35798.2	2		11.6		0
Exp 2	Delta-1-pyrroline-5-carboxylate dehydrogenase, mitochondrial OS=Homo sapiens GN=ALDH4A1 PE=1 SV=3	sp|P30038	61702.4	1		3.37		0
Exp 2-Exp 3	Delta-1-pyrroline-5-carboxylate synthase OS=Homo sapiens GN=ALDH18A1 PE=1 SV=2	sp|P54886	87284.9	5	9	7.55	15.8	0	0
Exp 2	Deoxyuridine 5'-triphosphate nucleotidohydrolase, mitochondrial OS=Homo sapiens GN=DUT PE=1 SV=3	sp|P33316	26689	2		11.5		0
Exp 3	Dephospho-CoA kinase domain-containing protein OS=Homo sapiens GN=DCAKD PE=1 SV=1	sp|Q8WVC6	26533.1		1		5.63		0
Exp 3	Derlin-1 OS=Homo sapiens GN=DERL1 PE=1 SV=1	sp|Q9BUN8	28784.5		2		9.96		0
Exp 2-Exp 3	Desmoplakin OS=Homo sapiens GN=DSP PE=1 SV=3	sp|P15924	331763	1	8	0.488	3.83	0	0
Exp 2-Exp 3	Destrin OS=Homo sapiens GN=DSTN PE=1 SV=3	sp|P60981	18488.2	2	1	17	6.67	0	0
Exp 2-Exp 3	Developmentally-regulated GTP-binding protein 1 OS=Homo sapiens GN=DRG1 PE=1 SV=1	sp|Q9Y295	40525.8	1	6	3.81	21	0	0
Exp 3	Developmentally-regulated GTP-binding protein 2 OS=Homo sapiens GN=DRG2 PE=1 SV=1	sp|P55039	40729.8		1		5.49		0
Exp 2-Exp 3	Diablo homolog, mitochondrial OS=Homo sapiens GN=DIABLO PE=1 SV=1	sp|Q9NR28	27112.7	1	1	4.18	4.18	0	0
Exp 2-Exp 3	Dihydrolipoyl dehydrogenase, mitochondrial OS=Homo sapiens GN=DLD PE=1 SV=2	sp|P09622	54159.4	3	2	8.64	6.48	0	0
Exp 2-Exp 3	Dihydrolipoyllysine-residue acetyltransferase component of pyruvate dehydrogenase complex, mitochondrial OS=Homo sapiens GN=DLAT PE=1 SV=3	sp|P10515	68979.2	4	2	8.19	4.48	0	0
Exp 2	Dihydrolipoyllysine-residue succinyltransferase component of 2-oxoglutarate dehydrogenase complex, mitochondrial OS=Homo sapiens GN=DLST PE=1 SV=4	sp|P36957	48737.2	1		2.43		0
Exp 3	Dimethyladenosine transferase 2, mitochondrial OS=Homo sapiens GN=TFB2M PE=1 SV=1	sp|Q9H5Q4	45333.3		1		4.04		0
Exp 2-Exp 3	DNA mismatch repair protein Msh2 OS=Homo sapiens GN=MSH2 PE=1 SV=1	sp|P43246	104728	2	7	3.32	10.9	0	0
Exp 2-Exp 3	DNA mismatch repair protein Msh6 OS=Homo sapiens GN=MSH6 PE=1 SV=2	sp|P52701	152772	1	1	0.882	0.882	0	0
Exp 3	DNA repair protein RAD50 OS=Homo sapiens GN=RAD50 PE=1 SV=1	sp|Q92878	153880		2		2.13		0
Exp 3	DNA replication licensing factor MCM2 OS=Homo sapiens GN=MCM2 PE=1 SV=4	sp|P49736	101880		1		1.22		0
Exp 2-Exp 3	DNA replication licensing factor MCM3 OS=Homo sapiens GN=MCM3 PE=1 SV=3	sp|P25205	90964.6	2	3	3.09	4.46	0	0
Exp 2-Exp 3	DNA replication licensing factor MCM4 OS=Homo sapiens GN=MCM4 PE=1 SV=5	sp|P33991	96542.6	2	3	3.48	4.98	0	0
Exp 2-Exp 3	DNA replication licensing factor MCM5 OS=Homo sapiens GN=MCM5 PE=1 SV=5	sp|P33992	82270.3	2	4	3.81	8.04	0	0
Exp 2	DNA replication licensing factor MCM6 OS=Homo sapiens GN=MCM6 PE=1 SV=1	sp|Q14566	92872.6	1		1.46		0
Exp 2-Exp 3	DNA replication licensing factor MCM7 OS=Homo sapiens GN=MCM7 PE=1 SV=4	sp|P33993	81291	4	4	8.62	8.9	0	0
Exp 2-Exp 3	DNA topoisomerase 2-alpha OS=Homo sapiens GN=TOP2A PE=1 SV=3	sp|P11388	174373	4	11	3.4	9.47	0	3		sp|Q02880
Exp 3	DNA topoisomerase 2-beta OS=Homo sapiens GN=TOP2B PE=1 SV=3	sp|Q02880	183255		4		3.08		3		sp|P11388
Exp 2-Exp 3	DNA-(apurinic or apyrimidinic site) lyase OS=Homo sapiens GN=APEX1 PE=1 SV=2	sp|P27695	35537.7	3	1	12.6	5.35	0	0
Exp 2-Exp 3	DNA-dependent protein kinase catalytic subunit OS=Homo sapiens GN=PRKDC PE=1 SV=3	sp|P78527	469078	9	29	2.98	9.69	0	0
Exp 3	DNA-directed RNA polymerase II subunit RPB1 OS=Homo sapiens GN=POLR2A PE=1 SV=2	sp|P24928	217163		3		2.23		0
Exp 3	DNA-directed RNA polymerase II subunit RPB2 OS=Homo sapiens GN=POLR2B PE=1 SV=1	sp|P30876	133883		1		1.62		0
Exp 3	DNA-directed RNA polymerase II subunit RPB3 OS=Homo sapiens GN=POLR2C PE=1 SV=2	sp|P19387	31423.7		1		5.45		0
Exp 2-Exp 3	DNA-directed RNA polymerase II subunit RPB9 OS=Homo sapiens GN=POLR2I PE=1 SV=1	sp|P36954	14504.9	1	1	18.4	18.4	0	0
Exp 3	DNA-directed RNA polymerases I and III subunit RPAC1 OS=Homo sapiens GN=POLR1C PE=1 SV=1	sp|O15160	39231.6		2		11.3		0
Exp 2	DnaJ homolog subfamily A member 1 OS=Homo sapiens GN=DNAJA1 PE=1 SV=2	sp|P31689	44850.6	1		3.27		0
Exp 3	DnaJ homolog subfamily A member 2 OS=Homo sapiens GN=DNAJA2 PE=1 SV=1	sp|O60884	45727.7		1		7.28		0
Exp 2-Exp 3	DnaJ homolog subfamily C member 10 OS=Homo sapiens GN=DNAJC10 PE=1 SV=2	sp|Q8IXB1	91064.4	1	1	1.77	2.77	0	0
Exp 2-Exp 3	Dolichol-phosphate mannosyltransferase OS=Homo sapiens GN=DPM1 PE=1 SV=1	sp|O60762	29618	1	2	4.23	10.4	0	0
Exp 3	Dolichyldiphosphatase 1 OS=Homo sapiens GN=DOLPP1 PE=1 SV=1	sp|Q86YN1	27013.4		1		5.46		0
Exp 2-Exp 3	Dolichyl-diphosphooligosaccharide--protein glycosyltransferase 48 kDa subunit OS=Homo sapiens GN=DDOST PE=1 SV=4	sp|P39656	50784.5	7	8	21.9	34	0	0
Exp 2-Exp 3	Dolichyl-diphosphooligosaccharide--protein glycosyltransferase subunit 1 OS=Homo sapiens GN=RPN1 PE=1 SV=1	sp|P04843	68553	13	12	29.5	30.3	0	0
Exp 2-Exp 3	Dolichyl-diphosphooligosaccharide--protein glycosyltransferase subunit 2 OS=Homo sapiens GN=RPN2 PE=1 SV=3	sp|P04844	69266.8	12	14	31.2	36	0	0
Exp 3	Dolichyl-diphosphooligosaccharide--protein glycosyltransferase subunit DAD1 OS=Homo sapiens GN=DAD1 PE=1 SV=3	sp|P61803	12479.4		2		19.5		0
Exp 3	Dolichyl-diphosphooligosaccharide--protein glycosyltransferase subunit STT3A OS=Homo sapiens GN=STT3A PE=1 SV=2	sp|P46977	80514.8		1		1.28		0
Exp 3	Double-stranded RNA-specific adenosine deaminase OS=Homo sapiens GN=ADAR PE=1 SV=4	sp|P55265	136052		1		1.22		0
Exp 3	Dr1-associated corepressor OS=Homo sapiens GN=DRAP1 PE=1 SV=3	sp|Q14919	22332.4		1		5.37		0
Exp 2	Drebrin OS=Homo sapiens GN=DBN1 PE=1 SV=4	sp|Q16643	71410.6	1		2.31		0
Exp 3	Dynactin subunit 1 OS=Homo sapiens GN=DCTN1 PE=1 SV=3	sp|Q14203	141680		2		2.27		0
Exp 2-Exp 3	Dynactin subunit 3 OS=Homo sapiens GN=DCTN3 PE=1 SV=1	sp|O75935	21101.8	1	1	4.84	5.91	0	0
Exp 2-Exp 3	Dynamin-1-like protein OS=Homo sapiens GN=DNM1L PE=1 SV=2	sp|O00429	81861.2	2	6	4.62	15.4	0	0
Exp 2-Exp 3	Dynamin-2 OS=Homo sapiens GN=DNM2 PE=1 SV=2	sp|P50570	98049.9	1	2	1.38	2.18	0	0
Exp 2	Dynein heavy chain domain-containing protein 1 OS=Homo sapiens GN=DNHD1 PE=1 SV=2	sp|Q96M86	533624	1		0.21		0
Exp 3	Dynein light chain roadblock-type 2 OS=Homo sapiens GN=DYNLRB2 PE=1 SV=1	gb|TGGT1_007620 ,gb|TGME49_062480 ,gb|TGVEG_072360 ,sp|Q8TF09,sp|Q9NP97	10836.8		1		12.5		0
Exp 3	Dynein light chain Tctex-type 1 OS=Homo sapiens GN=DYNLT1 PE=1 SV=1	sp|P63172	12433.6		1		15.9		0
Exp 3	E3 SUMO-protein ligase RanBP2 OS=Homo sapiens GN=RANBP2 PE=1 SV=2	sp|P49792	358180		1		0.434		0
Exp 3	E3 ubiquitin-protein ligase HUWE1 OS=Homo sapiens GN=HUWE1 PE=1 SV=3	sp|Q7Z6Z7	481874		3		1.05		0
Exp 3	E3 ubiquitin-protein ligase listerin OS=Homo sapiens GN=LTN1 PE=1 SV=6	sp|O94822	200542		1		0.906		0
Exp 3	E3 ubiquitin-protein ligase UBR4 OS=Homo sapiens GN=UBR4 PE=1 SV=1	sp|Q5T4S7	573824		4		1.41		0
Exp 3	EF-hand domain-containing family member A1 OS=Homo sapiens GN=EFHA1 PE=1 SV=2	sp|Q8IYU8	49649.5		1		3.92		0
Exp 2	EF-hand domain-containing protein D2 OS=Homo sapiens GN=EFHD2 PE=1 SV=1	sp|Q96C19	26680.4	1		4.17		0
Exp 3	EH domain-containing protein 4 OS=Homo sapiens GN=EHD4 PE=1 SV=1	sp|Q9H223	61159.6		5		10.2		0
Exp 2-Exp 3	ELAV-like protein 1 OS=Homo sapiens GN=ELAVL1 PE=1 SV=2	sp|Q15717	36074.6	1	1	3.99	3.99	0	0
Exp 2-Exp 3	Electron transfer flavoprotein subunit alpha, mitochondrial OS=Homo sapiens GN=ETFA PE=1 SV=1	sp|P13804	35062.1	6	3	30.3	12.6	0	0
Exp 3	Electron transfer flavoprotein subunit beta OS=Homo sapiens GN=ETFB PE=1 SV=3	sp|P38117	27825.5		1		6.27		0
Exp 2-Exp 3	Elongation factor 1-alpha 1 OS=Homo sapiens GN=EEF1A1 PE=1 SV=1	sp|P68104	50123.2	13	15	46.8	52.6	2	5	--gb|TGME49_086420 ,gb|TGME49_094800 ,gb|TGGT1_037840 ,gb|TGVEG_013060 ,gb|TGGT1_075120 ,gb|TGVEG_033650 -----gb|TGME49_086420 ,gb|TGME49_094800 ,gb|TGGT1_037840 ,gb|TGVEG_013060 ,gb|TGGT1_075120 ,gb|TGVEG_033650 -----	gb|TGME49_086420 ,gb|TGME49_094800 ,gb|TGGT1_037840 ,gb|TGVEG_013060 ,gb|TGGT1_075120 ,gb|TGVEG_033650
Exp 2-Exp 3	Elongation factor 1-beta OS=Homo sapiens GN=EEF1B2 PE=1 SV=3	sp|P24534	24746.2	2	1	12.4	6.67	0	0
Exp 2-Exp 3	Elongation factor 1-delta OS=Homo sapiens GN=EEF1D PE=1 SV=5	sp|P29692	31103.9	2	2	8.9	8.9	0	0
Exp 2-Exp 3	Elongation factor 1-gamma OS=Homo sapiens GN=EEF1G PE=1 SV=3	sp|P26641	50101.4	7	2	25.2	5.26	0	0
Exp 2-Exp 3	Elongation factor 2 OS=Homo sapiens GN=EEF2 PE=1 SV=4	sp|P13639	95322.1	24	8	36.6	14.1	0	0
Exp 2-Exp 3	Elongation factor Tu, mitochondrial OS=Homo sapiens GN=TUFM PE=1 SV=2	sp|P49411	49524.3	7	7	25.2	24.6	0	0
Exp 3	Emerin OS=Homo sapiens GN=EMD PE=1 SV=1	sp|P50402	28976.9		1		3.94		0
Exp 2-Exp 3	Endophilin-B1 OS=Homo sapiens GN=SH3GLB1 PE=1 SV=1	sp|Q9Y371	40780	1	1	4.11	4.11	0	0
Exp 2	Endoplasmic reticulum resident protein 29 OS=Homo sapiens GN=ERP29 PE=1 SV=4	sp|P30040	28976.9	6		31		0
Exp 2-Exp 3	Endoplasmin OS=Homo sapiens GN=HSP90B1 PE=1 SV=1	sp|P14625	92453.7	23	19	34.2	27.4	1	1	------sp|P08238----------------	sp|P08238
Exp 2	Enoyl-CoA delta isomerase 1, mitochondrial OS=Homo sapiens GN=ECI1 PE=1 SV=1	sp|P42126	32798.5	1		4.3		0
Exp 2-Exp 3	Enoyl-CoA hydratase domain-containing protein 1 OS=Homo sapiens GN=ECHDC1 PE=1 SV=2	sp|Q9NTX5	33681.3	1	1	5.86	5.86	0	0
Exp 2	Enoyl-CoA hydratase domain-containing protein 3, mitochondrial OS=Homo sapiens GN=ECHDC3 PE=1 SV=2	sp|Q96DC8	32616	1		4.29		0
Exp 2-Exp 3	Enoyl-CoA hydratase, mitochondrial OS=Homo sapiens GN=ECHS1 PE=1 SV=4	sp|P30084	31370.2	2	2	12.1	12.1	0	0
Exp 3	Epithelial cell adhesion molecule OS=Homo sapiens GN=EPCAM PE=1 SV=2	sp|P16422	34914.3		1		5.1		0
Exp 3	Epithelial splicing regulatory protein 1 OS=Homo sapiens GN=ESRP1 PE=1 SV=2	sp|Q6NXG1,sp|Q9H6T0	75568.6		1		1.76		0
Exp 3	Equilibrative nucleoside transporter 1 OS=Homo sapiens GN=SLC29A1 PE=1 SV=3	sp|Q99808	50204		1		3.29		0
Exp 3	ER lumen protein retaining receptor 1 OS=Homo sapiens GN=KDELR1 PE=1 SV=1	sp|P24390	24525.6		3		18.4		0
Exp 2-Exp 3	ER lumen protein retaining receptor 2 OS=Homo sapiens GN=KDELR2 PE=1 SV=1	sp|P33947	24405.7	1	2	4.72	10.4	0	0
Exp 2-Exp 3	Erlin-1 OS=Homo sapiens GN=ERLIN1 PE=1 SV=1	sp|O75477	38908.7	3	2	11.3	7.51	2	1	-sp|O94905-sp|O94905	sp|O94905
Exp 2-Exp 3	Erlin-2 OS=Homo sapiens GN=ERLIN2 PE=1 SV=1	sp|O94905	37822.4	4	5	17.4	20.6	2	1	sp|O75477---sp|O75477	sp|O75477
Exp 2	ERO1-like protein alpha OS=Homo sapiens GN=ERO1L PE=1 SV=2	sp|Q96HE7	54376.7	2		8.76		0
Exp 2-Exp 3	Estradiol 17-beta-dehydrogenase 1 OS=Homo sapiens GN=HSD17B1 PE=1 SV=3	sp|P14061	34931.9	1	1	5.49	5.49	0	0
Exp 2-Exp 3	Estradiol 17-beta-dehydrogenase 11 OS=Homo sapiens GN=HSD17B11 PE=1 SV=3	sp|Q8NBQ5	32918.7	1	1	5.33	5	0	0
Exp 2-Exp 3	Estradiol 17-beta-dehydrogenase 12 OS=Homo sapiens GN=HSD17B12 PE=1 SV=2	sp|Q53GQ0	34307.4	3	3	16	12.5	0	0
Exp 2-Exp 3	Eukaryotic initiation factor 4A-I OS=Homo sapiens GN=EIF4A1 PE=1 SV=1	sp|P60842	46137.3	6	9	22.7	32.3	0	1		sp|P38919
Exp 2-Exp 3	Eukaryotic initiation factor 4A-III OS=Homo sapiens GN=EIF4A3 PE=1 SV=4	sp|P38919	46854.4	3	4	8.27	10.2	0	1		sp|P60842
Exp 2	Eukaryotic peptide chain release factor subunit 1 OS=Homo sapiens GN=ETF1 PE=1 SV=3	sp|P62495	49014.6	1		2.97		0
Exp 2-Exp 3	Eukaryotic translation elongation factor 1 epsilon-1 OS=Homo sapiens GN=EEF1E1 PE=1 SV=1	sp|O43324	19793.1	1	3	5.75	25.9	0	0
Exp 2-Exp 3	Eukaryotic translation initiation factor 2 subunit 1 OS=Homo sapiens GN=EIF2S1 PE=1 SV=3	sp|P05198	36094.7	3	2	14.6	8.57	0	0
Exp 2-Exp 3	Eukaryotic translation initiation factor 2 subunit 3 OS=Homo sapiens GN=EIF2S3 PE=1 SV=3	sp|P41091,sp|Q2VIR3	51092.2	1	1	2.97	5.93	0	0
Exp 2-Exp 3	Eukaryotic translation initiation factor 3 subunit A OS=Homo sapiens GN=EIF3A PE=1 SV=1	sp|Q14152	166557	3	6	2.68	6.37	0	0
Exp 2-Exp 3	Eukaryotic translation initiation factor 3 subunit B OS=Homo sapiens GN=EIF3B PE=1 SV=3	sp|P55884	92464.8	1	2	1.11	3.69	0	0
Exp 3	Eukaryotic translation initiation factor 3 subunit C OS=Homo sapiens GN=EIF3C PE=1 SV=1	sp|Q99613	105329		1		1.1		0
Exp 2-Exp 3	Eukaryotic translation initiation factor 3 subunit E OS=Homo sapiens GN=EIF3E PE=1 SV=1	sp|P60228	52204.6	1	3	4.27	9.44	0	0
Exp 2-Exp 3	Eukaryotic translation initiation factor 3 subunit F OS=Homo sapiens GN=EIF3F PE=1 SV=1	sp|O00303	37545.5	3	3	10.9	10.9	0	0
Exp 2	Eukaryotic translation initiation factor 3 subunit H OS=Homo sapiens GN=EIF3H PE=1 SV=1	sp|O15372	39912.6	1		3.12		0
Exp 2-Exp 3	Eukaryotic translation initiation factor 3 subunit I OS=Homo sapiens GN=EIF3I PE=1 SV=1	sp|Q13347	36484	1	1	4	4.92	0	0
Exp 2-Exp 3	Eukaryotic translation initiation factor 3 subunit K OS=Homo sapiens GN=EIF3K PE=1 SV=1	sp|Q9UBQ5	25042.4	2	3	12.4	18.8	0	0
Exp 2-Exp 3	Eukaryotic translation initiation factor 3 subunit L OS=Homo sapiens GN=EIF3L PE=1 SV=1	sp|Q9Y262	66711.3	2	7	4.43	17.7	0	0
Exp 2-Exp 3	Eukaryotic translation initiation factor 3 subunit M OS=Homo sapiens GN=EIF3M PE=1 SV=1	sp|Q7L2H7	42485.8	2	4	8.82	15	0	0
Exp 3	Eukaryotic translation initiation factor 4 gamma 1 OS=Homo sapiens GN=EIF4G1 PE=1 SV=4	sp|Q04637	175476		2		1.31		0
Exp 3	Eukaryotic translation initiation factor 4E type 1B OS=Homo sapiens GN=EIF4E1B PE=2 SV=3	sp|A6NMX2,sp|P06730	27578.5		1		2.89		0
Exp 2	Eukaryotic translation initiation factor 5 OS=Homo sapiens GN=EIF5 PE=1 SV=2	sp|P55010	49205.4	1		3.48		0
Exp 2-Exp 3	Eukaryotic translation initiation factor 5A-1 OS=Homo sapiens GN=EIF5A PE=1 SV=2	sp|P63241	16814.7	4	2	28.6	23.4	0	0
Exp 2-Exp 3	Eukaryotic translation initiation factor 6 OS=Homo sapiens GN=EIF6 PE=1 SV=1	sp|P56537	26580.2	2	1	15.5	9.8	0	0
Exp 2	Excitatory amino acid transporter 1 OS=Homo sapiens GN=SLC1A3 PE=1 SV=1	sp|P43003	59555.8	1		2.21		0
Exp 3	Exonuclease 3'-5' domain-containing protein 2 OS=Homo sapiens GN=EXD2 PE=1 SV=1	sp|Q9NVH0	56328.6		1		2.62		0
Exp 2	Exosome complex component RRP42 OS=Homo sapiens GN=EXOSC7 PE=1 SV=3	sp|Q15024	31802.8	1		8.25		0
Exp 2	Exosome complex component RRP43 OS=Homo sapiens GN=EXOSC8 PE=1 SV=1	sp|Q96B26	30022	1		9.78		0
Exp 3	Exosome complex exonuclease RRP44 OS=Homo sapiens GN=DIS3 PE=1 SV=2	sp|Q9Y2L1	108988		1		1.36		0
Exp 3	Exostosin-like 2 OS=Homo sapiens GN=EXTL2 PE=1 SV=1	sp|Q9UBQ6	37448.7		1		5.76		0
Exp 2-Exp 3	Exportin-1 OS=Homo sapiens GN=XPO1 PE=1 SV=1	sp|O14980	123371	9	14	13.4	19.5	0	0
Exp 2-Exp 3	Exportin-2 OS=Homo sapiens GN=CSE1L PE=1 SV=3	sp|P55060	110404	9	17	13.1	21.9	0	1		sp|P23527,sp|P62807,sp|Q99880,sp|O60814,sp|P57053,sp|Q5QNW6,sp|P58876,sp|Q99877,sp|Q93079,sp|P33778,sp|Q8N257,sp|Q16778,sp|P06899,sp|Q99879
Exp 2-Exp 3	Exportin-5 OS=Homo sapiens GN=XPO5 PE=1 SV=1	sp|Q9HAV4	136297	3	8	2.91	9.14	0	0
Exp 2-Exp 3	Exportin-T OS=Homo sapiens GN=XPOT PE=1 SV=2	sp|O43592	109949	2	2	2.7	3.01	0	0
Exp 3	Extended synaptotagmin-1 OS=Homo sapiens GN=ESYT1 PE=1 SV=1	sp|Q9BSJ8	122841		1		1.18		0
Exp 2	Ezrin OS=Homo sapiens GN=EZR PE=1 SV=4	sp|P15311	69396.6	6		13.7		0
Exp 2	FACT complex subunit SPT16 OS=Homo sapiens GN=SUPT16H PE=1 SV=1	sp|Q9Y5B9	119899	1		1.24		0
Exp 3	FACT complex subunit SSRP1 OS=Homo sapiens GN=SSRP1 PE=1 SV=1	sp|Q08945	81059.6		1		2.12		0
Exp 2-Exp 3	F-actin-capping protein subunit alpha-1 OS=Homo sapiens GN=CAPZA1 PE=1 SV=3	sp|P52907	32905.1	5	3	32.9	15	0	0
Exp 3	FAD synthase OS=Homo sapiens GN=FLAD1 PE=1 SV=1	sp|Q8NFF5	65248.9		1		2.21		0
Exp 2	FAD-dependent oxidoreductase domain-containing protein 1 OS=Homo sapiens GN=FOXRED1 PE=1 SV=2	sp|Q96CU9	53793.8	1		2.67		0
Exp 3	Fanconi anemia group I protein OS=Homo sapiens GN=FANCI PE=1 SV=4	sp|Q9NVI1	149311		1		0.828		0
Exp 2	Far upstream element-binding protein 1 OS=Homo sapiens GN=FUBP1 PE=1 SV=3	sp|Q96AE4	67542.6	2		3.88		0
Exp 2-Exp 3	Far upstream element-binding protein 2 OS=Homo sapiens GN=KHSRP PE=1 SV=4	sp|Q92945	73097.6	2	1	3.23	1.41	0	0
Exp 2-Exp 3	FAS-associated factor 2 OS=Homo sapiens GN=FAF2 PE=1 SV=2	sp|Q96CS3	52606.3	1	2	2.7	10.6	0	0
Exp 2	Fascin OS=Homo sapiens GN=FSCN1 PE=1 SV=3	sp|Q16658	54512.3	5		17.2		0
Exp 3	FAST kinase domain-containing protein 2 OS=Homo sapiens GN=FASTKD2 PE=1 SV=1	sp|Q9NYY8	81447.7		2		4.37		0
Exp 2-Exp 3	Fatty acid synthase OS=Homo sapiens GN=FASN PE=1 SV=3	sp|P49327	273409	37	59	21.8	33.6	0	0
Exp 2-Exp 3	Fermitin family homolog 2 OS=Homo sapiens GN=FERMT2 PE=1 SV=1	sp|Q96AC1	77845.9	1	3	2.79	7.79	0	0
Exp 2	Fibronectin OS=Homo sapiens GN=FN1 PE=1 SV=4	sp|P02751	262599	18		12.2		0
Exp 2	Fibulin-1 OS=Homo sapiens GN=FBLN1 PE=1 SV=4	sp|P23142	77193.6	2		5.83		0
Exp 2-Exp 3	Filamin-A OS=Homo sapiens GN=FLNA PE=1 SV=4	sp|P21333	280711	7	20	3.93	12.5	1	2	----sp|O75369--	sp|O75369
Exp 2-Exp 3	Filamin-B OS=Homo sapiens GN=FLNB PE=1 SV=2	sp|O75369	278141	13	29	7.19	17.2	1	2	-----sp|P21333-------	sp|P21333
Exp 3	Flap endonuclease 1 OS=Homo sapiens GN=FEN1 PE=1 SV=1	sp|P39748	42576.2		1		5.26		0
Exp 2-Exp 3	Fructose-bisphosphate aldolase A OS=Homo sapiens GN=ALDOA PE=1 SV=2	sp|P04075	39402.6	7	1	35.7	3.85	0	0
Exp 2	Fructose-bisphosphate aldolase C OS=Homo sapiens GN=ALDOC PE=1 SV=2	sp|P09972	39438.2	1		6.32		0
Exp 2-Exp 3	Fumarate hydratase, mitochondrial OS=Homo sapiens GN=FH PE=1 SV=3	sp|P07954	54619.8	8	11	29.8	37.6	0	0
Exp 2	G2/mitotic-specific cyclin-B1 OS=Homo sapiens GN=CCNB1 PE=1 SV=1	sp|P14635	48320.2	1		3.93		0
Exp 3	Galactokinase OS=Homo sapiens GN=GALK1 PE=1 SV=1	sp|P51570	42254.1		1		2.81		0
Exp 3	Ganglioside GM2 activator OS=Homo sapiens GN=GM2A PE=1 SV=4	sp|P17900	20821.2		1		10.4		0
Exp 2	GDP-fucose protein O-fucosyltransferase 1 OS=Homo sapiens GN=POFUT1 PE=1 SV=1	sp|Q9H488	43938.2	1		2.58		0
Exp 2	GDP-L-fucose synthase OS=Homo sapiens GN=TSTA3 PE=1 SV=1	sp|Q13630	35874.6	1		4.67		0
Exp 2	Gelsolin OS=Homo sapiens GN=GSN PE=1 SV=1	sp|P06396	85679.8	1		1.02		0
Exp 3	General transcription factor 3C polypeptide 3 OS=Homo sapiens GN=GTF3C3 PE=1 SV=1	sp|Q9Y5Q9	101258		1		1.35		0
Exp 3	General vesicular transport factor p115 OS=Homo sapiens GN=USO1 PE=1 SV=2	sp|O60763	107880		2		2.49		0
Exp 3	Geranylgeranyl transferase type-2 subunit alpha OS=Homo sapiens GN=RABGGTA PE=1 SV=2	sp|Q92696	65054.7		1		1.76		0
Exp 2-Exp 3	Glucosamine--fructose-6-phosphate aminotransferase [isomerizing] 1 OS=Homo sapiens GN=GFPT1 PE=1 SV=3	sp|Q06210	78789.7	9	10	19.6	20.9	2	0	---sp|O94808----sp|O94808-
Exp 2	Glucosamine--fructose-6-phosphate aminotransferase [isomerizing] 2 OS=Homo sapiens GN=GFPT2 PE=1 SV=3	sp|O94808	76914.5	3		6.3		2		sp|Q06210--sp|Q06210
Exp 2	Glucose-6-phosphate isomerase OS=Homo sapiens GN=GPI PE=1 SV=4	sp|P06744	63130.4	5		18.1		0
Exp 2	Glucosidase 2 subunit beta OS=Homo sapiens GN=PRKCSH PE=1 SV=2	sp|P14314	59407.7	4		8.9		0
Exp 2	Glutamate dehydrogenase 1, mitochondrial OS=Homo sapiens GN=GLUD1 PE=1 SV=2	sp|P00367	61381.7	1		5.02		0
Exp 3	Glutaminase kidney isoform, mitochondrial OS=Homo sapiens GN=GLS PE=1 SV=1	sp|O94925	73444.2		5		10.6		0
Exp 2-Exp 3	Glutaminyl-tRNA synthetase OS=Homo sapiens GN=QARS PE=1 SV=1	sp|P47897	87781.9	2	3	3.61	5.03	0	0
Exp 2	Glutaredoxin-3 OS=Homo sapiens GN=GLRX3 PE=1 SV=2	sp|O76003	37414.8	1		4.18		0
Exp 3	Glutaredoxin-related protein 5, mitochondrial OS=Homo sapiens GN=GLRX5 PE=1 SV=2	sp|Q86SX6	16610.1		1		8.92		0
Exp 2	Glutaryl-CoA dehydrogenase, mitochondrial OS=Homo sapiens GN=GCDH PE=1 SV=1	sp|Q92947	48110.5	2		9.82		0
Exp 3	Glutathione S-transferase kappa 1 OS=Homo sapiens GN=GSTK1 PE=1 SV=3	sp|Q9Y2Q3	25480.1		2		13.3		0
Exp 2	Glutathione S-transferase P OS=Homo sapiens GN=GSTP1 PE=1 SV=2	sp|P09211	23338.7	7		51		0
Exp 2-Exp 3	Glyceraldehyde-3-phosphate dehydrogenase OS=Homo sapiens GN=GAPDH PE=1 SV=3	sp|P04406	36035.3	13	9	52.8	43	1	0	----gb|TGGT1_033520 ,gb|TGME49_089690 ,gb|TGVEG_083450 --------
Exp 2	Glycine cleavage system H protein, mitochondrial OS=Homo sapiens GN=GCSH PE=1 SV=2	sp|P23434	18866.6	2		28.3		0
Exp 2-Exp 3	Glycine dehydrogenase [decarboxylating], mitochondrial OS=Homo sapiens GN=GLDC PE=1 SV=2	sp|P23378	112714	17	15	25.1	20.9	0	0
Exp 2	Glycogen debranching enzyme OS=Homo sapiens GN=AGL PE=1 SV=3	sp|P35573	174750	1		0.783		0
Exp 2-Exp 3	Glycogen phosphorylase, brain form OS=Homo sapiens GN=PYGB PE=1 SV=5	sp|P11216	96680.3	1	4	1.9	6.88	0	1		sp|P06737
Exp 2-Exp 3	Glycogen phosphorylase, liver form OS=Homo sapiens GN=PYGL PE=1 SV=4	sp|P06737	97134.4	1	4	1.65	7.44	0	1		sp|P11216
Exp 2-Exp 3	Glycyl-tRNA synthetase OS=Homo sapiens GN=GARS PE=1 SV=3	sp|P41250	83149.6	2	1	4.47	1.76	0	0
Exp 2	Glyoxylate reductase/hydroxypyruvate reductase OS=Homo sapiens GN=GRHPR PE=1 SV=1	sp|Q9UBQ7	35651.1	1		4.88		0
Exp 2-Exp 3	GMP synthase [glutamine-hydrolyzing] OS=Homo sapiens GN=GMPS PE=1 SV=1	sp|P49915	76698.7	2	2	5.34	4.76	0	0
Exp 2-Exp 3	Golgi phosphoprotein 3 OS=Homo sapiens GN=GOLPH3 PE=1 SV=1	sp|Q9H4A6	33793.4	1	1	4.36	4.36	0	0
Exp 2	Golgi SNAP receptor complex member 2 OS=Homo sapiens GN=GOSR2 PE=1 SV=2	sp|O14653	24757.9	2		17		0
Exp 2-Exp 3	Golgi to ER traffic protein 4 homolog OS=Homo sapiens GN=GET4 PE=1 SV=1	sp|Q7L5D6	36486.8	1	1	4.59	4.59	0	0
Exp 2-Exp 3	GPI transamidase component PIG-S OS=Homo sapiens GN=PIGS PE=1 SV=3	sp|Q96S52	61639.5	1	1	3.78	3.78	0	0
Exp 2	GPI-anchor transamidase OS=Homo sapiens GN=PIGK PE=1 SV=2	sp|Q92643	45234.8	1		3.04		0
Exp 3	Granulocyte-macrophage colony-stimulating factor receptor subunit alpha OS=Homo sapiens GN=CSF2RA PE=1 SV=1	sp|P15509	46189.4		1		3.5		0
Exp 2	G-rich sequence factor 1 OS=Homo sapiens GN=GRSF1 PE=1 SV=3	sp|Q12849	53109	1		4.58		0
Exp 3	Growth arrest and DNA damage-inducible proteins-interacting protein 1 OS=Homo sapiens GN=GADD45GIP1 PE=1 SV=1	sp|Q8TAE8	25366.1		1		7.21		0
Exp 2	GTPase NRas OS=Homo sapiens GN=NRAS PE=1 SV=1	sp|P01111,sp|P01112	21211.3	1		6.35		0
Exp 2-Exp 3	GTP-binding nuclear protein Ran OS=Homo sapiens GN=RAN PE=1 SV=3	sp|P62826	24405.1	5	3	31	17.6	0	0
Exp 3	GTP-binding protein Rheb OS=Homo sapiens GN=RHEB PE=1 SV=1	sp|Q15382	20479.9		2		11.4		0
Exp 2-Exp 3	GTP-binding protein SAR1a OS=Homo sapiens GN=SAR1A PE=1 SV=1	sp|Q9NR31	22349.7	4	3	33.3	23.2	1	0	-sp|Q9Y6B6--
Exp 2	GTP-binding protein SAR1b OS=Homo sapiens GN=SAR1B PE=1 SV=1	sp|Q9Y6B6	22393	3		25.3		1		--sp|Q9NR31
Exp 2	Guanine nucleotide exchange factor VAV2 OS=Homo sapiens GN=VAV2 PE=1 SV=2	sp|P52735	101274	1		1.59		0
Exp 3	Guanine nucleotide-binding protein G(I)/G(S)/G(O) subunit gamma-12 OS=Homo sapiens GN=GNG12 PE=1 SV=3	sp|Q9UBI6	7988.6		1		22.2		0
Exp 2-Exp 3	Guanine nucleotide-binding protein G(I)/G(S)/G(T) subunit beta-1 OS=Homo sapiens GN=GNB1 PE=1 SV=3	sp|P62873	37359.5	1	3	3.53	9.71	0	2		sp|P62879
Exp 2-Exp 3	Guanine nucleotide-binding protein G(I)/G(S)/G(T) subunit beta-2 OS=Homo sapiens GN=GNB2 PE=1 SV=3	sp|P62879	37313.8	3	4	11.2	12.1	0	2		sp|P62873
Exp 2-Exp 3	Guanine nucleotide-binding protein G(k) subunit alpha OS=Homo sapiens GN=GNAI3 PE=1 SV=3	sp|P08754	40515.4	2	1	7.63	3.11	0	0
Exp 2	Guanine nucleotide-binding protein subunit alpha-14 OS=Homo sapiens GN=GNA14 PE=2 SV=1	sp|O95837,sp|P29992,sp|P50148	41554.1	1		4.23		0
Exp 2-Exp 3	Guanine nucleotide-binding protein subunit beta-2-like 1 OS=Homo sapiens GN=GNB2L1 PE=1 SV=3	sp|P63244	35058.9	12	14	56.5	61.8	0	0
Exp 2	H/ACA ribonucleoprotein complex subunit 4 OS=Homo sapiens GN=DKC1 PE=1 SV=3	sp|O60832	57657.2	1		2.14		0
Exp 2-Exp 3	HEAT repeat-containing protein 1 OS=Homo sapiens GN=HEATR1 PE=1 SV=3	sp|Q9H583	242361	2	4	1.12	2.52	0	0
Exp 3	HEAT repeat-containing protein 3 OS=Homo sapiens GN=HEATR3 PE=1 SV=2	sp|Q7Z4Q2	74566.9		1		2.35		0
Exp 2-Exp 3	Heat shock 70 kDa protein 1A/1B OS=Homo sapiens GN=HSPA1A PE=1 SV=5	sp|P08107	70036	6	4	12.6	8.58	2	2	----sp|P11142-sp|P11142,sp|P11021	sp|P11142
Exp 2	Heat shock 70 kDa protein 4 OS=Homo sapiens GN=HSPA4 PE=1 SV=4	sp|P34932	94313.9	5		8.81		0
Exp 2-Exp 3	Heat shock cognate 71 kDa protein OS=Homo sapiens GN=HSPA8 PE=1 SV=1	sp|P11142	70881.8	16	17	33	37.3	2	2	------------sp|P08107---sp|P08107,sp|P11021	sp|P08107,sp|P11021
Exp 2	Heat shock protein 105 kDa OS=Homo sapiens GN=HSPH1 PE=1 SV=1	sp|Q92598	96847.8	1		1.63		0
Exp 2-Exp 3	Heat shock protein 75 kDa, mitochondrial OS=Homo sapiens GN=TRAP1 PE=1 SV=3	sp|Q12931	80094.9	11	14	20.9	32.4	1	1	------sp|P08238,sp|P07900----	sp|P08238,sp|P07900
Exp 2-Exp 3	Heat shock protein HSP 90-alpha OS=Homo sapiens GN=HSP90AA1 PE=1 SV=5	sp|P07900	84645.2	19	27	34.8	47.7	8	13	sp|P08238----sp|P08238--sp|P08238,sp|Q12931---sp|P08238---sp|P08238--sp|P08238-sp|P08238--sp|P08238-	sp|P08238
Exp 2-Exp 3	Heat shock protein HSP 90-beta OS=Homo sapiens GN=HSP90AB1 PE=1 SV=4	sp|P08238	83249.3	21	29	39.2	51.4	9	14	sp|P07900--sp|P07900-sp|P14625----sp|P07900,sp|Q12931-sp|P07900----sp|P07900---sp|P07900--sp|P07900--sp|P07900-	sp|P14625,sp|P07900,sp|Q12931
Exp 2-Exp 3	Heme oxygenase 1 OS=Homo sapiens GN=HMOX1 PE=1 SV=1	sp|P09601	32801.1	1	3	8.33	16.3	0	0
Exp 3	Hemoglobin subunit alpha OS=Homo sapiens GN=HBA1 PE=1 SV=2	sp|P69905	15239.6		1		8.45		0
Exp 2-Exp 3	Heterogeneous nuclear ribonucleoprotein A/B OS=Homo sapiens GN=HNRNPAB PE=1 SV=2	sp|Q99729	36207.2	5	2	13.3	6.63	1	1	-sp|O14979,sp|Q14103---	sp|O14979,sp|Q14103
Exp 2-Exp 3	Heterogeneous nuclear ribonucleoprotein A0 OS=Homo sapiens GN=HNRNPA0 PE=1 SV=1	sp|Q13151	30822.5	4	1	14.4	5.25	2	0	-sp|P22626,sp|P51991,sp|P09651--sp|P22626,sp|P51991,sp|P09651
Exp 2-Exp 3	Heterogeneous nuclear ribonucleoprotein A1 OS=Homo sapiens GN=HNRNPA1 PE=1 SV=5	sp|P09651	38729	12	1	37.4	2.69	3	0	----sp|P22626,sp|Q13151,sp|P51991-sp|P22626-sp|P22626,sp|Q13151,sp|P51991-----
Exp 2-Exp 3	Heterogeneous nuclear ribonucleoprotein A3 OS=Homo sapiens GN=HNRNPA3 PE=1 SV=2	sp|P51991	39577.1	10	4	21.7	16.9	2	0	--sp|P22626,sp|Q13151,sp|P09651--sp|P22626,sp|Q13151,sp|P09651-----
Exp 2-Exp 3	Heterogeneous nuclear ribonucleoprotein D0 OS=Homo sapiens GN=HNRNPD PE=1 SV=1	sp|Q14103	38416.5	7	2	20.6	6.76	2	1	-sp|O14979,sp|Q99729--sp|O14979---	sp|O14979,sp|Q99729
Exp 2-Exp 3	Heterogeneous nuclear ribonucleoprotein D-like OS=Homo sapiens GN=HNRPDL PE=1 SV=3	sp|O14979	46420.6	5	2	15.5	6.19	2	1	-sp|Q14103,sp|Q99729-sp|Q14103--	sp|Q14103,sp|Q99729
Exp 2-Exp 3	Heterogeneous nuclear ribonucleoprotein F OS=Homo sapiens GN=HNRNPF PE=1 SV=3	sp|P52597	45653.8	2	3	8.19	12	1	1	sp|P31943-	sp|P31943
Exp 2-Exp 3	Heterogeneous nuclear ribonucleoprotein G OS=Homo sapiens GN=RBMX PE=1 SV=3	sp|P38159,sp|Q96E39	42315.7	2	2	6.91	6.91	0	0
Exp 2-Exp 3	Heterogeneous nuclear ribonucleoprotein H OS=Homo sapiens GN=HNRNPH1 PE=1 SV=4	sp|P31943	49211.8	8	2	28.1	7.57	1	1	sp|P52597-------	sp|P52597
Exp 2-Exp 3	Heterogeneous nuclear ribonucleoprotein H3 OS=Homo sapiens GN=HNRNPH3 PE=1 SV=2	sp|P31942	36909.6	4	3	18.5	12.4	0	0
Exp 2-Exp 3	Heterogeneous nuclear ribonucleoprotein K OS=Homo sapiens GN=HNRNPK PE=1 SV=1	sp|P61978	50960.5	9	9	26.6	26.1	0	0
Exp 2	Heterogeneous nuclear ribonucleoprotein L OS=Homo sapiens GN=HNRNPL PE=1 SV=2	sp|P14866	64114.8	4		9.68		0
Exp 2-Exp 3	Heterogeneous nuclear ribonucleoprotein M OS=Homo sapiens GN=HNRNPM PE=1 SV=3	sp|P52272	77499.3	3	5	5.07	8.9	0	0
Exp 2-Exp 3	Heterogeneous nuclear ribonucleoprotein Q OS=Homo sapiens GN=SYNCRIP PE=1 SV=2	sp|O60506	69585.5	4	1	8.51	2.09	1	0	---sp|O43390
Exp 2-Exp 3	Heterogeneous nuclear ribonucleoprotein R OS=Homo sapiens GN=HNRNPR PE=1 SV=1	sp|O43390	70925.8	4	1	8.37	2.05	1	0	---sp|O60506
Exp 2-Exp 3	Heterogeneous nuclear ribonucleoprotein U OS=Homo sapiens GN=HNRNPU PE=1 SV=6	sp|Q00839	90567.2	8	6	13.9	13.2	0	0
Exp 2-Exp 3	Heterogeneous nuclear ribonucleoproteins A2/B1 OS=Homo sapiens GN=HNRNPA2B1 PE=1 SV=2	sp|P22626	37412.3	15	3	48.4	11.6	3	0	-------sp|Q13151,sp|P51991,sp|P09651--sp|Q13151,sp|P51991,sp|P09651-sp|P09651----
Exp 2-Exp 3	Heterogeneous nuclear ribonucleoproteins C1/C2 OS=Homo sapiens GN=HNRNPC PE=1 SV=4	sp|P07910	33652.5	10	4	27.8	16	0	0
Exp 2	Hexokinase-1 OS=Homo sapiens GN=HK1 PE=1 SV=3	sp|P19367	102470	2		2.62		0
Exp 3	Hexokinase-2 OS=Homo sapiens GN=HK2 PE=1 SV=2	sp|P52789	102363		11		16.9		0
Exp 3	HIG1 domain family member 2A OS=Homo sapiens GN=HIGD2A PE=1 SV=1	sp|Q9BW72	11510.7		1		23.6		0
Exp 2	High mobility group protein B1 OS=Homo sapiens GN=HMGB1 PE=1 SV=3	sp|P09429	24876.7	3		21.9		0
Exp 2	High mobility group protein HMG-I/HMG-Y OS=Homo sapiens GN=HMGA1 PE=1 SV=3	sp|P17096	11658.2	1		8.41		0
Exp 2	Hippocalcin-like protein 1 OS=Homo sapiens GN=HPCAL1 PE=1 SV=3	sp|P37235	22296.2	1		6.22		0
Exp 2	Histone deacetylase 1 OS=Homo sapiens GN=HDAC1 PE=1 SV=1	sp|Q13547	55086.1	1		3.53		0
Exp 2	Histone deacetylase 2 OS=Homo sapiens GN=HDAC2 PE=1 SV=2	sp|Q92769	55347.5	1		3.48		0
Exp 2	Histone deacetylase complex subunit SAP18 OS=Homo sapiens GN=SAP18 PE=1 SV=1	sp|O00422	17543.5	1		10.5		0
Exp 2-Exp 3	Histone H1,4 OS=Homo sapiens GN=HIST1H1E PE=1 SV=2	sp|P10412,sp|P16402,sp|P16403	21848.9	4	1	15.1	5.48	0	0
Exp 2-Exp 3	Histone H1,5 OS=Homo sapiens GN=HIST1H1B PE=1 SV=3	sp|P16401	22563.7	1	1	5.31	5.31	0	0
Exp 2-Exp 3	Histone H2A type 1 OS=Homo sapiens GN=HIST1H2AG PE=1 SV=2	sp|P0C0S8,sp|P20671,sp|Q16777,sp|Q6FI13,sp|Q96KK5,sp|Q99878,sp|Q9BTM1	14074	4	4	28.5	30	1	1	sp|Q96QV6,sp|P16104,sp|Q71UI9,sp|P0C0S5---	sp|Q96QV6,sp|P16104,sp|Q71UI9,sp|P0C0S5
Exp 2-Exp 3	Histone H2A,x OS=Homo sapiens GN=H2AFX PE=1 SV=2	sp|P16104,sp|Q96QV6	15127.1	2	3	21	27.3	1	1	sp|Q99878,sp|P0C0S8,sp|Q96KK5,sp|Q9BTM1,sp|P20671,sp|Q71UI9,sp|Q6FI13,sp|Q16777,sp|P0C0S5-	sp|Q99878,sp|P0C0S8,sp|Q96KK5,sp|Q9BTM1,sp|P20671,sp|Q71UI9,sp|Q6FI13,sp|Q16777,sp|P0C0S5
Exp 2-Exp 3	Histone H2A,Z OS=Homo sapiens GN=H2AFZ PE=1 SV=2	sp|P0C0S5,sp|Q71UI9	13535.2	2	2	13.3	14.8	1	1	-sp|Q99878,sp|Q96QV6,sp|P0C0S8,sp|Q96KK5,sp|Q9BTM1,sp|P20671,sp|P16104,sp|Q6FI13,sp|Q16777	sp|Q99878,sp|Q96QV6,sp|P0C0S8,sp|Q96KK5,sp|Q9BTM1,sp|P20671,sp|P16104,sp|Q6FI13,sp|Q16777
Exp 2-Exp 3	Histone H2B type 1-J OS=Homo sapiens GN=HIST1H2BJ PE=1 SV=3	sp|P06899,sp|P23527,sp|P33778,sp|Q16778	13886.7	4	4	26.2	32.5	2	3	sp|Q99877,sp|P62807,sp|Q93079,sp|P57053,sp|O60814,sp|Q5QNW6,sp|P58876,sp|Q99879--gb|TGVEG_038620 ,sp|P62807,sp|O60814,sp|P57053,sp|Q5QNW6,sp|P58876,gb|TGME49_009910 ,gb|TGGT1_022960 ,sp|Q99877,sp|Q93079,sp|Q99879-	sp|P62807,sp|Q99880,sp|O60814,sp|P57053,sp|Q5QNW6,sp|P58876,sp|Q99877,sp|Q93079,sp|Q99879
Exp 2-Exp 3	Histone H2B type 1-K OS=Homo sapiens GN=HIST1H2BK PE=1 SV=3	sp|O60814,sp|P57053,sp|P58876,sp|P62807,sp|Q5QNW6,sp|Q93079,sp|Q99877,sp|Q99879	13872.6	4	5	26.2	33.3	2	3	sp|P23527,sp|P33778,sp|Q16778,sp|P06899--gb|TGVEG_038620 ,sp|P23527,gb|TGME49_009910 ,gb|TGGT1_022960 ,sp|P33778,sp|Q16778,sp|P06899-	sp|P23527,sp|P33778,sp|Q8N257,sp|Q16778,sp|P06899
Exp 2-Exp 3	Histone H3,1 OS=Homo sapiens GN=HIST1H3A PE=1 SV=2	sp|P68431,sp|P84243,sp|Q16695,sp|Q6NXT2,sp|Q71DI3	15386.7	2	1	9.56	5.15	0	0
Exp 2-Exp 3	Histone H4 OS=Homo sapiens GN=HIST1H4A PE=1 SV=2	sp|P62805	11349.7	3	8	29.1	56.3	0	0
Exp 2-Exp 3	Histone-binding protein RBBP4 OS=Homo sapiens GN=RBBP4 PE=1 SV=3	sp|Q09028	47637.8	1	1	3.06	3.06	0	0
Exp 3	HLA class I histocompatibility antigen, B-7 alpha chain OS=Homo sapiens GN=HLA-B PE=1 SV=3	sp|P01889,sp|P01893,sp|P03989,sp|P04222,sp|P04439,sp|P05534,sp|P10319,sp|P13746,sp|P13747,sp|P16188,sp|P17693,sp|P18463,sp|P18464,sp|P18465,sp|P30443,sp|P30447,sp|P30455,sp|P30460,sp|P30461,sp|P30462,sp|P30464,sp|P30466,sp|P30475,sp|P30479,sp|P30480,sp|P30481,sp|P30483,sp|P30484,sp|P30485,sp|P30487,sp|P30488,sp|P30490,sp|P30491,sp|P30492,sp|P30493,sp|P30495,sp|P30498,sp|P30501,sp|P30504,sp|P30505…	40441.6		1		3.59		0
Exp 2	Hornerin OS=Homo sapiens GN=HRNR PE=1 SV=2	sp|Q86YZ3	282355	1		0.561		0
Exp 3	Hsp70-binding protein 1 OS=Homo sapiens GN=HSPBP1 PE=1 SV=1	sp|Q9NZL4	39455.9		1		3.04		0
Exp 2	Hydroxysteroid dehydrogenase-like protein 2 OS=Homo sapiens GN=HSDL2 PE=1 SV=1	sp|Q6YN16	45378.6	1		4.31		0
Exp 2-Exp 3	Hypoxanthine-guanine phosphoribosyltransferase OS=Homo sapiens GN=HPRT1 PE=1 SV=2	sp|P00492	24562.2	2	1	9.17	4.59	0	0
Exp 2-Exp 3	Hypoxia up-regulated protein 1 OS=Homo sapiens GN=HYOU1 PE=1 SV=1	sp|Q9Y4L1	111319	12	26	18.4	35.3	0	0
Exp 2	Ig heavy chain V-III region VH26 OS=Homo sapiens PE=1 SV=1	sp|P01764	12564.6	1		16.2		0
Exp 3	Ig kappa chain C region OS=Homo sapiens GN=IGKC PE=1 SV=1	sp|P01834	11590.5		3		48.1		0
Exp 3	Ig kappa chain V-I region Lay OS=Homo sapiens PE=1 SV=1	sp|P01605	11816.1		1		16.7		0
Exp 3	Ig kappa chain V-II region Cum OS=Homo sapiens PE=1 SV=1	sp|P01614,sp|P01617,sp|P06309,sp|P06310	12658.7		1		11.3		0
Exp 2-Exp 3	Ig kappa chain V-II region MIL OS=Homo sapiens PE=1 SV=1	sp|P01616	12032.8	1	1	11.6	11.6	0	0
Exp 2-Exp 3	Ig kappa chain V-IV region Len OS=Homo sapiens PE=1 SV=2	sp|P01625,sp|P06312,sp|P06313,sp|P06314	12622.4	1	1	7.89	7.89	0	0
Exp 3	Ig lambda-7 chain C region OS=Homo sapiens GN=IGLC7 PE=1 SV=2	sp|A0M8Q6,sp|B9A064,sp|P0CF74,sp|P0CG04,sp|P0CG05,sp|P0CG06	11284.2		1		14.2		0
Exp 2-Exp 3	Importin subunit alpha-2 OS=Homo sapiens GN=KPNA2 PE=1 SV=1	sp|P52292	57844.5	4	3	17	10.8	0	0
Exp 3	Importin subunit alpha-6 OS=Homo sapiens GN=KPNA5 PE=1 SV=2	sp|O15131,sp|O60684,sp|P52294	60331.8		1		2.61		0
Exp 2-Exp 3	Importin subunit beta-1 OS=Homo sapiens GN=KPNB1 PE=1 SV=2	sp|Q14974	97153.3	8	11	13.5	18.6	0	0
Exp 2-Exp 3	Importin-4 OS=Homo sapiens GN=IPO4 PE=1 SV=2	sp|Q8TEX9	118701	1	4	1.39	6.75	0	0
Exp 2-Exp 3	Importin-5 OS=Homo sapiens GN=IPO5 PE=1 SV=4	sp|O00410	123614	5	14	6.75	18	0	0
Exp 2-Exp 3	Importin-7 OS=Homo sapiens GN=IPO7 PE=1 SV=1	sp|O95373	119502	9	10	12	13.3	0	0
Exp 3	Importin-9 OS=Homo sapiens GN=IPO9 PE=1 SV=3	sp|Q96P70	115946		3		4.32		0
Exp 2	Inhibitor of nuclear factor kappa-B kinase-interacting protein OS=Homo sapiens GN=IKBIP PE=1 SV=1	sp|Q70UQ0	39292.7	1		6		0
Exp 2	Inorganic pyrophosphatase 2, mitochondrial OS=Homo sapiens GN=PPA2 PE=1 SV=2	sp|Q9H2U2	37903.4	1		4.79		0
Exp 2	Inorganic pyrophosphatase OS=Homo sapiens GN=PPA1 PE=1 SV=2	sp|Q15181	32642.6	2		13.1		0
Exp 2-Exp 3	Inosine-5'-monophosphate dehydrogenase 2 OS=Homo sapiens GN=IMPDH2 PE=1 SV=2	sp|P12268	55788.4	3	2	7.59	5.45	0	0
Exp 2	Inositol-3-phosphate synthase 1 OS=Homo sapiens GN=ISYNA1 PE=1 SV=1	sp|Q9NPH2	61049.9	2		4.3		0
Exp 2-Exp 3	Insulin-like growth factor 2 mRNA-binding protein 1 OS=Homo sapiens GN=IGF2BP1 PE=1 SV=2	sp|Q9NZI8	63462.5	3	2	8.15	5.2	0	0
Exp 2-Exp 3	Insulin-like growth factor 2 mRNA-binding protein 3 OS=Homo sapiens GN=IGF2BP3 PE=1 SV=2	sp|O00425,sp|Q9Y6M1	63688	1	2	2.42	5.18	0	0
Exp 3	Integrin alpha-5 OS=Homo sapiens GN=ITGA5 PE=1 SV=2	sp|P08648	114520		1		1.72		0
Exp 2-Exp 3	Integrin alpha-6 OS=Homo sapiens GN=ITGA6 PE=1 SV=4	sp|P23229	126618	2	1	2.04	0.796	0	0
Exp 2-Exp 3	Integrin beta-1 OS=Homo sapiens GN=ITGB1 PE=1 SV=2	sp|P05556	88397.1	2	3	3.51	6.14	0	0
Exp 2-Exp 3	Integrin beta-4 OS=Homo sapiens GN=ITGB4 PE=1 SV=5	sp|P16144	202149	4	5	3.73	4.17	0	0
Exp 2	Inter-alpha-trypsin inhibitor heavy chain H1 OS=Homo sapiens GN=ITIH1 PE=1 SV=3	sp|P19827	101372	4		3.95		0
Exp 2	Inter-alpha-trypsin inhibitor heavy chain H2 OS=Homo sapiens GN=ITIH2 PE=1 SV=2	sp|P19823	106448	5		5.5		0
Exp 3	Interferon-induced, double-stranded RNA-activated protein kinase OS=Homo sapiens GN=EIF2AK2 PE=1 SV=2	sp|P19525	62079.1		1		2.18		0
Exp 2-Exp 3	Interleukin enhancer-binding factor 2 OS=Homo sapiens GN=ILF2 PE=1 SV=2	sp|Q12905	43044.7	8	4	36.9	12.1	0	0
Exp 2	Interleukin enhancer-binding factor 3 OS=Homo sapiens GN=ILF3 PE=1 SV=3	sp|Q12906	95320.9	1		2.01		0
Exp 2-Exp 3	Inverted formin-2 OS=Homo sapiens GN=INF2 PE=1 SV=2	sp|Q27J81	135609	1	1	1.12	1.2	0	0
Exp 3	Iron-sulfur protein NUBPL OS=Homo sapiens GN=NUBPL PE=1 SV=3	sp|Q8TB37	34064.8		1		5.02		0
Exp 2	Isochorismatase domain-containing protein 1 OS=Homo sapiens GN=ISOC1 PE=1 SV=3	sp|Q96CN7	32218.7	2		11.4		0
Exp 2-Exp 3	Isochorismatase domain-containing protein 2, mitochondrial OS=Homo sapiens GN=ISOC2 PE=1 SV=1	sp|Q96AB3	22319.4	2	1	27.3	11.2	0	0
Exp 2-Exp 3	Isocitrate dehydrogenase [NAD] subunit alpha, mitochondrial OS=Homo sapiens GN=IDH3A PE=1 SV=1	sp|P50213	39574.5	6	4	19.9	16.9	0	0
Exp 2	Isocitrate dehydrogenase [NAD] subunit beta, mitochondrial OS=Homo sapiens GN=IDH3B PE=1 SV=2	sp|O43837	42165.6	2		7.53		0
Exp 3	Isocitrate dehydrogenase [NAD] subunit gamma, mitochondrial OS=Homo sapiens GN=IDH3G PE=1 SV=1	sp|P51553	42776.1		1		5.85		0
Exp 2	Isocitrate dehydrogenase [NADP] cytoplasmic OS=Homo sapiens GN=IDH1 PE=1 SV=2	sp|O75874	46642.5	1		4.11		0
Exp 2-Exp 3	Isocitrate dehydrogenase [NADP], mitochondrial OS=Homo sapiens GN=IDH2 PE=1 SV=2	sp|P48735	50892.4	2	2	5.97	4.87	0	0
Exp 2-Exp 3	Isoleucyl-tRNA synthetase, cytoplasmic OS=Homo sapiens GN=IARS PE=1 SV=2	sp|P41252	144484	4	16	4.44	17.3	0	0
Exp 2-Exp 3	Isoleucyl-tRNA synthetase, mitochondrial OS=Homo sapiens GN=IARS2 PE=1 SV=2	sp|Q9NSE4	113776	3	3	3.75	3.16	0	0
Exp 2-Exp 3	Junction plakoglobin OS=Homo sapiens GN=JUP PE=1 SV=3	sp|P14923	81727.9	1	8	2.42	14.5	0	2		sp|P35222
Exp 2	Kelch repeat and BTB domain-containing protein 3 OS=Homo sapiens GN=KBTBD3 PE=2 SV=2	sp|Q8NAB2	69378.4	1		1.15		0
Exp 3	KH domain-containing, RNA-binding, signal transduction-associated protein 1 OS=Homo sapiens GN=KHDRBS1 PE=1 SV=1	sp|Q07666	48210.2		1		4.51		0
Exp 3	Kinectin OS=Homo sapiens GN=KTN1 PE=1 SV=1	sp|Q86UP2	156258		1		0.884		0
Exp 3	Kinesin-like protein KIF11 OS=Homo sapiens GN=KIF11 PE=1 SV=2	sp|P52732	119144		1		1.04		0
Exp 3	Kinetochore protein Spc25 OS=Homo sapiens GN=SPC25 PE=1 SV=1	sp|Q9HBM1	26136.2		1		4.91		0
Exp 3	Kynurenine--oxoglutarate transaminase 3 OS=Homo sapiens GN=CCBL2 PE=1 SV=1	sp|Q6YP21	51384.7		1		2.64		0
Exp 2-Exp 3	L-2-hydroxyglutarate dehydrogenase, mitochondrial OS=Homo sapiens GN=L2HGDH PE=1 SV=3	sp|Q9H9P8	50299.4	1	1	2.59	2.59	0	0
Exp 3	LAG1 longevity assurance homolog 2 OS=Homo sapiens GN=LASS2 PE=1 SV=1	sp|Q96G23	44860.9		1		2.37		0
Exp 2-Exp 3	Lamin-B receptor OS=Homo sapiens GN=LBR PE=1 SV=2	sp|Q14739	70688.3	1	2	3.09	4.88	0	0
Exp 2-Exp 3	Lamin-B1 OS=Homo sapiens GN=LMNB1 PE=1 SV=2	sp|P20700	66391.6	3	2	5.46	3.92	0	0
Exp 2	Lamin-B2 OS=Homo sapiens GN=LMNB2 PE=1 SV=3	sp|Q03252	67671.7	1		2.17		0
Exp 2-Exp 3	Laminin subunit beta-1 OS=Homo sapiens GN=LAMB1 PE=1 SV=2	sp|P07942	198017	1	2	0.616	2.07	0	0
Exp 2-Exp 3	Laminin subunit gamma-1 OS=Homo sapiens GN=LAMC1 PE=1 SV=3	sp|P11047	177583	1	1	0.87	0.87	0	0
Exp 2-Exp 3	Lanosterol 14-alpha demethylase OS=Homo sapiens GN=CYP51A1 PE=1 SV=3	sp|Q16850	56790.4	1	1	2.78	2.78	0	0
Exp 3	Large neutral amino acids transporter small subunit 1 OS=Homo sapiens GN=SLC7A5 PE=1 SV=2	sp|Q01650	54994.1		1		3.55		0
Exp 3	Large proline-rich protein BAG6 OS=Homo sapiens GN=BAG6 PE=1 SV=2	sp|P46379	119389		2		2.65		0
Exp 2	LDLR chaperone MESD OS=Homo sapiens GN=MESDC2 PE=1 SV=2	sp|Q14696	26059.9	1		5.98		0
Exp 3	LETM1 and EF-hand domain-containing protein 1, mitochondrial OS=Homo sapiens GN=LETM1 PE=1 SV=1	sp|O95202	83337.9		2		3.65		0
Exp 2-Exp 3	Leucine-rich PPR motif-containing protein, mitochondrial OS=Homo sapiens GN=LRPPRC PE=1 SV=3	sp|P42704	157894	13	31	13.8	30.9	0	0
Exp 2-Exp 3	Leucine-rich repeat-containing protein 59 OS=Homo sapiens GN=LRRC59 PE=1 SV=1	sp|Q96AG4	34913.4	4	5	19.2	28.3	0	0
Exp 2-Exp 3	Leucyl-tRNA synthetase, cytoplasmic OS=Homo sapiens GN=LARS PE=1 SV=2	sp|Q9P2J5	134453	6	15	8.16	17.4	0	0
Exp 2	Leukotriene A-4 hydrolase OS=Homo sapiens GN=LTA4H PE=1 SV=2	sp|P09960	69269.1	1		1.64		0
Exp 2-Exp 3	LIM and senescent cell antigen-like-containing domain protein 1 OS=Homo sapiens GN=LIMS1 PE=1 SV=4	sp|P48059	37232.7	1	1	3.69	3.69	0	0
Exp 2-Exp 3	LIM and SH3 domain protein 1 OS=Homo sapiens GN=LASP1 PE=1 SV=2	sp|Q14847	29698.8	1	1	5.36	4.98	0	0
Exp 3	Lipoamide acyltransferase component of branched-chain alpha-keto acid dehydrogenase complex, mitochondrial OS=Homo sapiens GN=DBT PE=1 SV=3	sp|P11182	53470.5		1		5.39		0
Exp 3	Lipopolysaccharide-responsive and beige-like anchor protein OS=Homo sapiens GN=LRBA PE=1 SV=4	sp|P50851	319092		1		0.489		0
Exp 2-Exp 3	L-lactate dehydrogenase A chain OS=Homo sapiens GN=LDHA PE=1 SV=2	sp|P00338	36671.2	11	8	40.1	26.2	2	2	----sp|P07195-----sp|P07195-	sp|P07195
Exp 2-Exp 3	L-lactate dehydrogenase B chain OS=Homo sapiens GN=LDHB PE=1 SV=2	sp|P07195	36620.6	12	12	45.8	40.4	2	2	-------sp|P00338----sp|P00338	sp|P00338
Exp 2-Exp 3	Lon protease homolog, mitochondrial OS=Homo sapiens GN=LONP1 PE=1 SV=2	sp|P36776	106473	3	11	3.65	16.6	0	0
Exp 2-Exp 3	Long-chain fatty acid transport protein 6 OS=Homo sapiens GN=SLC27A6 PE=1 SV=1	sp|Q9Y2P4	70096.1	1	1	1.78	1.45	0	0
Exp 3	Long-chain-fatty-acid--CoA ligase 3 OS=Homo sapiens GN=ACSL3 PE=1 SV=3	sp|O95573	80405.1		3		6.67		1		sp|O60488
Exp 3	Long-chain-fatty-acid--CoA ligase 4 OS=Homo sapiens GN=ACSL4 PE=1 SV=2	sp|O60488	79173.5		2		4.36		1		sp|O95573
Exp 2	Lupus La protein OS=Homo sapiens GN=SSB PE=1 SV=2	sp|P05455	46821	1		3.43		0
Exp 2-Exp 3	L-xylulose reductase OS=Homo sapiens GN=DCXR PE=1 SV=2	sp|Q7Z4W1	25894.2	3	1	18	4.1	0	0
Exp 3	Lymphotoxin-alpha OS=Homo sapiens GN=LTA PE=1 SV=2	REVERSED_gb|TGGT1_040670 Reverse sequence, was ,REVERSED_gb|TGME49_106660 Reverse sequence, was ,REVERSED_gb|TGVEG_108140 Reverse sequence, was ,gb|TGGT1_077740 ,gb|TGME49_023480 ,gb|TGVEG_063930 ,sp|P01374,sp|REV_O15403,sp|REV_Q6P1M0,sp|REV_Q6PCB7,sp|REV_Q92536,sp|REV_Q96HR9	22279.3		1		2.44		0
Exp 2-Exp 3	Lysophosphatidylcholine acyltransferase 1 OS=Homo sapiens GN=LPCAT1 PE=1 SV=2	sp|Q8NF37	59134.8	2	1	5.06	2.81	0	0
Exp 3	Lysophospholipid acyltransferase 7 OS=Homo sapiens GN=MBOAT7 PE=1 SV=2	sp|Q96N66	52749.7		1		3.39		0
Exp 2	Lysosome-associated membrane glycoprotein 1 OS=Homo sapiens GN=LAMP1 PE=1 SV=3	sp|P11279	44865.1	2		6		0
Exp 2-Exp 3	Lysosome-associated membrane glycoprotein 2 OS=Homo sapiens GN=LAMP2 PE=1 SV=2	sp|P13473	44942.9	2	1	4.88	1.95	0	0
Exp 3	Magnesium transporter MRS2 homolog, mitochondrial OS=Homo sapiens GN=MRS2 PE=2 SV=1	sp|Q9HD23	50302.4		1		2.26		0
Exp 3	Magnesium transporter protein 1 OS=Homo sapiens GN=MAGT1 PE=1 SV=1	sp|Q9H0U3	38019		1		4.18		0
Exp 3	Major facilitator superfamily domain-containing protein 10 OS=Homo sapiens GN=MFSD10 PE=2 SV=1	sp|Q14728	48323.7		1		2.86		0
Exp 2	Malate dehydrogenase, cytoplasmic OS=Homo sapiens GN=MDH1 PE=1 SV=4	sp|P40925	36408.9	1		5.09		0
Exp 2-Exp 3	Malate dehydrogenase, mitochondrial OS=Homo sapiens GN=MDH2 PE=1 SV=3	sp|P40926	35485.7	12	2	49.7	8.88	0	0
Exp 2-Exp 3	Malectin OS=Homo sapiens GN=MLEC PE=1 SV=1	sp|Q14165	32216.1	3	2	14.4	8.9	0	0
Exp 2	Malignant T cell-amplified sequence 1 OS=Homo sapiens GN=MCTS1 PE=1 SV=1	sp|Q9ULC4	20537.9	1		9.39		0
Exp 3	Mannose-1-phosphate guanyltransferase alpha OS=Homo sapiens GN=GMPPA PE=1 SV=1	sp|Q96IJ6	46273.8		1		3.81		0
Exp 2	Mannose-P-dolichol utilization defect 1 protein OS=Homo sapiens GN=MPDU1 PE=1 SV=2	sp|O75352	26620.6	2		9.72		0
Exp 2-Exp 3	Mannosyl-oligosaccharide glucosidase OS=Homo sapiens GN=MOGS PE=1 SV=5	sp|Q13724	91901.1	2	3	3.58	5.73	0	0
Exp 2-Exp 3	Matrin-3 OS=Homo sapiens GN=MATR3 PE=1 SV=2	sp|P43243	94608.7	3	7	6.73	13.2	0	0
Exp 3	Mediator of RNA polymerase II transcription subunit 27 OS=Homo sapiens GN=MED27 PE=1 SV=1	sp|Q6P2C8	35414.3		1		3.86		0
Exp 3	Mediator of RNA polymerase II transcription subunit 30 OS=Homo sapiens GN=MED30 PE=1 SV=1	sp|Q96HR3	20259.7		1		5.06		0
Exp 2	Medium-chain specific acyl-CoA dehydrogenase, mitochondrial OS=Homo sapiens GN=ACADM PE=1 SV=1	sp|P11310	46571.5	1		2.85		0
Exp 2-Exp 3	Membrane-associated progesterone receptor component 1 OS=Homo sapiens GN=PGRMC1 PE=1 SV=3	sp|O00264	21654.2	2	2	23.1	23.1	0	0
Exp 2-Exp 3	Membrane-associated progesterone receptor component 2 OS=Homo sapiens GN=PGRMC2 PE=1 SV=1	sp|O15173	23801.3	1	2	6.28	14.8	0	0
Exp 2	Mesencephalic astrocyte-derived neurotrophic factor OS=Homo sapiens GN=MANF PE=1 SV=3	sp|P55145	20683.3	2		14.8		0
Exp 3	Metaxin-1 OS=Homo sapiens GN=MTX1 PE=1 SV=2	sp|Q13505	51460		1		3.22		0
Exp 2-Exp 3	Metaxin-2 OS=Homo sapiens GN=MTX2 PE=1 SV=1	sp|O75431	29745.3	1	1	8.37	8.37	0	0
Exp 2-Exp 3	Methionyl-tRNA synthetase, cytoplasmic OS=Homo sapiens GN=MARS PE=1 SV=2	sp|P56192	101100	2	3	3	4.22	0	0
Exp 3	Methyl-CpG-binding domain protein 3 OS=Homo sapiens GN=MBD3 PE=1 SV=1	sp|O95983	32826.3		1		5.15		0
Exp 3	Methylosome protein 50 OS=Homo sapiens GN=WDR77 PE=1 SV=1	sp|Q9BQA1	36705.2		1		2.92		0
Exp 2-Exp 3	Methylthioribose-1-phosphate isomerase OS=Homo sapiens GN=MRI1 PE=1 SV=1	sp|Q9BV20	39131.8	1	2	3.52	6.5	0	0
Exp 2-Exp 3	Methyltransferase-like protein 7A OS=Homo sapiens GN=METTL7A PE=1 SV=1	sp|Q9H8H3	28301.6	1	4	6.15	20.9	0	0
Exp 2-Exp 3	Microsomal glutathione S-transferase 3 OS=Homo sapiens GN=MGST3 PE=1 SV=1	sp|O14880	16498.6	2	2	17.8	17.8	0	0
Exp 3	Microtubule-actin cross-linking factor 1, isoform 4 OS=Homo sapiens GN=MACF1 PE=1 SV=2	sp|Q96PK2,sp|Q9UPN3	670118		1		0.236		0
Exp 2	Microtubule-associated protein RP/EB family member 1 OS=Homo sapiens GN=MAPRE1 PE=1 SV=3	sp|Q15691	29981.5	1		4.48		0
Exp 3	Midasin OS=Homo sapiens GN=MDN1 PE=1 SV=2	sp|Q9NU22	632808		1		0.197		0
Exp 3	Minor histocompatibility antigen H13 OS=Homo sapiens GN=HM13 PE=1 SV=1	sp|Q8TCT9	41472.9		3		12.2		0
Exp 3	MIP18 family protein FAM96A OS=Homo sapiens GN=FAM96A PE=1 SV=1	sp|Q9H5X1	18337.2		1		6.88		0
Exp 2-Exp 3	Mitochondrial 2-oxoglutarate/malate carrier protein OS=Homo sapiens GN=SLC25A11 PE=1 SV=3	sp|Q02978	34045.2	4	4	20.4	18.2	0	0
Exp 2	Mitochondrial dicarboxylate carrier OS=Homo sapiens GN=SLC25A10 PE=1 SV=2	sp|Q9UBX3	31264.7	1		8.36		0
Exp 2-Exp 3	Mitochondrial fission 1 protein OS=Homo sapiens GN=FIS1 PE=1 SV=2	sp|Q9Y3D6	16920.3	1	1	7.24	7.24	0	0
Exp 3	Mitochondrial fission process protein 1 OS=Homo sapiens GN=MTFP1 PE=1 SV=1	sp|Q9UDX5	17991.9		1		12		0
Exp 2	Mitochondrial import inner membrane translocase subunit Tim17-A OS=Homo sapiens GN=TIMM17A PE=1 SV=1	sp|Q99595	18006.1	1		12.9		0
Exp 2	Mitochondrial import inner membrane translocase subunit Tim17-B OS=Homo sapiens GN=TIMM17B PE=1 SV=1	sp|O60830	18255.5	1		12.8		0
Exp 2-Exp 3	Mitochondrial import inner membrane translocase subunit Tim23 OS=Homo sapiens GN=TIMM23 PE=1 SV=1	sp|O14925,sp|Q5SRD1	21926.2	1	1	8.13	4.78	0	0
Exp 2-Exp 3	Mitochondrial import inner membrane translocase subunit TIM44 OS=Homo sapiens GN=TIMM44 PE=1 SV=2	sp|O43615	51339.1	4	3	11.3	8.85	0	0
Exp 2-Exp 3	Mitochondrial import inner membrane translocase subunit TIM50 OS=Homo sapiens GN=TIMM50 PE=1 SV=2	sp|Q3ZCQ8	39629.5	2	4	7.65	13.9	0	0
Exp 2-Exp 3	Mitochondrial import receptor subunit TOM22 homolog OS=Homo sapiens GN=TOMM22 PE=1 SV=3	sp|Q9NS69	15504.1	3	4	43	54.2	0	0
Exp 2-Exp 3	Mitochondrial import receptor subunit TOM34 OS=Homo sapiens GN=TOMM34 PE=1 SV=2	sp|Q15785	34542.3	1	1	4.85	4.85	0	0
Exp 2-Exp 3	Mitochondrial import receptor subunit TOM40 homolog OS=Homo sapiens GN=TOMM40 PE=1 SV=1	sp|O96008	37875.1	2	2	9.14	14.4	0	0
Exp 2-Exp 3	Mitochondrial import receptor subunit TOM70 OS=Homo sapiens GN=TOMM70A PE=1 SV=1	sp|O94826	67439.2	1	1	2.96	2.96	0	0
Exp 2-Exp 3	Mitochondrial inner membrane protein OS=Homo sapiens GN=IMMT PE=1 SV=1	sp|Q16891	83661	5	6	10.9	12.7	0	0
Exp 2	Mitofusin-1 OS=Homo sapiens GN=MFN1 PE=1 SV=2	sp|Q8IWA4	84084	1		1.89		0
Exp 3	MKI67 FHA domain-interacting nucleolar phosphoprotein OS=Homo sapiens GN=MKI67IP PE=1 SV=1	sp|Q9BYG3	34204.9		1		4.44		0
Exp 2-Exp 3	MMS19 nucleotide excision repair protein homolog OS=Homo sapiens GN=MMS19 PE=1 SV=2	sp|Q96T76	113273	1	2	1.17	3.59	0	0
Exp 2-Exp 3	Monofunctional C1-tetrahydrofolate synthase, mitochondrial OS=Homo sapiens GN=MTHFD1L PE=1 SV=1	sp|Q6UB35	105774	1	4	1.64	5.52	0	0
Exp 2	MOSC domain-containing protein 1, mitochondrial OS=Homo sapiens GN=MOSC1 PE=1 SV=1	sp|Q5VT66	37482	1		5.04		0
Exp 2-Exp 3	Mps one binder kinase activator-like 1A OS=Homo sapiens GN=MOBKL1A PE=1 SV=3	sp|Q7L9L4,sp|Q9H8S9	25073.6	1	2	5.09	15.3	0	0
Exp 3	mRNA-capping enzyme OS=Homo sapiens GN=RNGTT PE=1 SV=1	sp|O60942	68540.9		1		2.01		0
Exp 2-Exp 3	Multifunctional protein ADE2 OS=Homo sapiens GN=PAICS PE=1 SV=3	sp|P22234	47062	4	3	12	9.41	0	0
Exp 2-Exp 3	Myb-binding protein 1A OS=Homo sapiens GN=MYBBP1A PE=1 SV=2	sp|Q9BQG0	148840	1	8	0.828	8.13	0	0
Exp 2-Exp 3	Myosin light polypeptide 6 OS=Homo sapiens GN=MYL6 PE=1 SV=2	sp|P60660	16911.8	7	8	43.7	58.3	0	0
Exp 2-Exp 3	Myosin regulatory light chain 12B OS=Homo sapiens GN=MYL12B PE=1 SV=2	sp|O14950,sp|P19105	19762.3	7	6	51.7	40.1	4	3	sp|P24844-sp|P24844-sp|P24844---sp|P24844-	sp|P24844
Exp 2-Exp 3	Myosin regulatory light polypeptide 9 OS=Homo sapiens GN=MYL9 PE=1 SV=4	sp|P24844	19810.1	5	4	33.7	28.5	4	3	sp|P19105,sp|O14950-sp|P19105,sp|O14950-sp|P19105,sp|O14950--sp|P19105,sp|O14950	sp|P19105,sp|O14950
Exp 2-Exp 3	Myosin-10 OS=Homo sapiens GN=MYH10 PE=1 SV=3	sp|P35580	228987	34	28	23.1	20.6	13	8	sp|P35579-sp|P35579-sp|P35579----sp|P35579--sp|P35579----sp|P35579----sp|P35579----sp|P35579---sp|P35579--sp|P35579-----sp|P35579-sp|P35579-sp|P35579-	sp|P35579
Exp 2-Exp 3	Myosin-9 OS=Homo sapiens GN=MYH9 PE=1 SV=4	sp|P35579	226520	72	56	43	35.6	13	8	sp|P35580-sp|P35580-sp|P35580------sp|P35580----sp|P35580----sp|P35580------------sp|P35580----sp|P35580-------sp|P35580-----sp|P35580----------------sp|P35580-sp|P35580---sp|P35580-------	sp|P35580
Exp 2-Exp 3	Myosin-Ib OS=Homo sapiens GN=MYO1B PE=1 SV=3	sp|O43795	131973	2	2	3.17	3.17	0	0
Exp 2	Myosin-Ic OS=Homo sapiens GN=MYO1C PE=1 SV=4	sp|O00159	121667	1		1.22		0
Exp 2-Exp 3	Myosin-Ie OS=Homo sapiens GN=MYO1E PE=1 SV=2	sp|Q12965	127048	2	3	2.62	3.52	0	0
Exp 2	N6-adenosine-methyltransferase 70 kDa subunit OS=Homo sapiens GN=METTL3 PE=1 SV=2	sp|Q86U44	64457	1		1.38		0
Exp 3	N-acetyl-D-glucosamine kinase OS=Homo sapiens GN=NAGK PE=1 SV=4	sp|Q9UJ70	37359.1		1		3.2		0
Exp 2-Exp 3	N-acetyltransferase 10 OS=Homo sapiens GN=NAT10 PE=1 SV=2	sp|Q9H0A0	115716	2	3	4	4.2	0	0
Exp 2-Exp 3	NACHT, LRR and PYD domains-containing protein 2 OS=Homo sapiens GN=NLRP2 PE=1 SV=1	sp|Q9NX02	120502	12	16	18.3	21.4	0	0
Exp 2-Exp 3	NADH dehydrogenase [ubiquinone] 1 alpha subcomplex subunit 10, mitochondrial OS=Homo sapiens GN=NDUFA10 PE=1 SV=1	sp|O95299	40733.7	2	1	10.1	6.2	0	0
Exp 3	NADH dehydrogenase [ubiquinone] 1 alpha subcomplex subunit 11 OS=Homo sapiens GN=NDUFA11 PE=1 SV=3	sp|Q86Y39	14834.1		1		13.5		0
Exp 2	NADH dehydrogenase [ubiquinone] 1 alpha subcomplex subunit 12 OS=Homo sapiens GN=NDUFA12 PE=1 SV=1	sp|Q9UI09	17096.4	1		11.7		0
Exp 2-Exp 3	NADH dehydrogenase [ubiquinone] 1 alpha subcomplex subunit 13 OS=Homo sapiens GN=NDUFA13 PE=1 SV=3	sp|Q9P0J0	16681.1	3	3	25.7	24.3	0	0
Exp 3	NADH dehydrogenase [ubiquinone] 1 alpha subcomplex subunit 4 OS=Homo sapiens GN=NDUFA4 PE=1 SV=1	sp|O00483	9352.4		2		22.2		0
Exp 3	NADH dehydrogenase [ubiquinone] 1 alpha subcomplex subunit 5 OS=Homo sapiens GN=NDUFA5 PE=1 SV=3	sp|Q16718	13441		2		22.4		0
Exp 2-Exp 3	NADH dehydrogenase [ubiquinone] 1 alpha subcomplex subunit 8 OS=Homo sapiens GN=NDUFA8 PE=1 SV=3	sp|P51970	20087.2	1	1	10.5	10.5	0	0
Exp 2-Exp 3	NADH dehydrogenase [ubiquinone] 1 alpha subcomplex subunit 9, mitochondrial OS=Homo sapiens GN=NDUFA9 PE=1 SV=2	sp|Q16795	42492.1	4	3	16.4	11.9	0	0
Exp 3	NADH dehydrogenase [ubiquinone] 1 beta subcomplex subunit 10 OS=Homo sapiens GN=NDUFB10 PE=1 SV=3	sp|O96000	20758.7		1		6.98		0
Exp 3	NADH dehydrogenase [ubiquinone] 1 beta subcomplex subunit 3 OS=Homo sapiens GN=NDUFB3 PE=1 SV=3	sp|O43676	11384.1		1		11.2		0
Exp 3	NADH dehydrogenase [ubiquinone] 1 beta subcomplex subunit 4 OS=Homo sapiens GN=NDUFB4 PE=1 SV=3	sp|O95168	15191.9		1		7.75		0
Exp 3	NADH dehydrogenase [ubiquinone] 1 beta subcomplex subunit 5, mitochondrial OS=Homo sapiens GN=NDUFB5 PE=1 SV=1	sp|O43674	21733.2		1		7.94		0
Exp 3	NADH dehydrogenase [ubiquinone] flavoprotein 1, mitochondrial OS=Homo sapiens GN=NDUFV1 PE=1 SV=4	sp|P49821	50799.8		1		5.82		0
Exp 2	NADH dehydrogenase [ubiquinone] flavoprotein 2, mitochondrial OS=Homo sapiens GN=NDUFV2 PE=1 SV=2	sp|P19404	27373.8	2		9.64		0
Exp 2-Exp 3	NADH dehydrogenase [ubiquinone] iron-sulfur protein 3, mitochondrial OS=Homo sapiens GN=NDUFS3 PE=1 SV=1	sp|O75489	30223.7	6	7	30.3	35.6	0	0
Exp 3	NADH dehydrogenase [ubiquinone] iron-sulfur protein 5 OS=Homo sapiens GN=NDUFS5 PE=1 SV=3	sp|O43920	12500		1		11.3		0
Exp 2-Exp 3	NADH dehydrogenase [ubiquinone] iron-sulfur protein 7, mitochondrial OS=Homo sapiens GN=NDUFS7 PE=1 SV=3	sp|O75251	23545.5	1	1	4.23	4.23	0	0
Exp 2-Exp 3	NADH dehydrogenase [ubiquinone] iron-sulfur protein 8, mitochondrial OS=Homo sapiens GN=NDUFS8 PE=1 SV=1	sp|O00217	23687.9	2	2	9.52	9.52	0	0
Exp 2-Exp 3	NADH-cytochrome b5 reductase 1 OS=Homo sapiens GN=CYB5R1 PE=1 SV=1	sp|Q9UHQ9	34078.1	2	2	9.51	11.8	0	0
Exp 2-Exp 3	NADH-cytochrome b5 reductase 3 OS=Homo sapiens GN=CYB5R3 PE=1 SV=3	sp|P00387	34218.3	1	2	4.32	7.97	0	0
Exp 2-Exp 3	NADH-ubiquinone oxidoreductase 75 kDa subunit, mitochondrial OS=Homo sapiens GN=NDUFS1 PE=1 SV=3	sp|P28331	79450.5	4	6	9.08	13.5	0	0
Exp 2	NADPH:adrenodoxin oxidoreductase, mitochondrial OS=Homo sapiens GN=FDXR PE=1 SV=3	sp|P22570	53818.5	1		5.3		0
Exp 2-Exp 3	NADPH--cytochrome P450 reductase OS=Homo sapiens GN=POR PE=1 SV=2	sp|P16435	76672.9	2	5	6.65	13.6	0	0
Exp 2	Nascent polypeptide-associated complex subunit alpha OS=Homo sapiens GN=NACA PE=1 SV=1	sp|Q13765	23365.3	2		13.5		0
Exp 3	Nck-associated protein 1 OS=Homo sapiens GN=NCKAP1 PE=1 SV=1	sp|Q9Y2A7	128777		1		1.42		0
Exp 2	NEDD8-activating enzyme E1 regulatory subunit OS=Homo sapiens GN=NAE1 PE=1 SV=1	sp|Q13564	60230.3	1		3		0
Exp 2-Exp 3	NEDD8-conjugating enzyme Ubc12 OS=Homo sapiens GN=UBE2M PE=1 SV=1	sp|P61081	20882.9	1	1	8.74	8.74	0	0
Exp 3	Negative elongation factor B OS=Homo sapiens GN=COBRA1 PE=1 SV=1	sp|Q8WX92	65681.5		1		3.62		0
Exp 3	Neighbor of COX4 OS=Homo sapiens GN=COX4NB PE=1 SV=1	sp|O43402	23754.9		1		4.29		0
Exp 3	Nesprin-2 OS=Homo sapiens GN=SYNE2 PE=1 SV=3	sp|Q8WXH0	796436		1		0.203		0
Exp 3	Nesprin-3 OS=Homo sapiens GN=C14orf49 PE=1 SV=2	sp|Q6ZMZ3	112201		1		1.13		0
Exp 2-Exp 3	Neutral alpha-glucosidase AB OS=Homo sapiens GN=GANAB PE=1 SV=3	sp|Q14697	106858	12	3	21	5.3	0	0
Exp 2-Exp 3	Neutral amino acid transporter B(0) OS=Homo sapiens GN=SLC1A5 PE=1 SV=2	sp|Q15758	56581.8	1	4	2.4	9.98	0	0
Exp 3	Neutral cholesterol ester hydrolase 1 OS=Homo sapiens GN=NCEH1 PE=1 SV=3	sp|Q6PIU2	45790.6		1		3.92		0
Exp 3	NHP2-like protein 1 OS=Homo sapiens GN=NHP2L1 PE=1 SV=3	sp|P55769	14155.8		1		9.38		0
Exp 3	Niban-like protein 1 OS=Homo sapiens GN=FAM129B PE=1 SV=2	sp|Q96TA1	82666		1		2.18		0
Exp 2-Exp 3	Nicalin OS=Homo sapiens GN=NCLN PE=1 SV=2	sp|Q969V3	62956.7	2	1	4.8	2.49	0	0
Exp 2-Exp 3	Nicotinamide phosphoribosyltransferase OS=Homo sapiens GN=NAMPT PE=1 SV=1	sp|P43490	55504.5	3	5	13	22.8	0	0
Exp 3	Nodal modulator 3 OS=Homo sapiens GN=NOMO3 PE=2 SV=2	sp|P69849,sp|Q5JPE7	134117		6		7.77		0
Exp 2	Nuclear autoantigenic sperm protein OS=Homo sapiens GN=NASP PE=1 SV=2	sp|P49321	85217.5	2		4.95		0
Exp 2-Exp 3	Nuclear cap-binding protein subunit 1 OS=Homo sapiens GN=NCBP1 PE=1 SV=1	sp|Q09161	91823.1	1	1	1.39	1.39	0	0
Exp 3	Nuclear mitotic apparatus protein 1 OS=Homo sapiens GN=NUMA1 PE=1 SV=2	sp|Q14980	238242		1		0.662		0
Exp 2-Exp 3	Nuclear pore complex protein Nup107 OS=Homo sapiens GN=NUP107 PE=1 SV=1	sp|P57740	106359	1	2	1.73	4.32	0	0
Exp 3	Nuclear pore complex protein Nup133 OS=Homo sapiens GN=NUP133 PE=1 SV=2	sp|Q8WUM0	128966		4		5.19		0
Exp 2-Exp 3	Nuclear pore complex protein Nup155 OS=Homo sapiens GN=NUP155 PE=1 SV=1	sp|O75694	155185	1	5	0.791	5.68	0	0
Exp 2-Exp 3	Nuclear pore complex protein Nup160 OS=Homo sapiens GN=NUP160 PE=1 SV=3	sp|Q12769	162107	3	4	2.51	4.04	0	0
Exp 3	Nuclear pore complex protein Nup205 OS=Homo sapiens GN=NUP205 PE=1 SV=3	sp|Q92621	227910		3		2.73		0
Exp 3	Nuclear pore complex protein Nup85 OS=Homo sapiens GN=NUP85 PE=1 SV=1	sp|Q9BW27	75004.6		1		1.52		0
Exp 2-Exp 3	Nuclear pore complex protein Nup93 OS=Homo sapiens GN=NUP93 PE=1 SV=2	sp|Q8N1F7	93473.2	4	9	8.42	15.5	0	0
Exp 2-Exp 3	Nuclear pore complex protein Nup98-Nup96 OS=Homo sapiens GN=NUP98 PE=1 SV=4	sp|P52948	197566	1	1	0.771	0.771	0	0
Exp 2-Exp 3	Nuclear pore glycoprotein p62 OS=Homo sapiens GN=NUP62 PE=1 SV=3	sp|P37198	53238.3	1	1	2.68	2.68	0	0
Exp 3	Nuclear pore membrane glycoprotein 210 OS=Homo sapiens GN=NUP210 PE=1 SV=3	sp|Q8TEM1	205092		1		0.954		0
Exp 3	Nuclear transcription factor Y subunit gamma OS=Homo sapiens GN=NFYC PE=1 SV=3	sp|Q13952	50282.4		1		2.62		0
Exp 2	Nuclease-sensitive element-binding protein 1 OS=Homo sapiens GN=YBX1 PE=1 SV=3	sp|P67809	35905.7	1		5.86		0
Exp 2	Nucleobindin-1 OS=Homo sapiens GN=NUCB1 PE=1 SV=4	sp|Q02818	53861.6	1		3.47		0
Exp 3	Nucleolar GTP-binding protein 1 OS=Homo sapiens GN=GTPBP4 PE=1 SV=3	sp|Q9BZE4	73949.3		2		4.26		0
Exp 3	Nucleolar GTP-binding protein 2 OS=Homo sapiens GN=GNL2 PE=1 SV=1	sp|Q13823	83638		1		2.05		0
Exp 3	Nucleolar pre-ribosomal-associated protein 1 OS=Homo sapiens GN=URB1 PE=1 SV=4	sp|O60287	254377		1		0.528		0
Exp 2-Exp 3	Nucleolar protein 11 OS=Homo sapiens GN=NOL11 PE=1 SV=1	sp|Q9H8H0	81107.1	1	1	2.64	2.64	0	0
Exp 3	Nucleolar protein 16 OS=Homo sapiens GN=NOP16 PE=1 SV=2	sp|Q9Y3C1	21170.9		2		18.5		0
Exp 3	Nucleolar protein 56 OS=Homo sapiens GN=NOP56 PE=1 SV=4	sp|O00567	66034		1		3.2		0
Exp 2-Exp 3	Nucleolar protein 58 OS=Homo sapiens GN=NOP58 PE=1 SV=1	sp|Q9Y2X3	59562.2	1	2	3.4	5.29	0	0
Exp 3	Nucleolar protein 6 OS=Homo sapiens GN=NOL6 PE=1 SV=2	sp|Q9H6R4	127577		1		1.31		0
Exp 2-Exp 3	Nucleolar RNA helicase 2 OS=Homo sapiens GN=DDX21 PE=1 SV=5	sp|Q9NR30	87328	3	8	5.62	13.9	0	0
Exp 2-Exp 3	Nucleolin OS=Homo sapiens GN=NCL PE=1 SV=3	sp|P19338	76597.9	3	1	7.32	3.1	0	0
Exp 2	Nucleolysin TIAR OS=Homo sapiens GN=TIAL1 PE=1 SV=1	sp|Q01085	41571.9	2		6.4		0
Exp 2-Exp 3	Nucleophosmin OS=Homo sapiens GN=NPM1 PE=1 SV=2	sp|P06748	32557.4	6	4	26.9	21.4	0	0
Exp 2	Nucleoporin NUP188 homolog OS=Homo sapiens GN=NUP188 PE=1 SV=1	sp|Q5SRE5	196030	1		0.515		0
Exp 2	Nucleoporin Nup37 OS=Homo sapiens GN=NUP37 PE=1 SV=1	sp|Q8NFH4	36689.2	1		4.91		0
Exp 3	Nucleoporin p58/p45 OS=Homo sapiens GN=NUPL1 PE=1 SV=1	sp|Q9BVL2	60880.6		1		2.17		0
Exp 2	Nucleoside diphosphate kinase A OS=Homo sapiens GN=NME1 PE=1 SV=1	sp|P15531	17130.7	4		27		2		--sp|P22392-sp|P22392
Exp 2	Nucleoside diphosphate kinase B OS=Homo sapiens GN=NME2 PE=1 SV=1	sp|P22392	17280.2	5	1	42.8	13.9	2		--sp|P15531-sp|P15531-
Exp 2-Exp 3	Nucleosome assembly protein 1-like 1 OS=Homo sapiens GN=NAP1L1 PE=1 SV=1	sp|P55209	45357	4	1	14.1	2.81	0	0
Exp 2	Nucleosome assembly protein 1-like 4 OS=Homo sapiens GN=NAP1L4 PE=1 SV=1	sp|Q99733	42805.8	1		2.93		0
Exp 3	Nucleotide exchange factor SIL1 OS=Homo sapiens GN=SIL1 PE=1 SV=1	sp|Q9H173	52067.8		1		2.6		0
Exp 2	Obg-like ATPase 1 OS=Homo sapiens GN=OLA1 PE=1 SV=2	sp|Q9NTK5	44727.4	4		13.1		0
Exp 2-Exp 3	OCIA domain-containing protein 1 OS=Homo sapiens GN=OCIAD1 PE=1 SV=1	sp|Q9NX40	27608.8	1	1	7.35	7.35	0	0
Exp 2-Exp 3	Oligosaccharyltransferase complex subunit OSTC OS=Homo sapiens GN=OSTC PE=1 SV=1	sp|Q9NRP0	16812	1	1	8.05	8.05	0	0
Exp 3	Origin recognition complex subunit 4 OS=Homo sapiens GN=ORC4 PE=1 SV=2	sp|O43929	50360.6		1		2.06		0
Exp 2	Origin recognition complex subunit 5 OS=Homo sapiens GN=ORC5 PE=1 SV=1	sp|O43913	50267.1	1		3.22		0
Exp 2-Exp 3	Ornithine aminotransferase, mitochondrial OS=Homo sapiens GN=OAT PE=1 SV=1	sp|P04181	48518.2	6	1	31	2.28	0	0
Exp 2	Osteoclast-stimulating factor 1 OS=Homo sapiens GN=OSTF1 PE=1 SV=2	sp|Q92882	23769.7	2		14.5		0
Exp 3	Oxysterol-binding protein-related protein 8 OS=Homo sapiens GN=OSBPL8 PE=1 SV=3	sp|Q9BZF1	101181		1		1.24		0
Exp 2	Partitioning defective 6 homolog gamma OS=Homo sapiens GN=PARD6G PE=1 SV=1	sp|Q9BYG4,sp|Q9BYG5,sp|Q9UJH8,sp|REV_Q9HAP6,sp|REV_Q9NUP9	40865.4	1		1.6		0
Exp 3	Peflin OS=Homo sapiens GN=PEF1 PE=1 SV=1	sp|Q9UBV8	30363.3		1		3.87		0
Exp 2	Pentatricopeptide repeat-containing protein 3, mitochondrial OS=Homo sapiens GN=PTCD3 PE=1 SV=3	sp|Q96EY7	78534.6	3		7.84		0
Exp 2-Exp 3	Peptidyl-prolyl cis-trans isomerase A OS=Homo sapiens GN=PPIA PE=1 SV=2	sp|P62937	17994.9	9	2	63	17.6	0	0
Exp 2-Exp 3	Peptidyl-prolyl cis-trans isomerase B OS=Homo sapiens GN=PPIB PE=1 SV=2	sp|P23284	23725.2	8	2	32.9	10.2	0	0
Exp 2	Peptidyl-prolyl cis-trans isomerase D OS=Homo sapiens GN=PPID PE=1 SV=3	sp|Q08752	40746.9	2		5.68		0
Exp 2	Peptidyl-prolyl cis-trans isomerase FKBP4 OS=Homo sapiens GN=FKBP4 PE=1 SV=3	sp|Q02790	51787.9	2		4.79		0
Exp 3	Peptidyl-prolyl cis-trans isomerase H OS=Homo sapiens GN=PPIH PE=1 SV=1	sp|O43447	19190		1		5.08		0
Exp 2-Exp 3	Peptidyl-tRNA hydrolase 2, mitochondrial OS=Homo sapiens GN=PTRH2 PE=1 SV=1	sp|Q9Y3E5	19175.7	1	2	8.38	16.2	0	0
Exp 3	Peptidyl-tRNA hydrolase ICT1, mitochondrial OS=Homo sapiens GN=ICT1 PE=1 SV=1	sp|Q14197	23612.8		1		5.83		0
Exp 3	Periodic tryptophan protein 2 homolog OS=Homo sapiens GN=PWP2 PE=1 SV=2	sp|Q15269	102436		2		2.94		0
Exp 2-Exp 3	Peroxiredoxin-1 OS=Homo sapiens GN=PRDX1 PE=1 SV=1	sp|Q06830	22092.9	6	5	38.7	34.7	1	1	----sp|P32119-	sp|P32119
Exp 2-Exp 3	Peroxiredoxin-2 OS=Homo sapiens GN=PRDX2 PE=1 SV=5	sp|P32119	21874.4	3	4	18.7	19.2	1	1	--sp|Q06830	sp|Q06830
Exp 2	Peroxiredoxin-4 OS=Homo sapiens GN=PRDX4 PE=1 SV=1	sp|Q13162	30523.1	1		4.8		0
Exp 2-Exp 3	Peroxiredoxin-5, mitochondrial OS=Homo sapiens GN=PRDX5 PE=1 SV=4	sp|P30044	22068.4	4	1	27.6	7.94	0	0
Exp 2-Exp 3	Peroxiredoxin-6 OS=Homo sapiens GN=PRDX6 PE=1 SV=3	sp|P30041	25018.1	9	11	57.1	60.7	0	0
Exp 3	Peroxisomal acyl-coenzyme A oxidase 1 OS=Homo sapiens GN=ACOX1 PE=1 SV=3	sp|Q15067	74407.4		2		4.09		0
Exp 2-Exp 3	Peroxisomal membrane protein 2 OS=Homo sapiens GN=PXMP2 PE=1 SV=3	sp|Q9NR77	22236.5	1	2	5.13	13.3	0	0
Exp 3	Peroxisomal membrane protein 4 OS=Homo sapiens GN=PXMP4 PE=1 SV=3	sp|Q9Y6I8	24247.4		1		5.19		0
Exp 3	Peroxisomal membrane protein PMP34 OS=Homo sapiens GN=SLC25A17 PE=1 SV=1	sp|O43808	34549.9		1		4.56		0
Exp 2-Exp 3	Peroxisomal multifunctional enzyme type 2 OS=Homo sapiens GN=HSD17B4 PE=1 SV=3	sp|P51659	79670.4	1	1	2.04	2.04	0	0
Exp 2-Exp 3	Phenylalanyl-tRNA synthetase alpha chain OS=Homo sapiens GN=FARSA PE=1 SV=3	sp|Q9Y285	57546.5	2	2	4.92	5.51	0	0
Exp 2-Exp 3	Phenylalanyl-tRNA synthetase beta chain OS=Homo sapiens GN=FARSB PE=1 SV=3	sp|Q9NSD9	66100.5	3	6	5.43	13.2	0	0
Exp 2-Exp 3	Phosphate carrier protein, mitochondrial OS=Homo sapiens GN=SLC25A3 PE=1 SV=2	sp|Q00325	40077.9	5	5	17.4	17.4	0	0
Exp 2-Exp 3	Phosphatidylethanolamine-binding protein 1 OS=Homo sapiens GN=PEBP1 PE=1 SV=3	sp|P30086	21038.9	1	1	7.49	7.49	0	0
Exp 2-Exp 3	Phosphatidylinositide phosphatase SAC1 OS=Homo sapiens GN=SACM1L PE=1 SV=2	sp|Q9NTJ5	66950.3	1	3	3.92	4.94	0	0
Exp 2-Exp 3	Phosphatidylinositol-binding clathrin assembly protein OS=Homo sapiens GN=PICALM PE=1 SV=2	sp|Q13492	70738.1	1	4	3.07	11	0	0
Exp 2-Exp 3	Phosphoenolpyruvate carboxykinase [GTP], mitochondrial OS=Homo sapiens GN=PCK2 PE=1 SV=3	sp|Q16822	70712.9	6	8	11.9	16.4	0	0
Exp 2	Phosphoglucomutase-1 OS=Homo sapiens GN=PGM1 PE=1 SV=3	sp|P36871	61433	1		3.2		0
Exp 2-Exp 3	Phosphoglycerate kinase 1 OS=Homo sapiens GN=PGK1 PE=1 SV=3	sp|P00558	44597.3	8	1	27.3	4.08	0	0
Exp 2	Phosphoglycerate mutase 1 OS=Homo sapiens GN=PGAM1 PE=1 SV=2	sp|P18669	28786.8	4		27.6		0
Exp 3	Phospholipid transfer protein OS=Homo sapiens GN=PLTP PE=1 SV=1	sp|P55058	54723.1		1		4.06		0
Exp 3	Phosphomevalonate kinase OS=Homo sapiens GN=PMVK PE=1 SV=3	sp|Q15126	21977		2		15.1		0
Exp 3	Phosphorylase b kinase regulatory subunit alpha, skeletal muscle isoform OS=Homo sapiens GN=PHKA1 PE=1 SV=2	sp|P46020	137298		1		1.23		0
Exp 2	Phosphoserine aminotransferase OS=Homo sapiens GN=PSAT1 PE=1 SV=2	sp|Q9Y617	40405.3	2		8.38		0
Exp 2-Exp 3	Plakophilin-3 OS=Homo sapiens GN=PKP3 PE=1 SV=1	sp|Q9Y446	87066.7	1	1	2.01	1.76	0	0
Exp 2-Exp 3	Plasma membrane calcium-transporting ATPase 4 OS=Homo sapiens GN=ATP2B4 PE=1 SV=2	sp|P23634	137906	1	2	1.05	2.82	0	0
Exp 2	Plasminogen activator inhibitor 1 RNA-binding protein OS=Homo sapiens GN=SERBP1 PE=1 SV=2	sp|Q8NC51	44947.8	1		3.92		0
Exp 2-Exp 3	Plastin-2 OS=Homo sapiens GN=LCP1 PE=1 SV=6	sp|P13796	70273.2	12	3	25	6.38	0	1		sp|P13797
Exp 3	Plastin-3 OS=Homo sapiens GN=PLS3 PE=1 SV=4	sp|P13797	70795.9		2		3.97		1		sp|P13796
Exp 2	Pleckstrin homology domain-containing family F member 1 OS=Homo sapiens GN=PLEKHF1 PE=1 SV=3	sp|Q96S99	31176.5	1		7.89		0
Exp 3	Plectin OS=Homo sapiens GN=PLEC PE=1 SV=3	sp|Q15149	531766		2		0.491		0
Exp 2-Exp 3	Poly [ADP-ribose] polymerase 1 OS=Homo sapiens GN=PARP1 PE=1 SV=4	sp|P09874	113070	3	2	3.85	2.76	0	0
Exp 2-Exp 3	Poly(rC)-binding protein 1 OS=Homo sapiens GN=PCBP1 PE=1 SV=2	sp|Q15365	37480.2	8	9	38.8	38.8	2	2	-sp|Q15366---sp|Q15366---	sp|Q15366
Exp 2-Exp 3	Poly(rC)-binding protein 2 OS=Homo sapiens GN=PCBP2 PE=1 SV=1	sp|Q15366	38562.9	7	8	31.8	37.5	2	2	--sp|Q15365---sp|Q15365-	--sp|Q15365---sp|Q15365--
Exp 2	Polyadenylate-binding protein 1 OS=Homo sapiens GN=PABPC1 PE=1 SV=2	sp|P11940,sp|Q13310	70653.3	1		2.52		0
Exp 3	Polypeptide N-acetylgalactosaminyltransferase 2 OS=Homo sapiens GN=GALNT2 PE=1 SV=1	sp|Q10471	64715.1		2		5.95		0
Exp 2-Exp 3	Polypyrimidine tract-binding protein 1 OS=Homo sapiens GN=PTBP1 PE=1 SV=1	sp|P26599	57204.5	7	9	27.1	28.8	0	1		sp|O95758
Exp 2-Exp 3	PRA1 family protein 3 OS=Homo sapiens GN=ARL6IP5 PE=1 SV=1	sp|O75915	21597.6	1	1	10.1	10.1	0	0
Exp 2	Prefoldin subunit 5 OS=Homo sapiens GN=PFDN5 PE=1 SV=2	sp|Q99471	17310.3	1		11.7		0
Exp 2-Exp 3	Prelamin-A/C OS=Homo sapiens GN=LMNA PE=1 SV=1	sp|P02545	74122.6	1	1	1.36	1.96	0	0
Exp 3	Pre-mRNA branch site protein p14 OS=Homo sapiens GN=SF3B14 PE=1 SV=1	sp|Q9Y3B4	14567.6		3		29.6		0
Exp 3	Pre-mRNA-processing factor 6 OS=Homo sapiens GN=PRPF6 PE=1 SV=1	sp|O94906	106910		1		1.49		0
Exp 2-Exp 3	Pre-mRNA-processing-splicing factor 8 OS=Homo sapiens GN=PRPF8 PE=1 SV=2	sp|Q6P2Q9	273591	4	2	2.1	1.16	0	0
Exp 3	Prenylcysteine oxidase 1 OS=Homo sapiens GN=PCYOX1 PE=1 SV=3	sp|Q9UHG3	56624.2		2		6.53		0
Exp 3	Probable ATP-dependent RNA helicase DDX17 OS=Homo sapiens GN=DDX17 PE=1 SV=1	sp|Q92841	72354.9		3		6		2		sp|P17844
Exp 3	Probable ATP-dependent RNA helicase DDX27 OS=Homo sapiens GN=DDX27 PE=1 SV=2	sp|Q96GQ7	89820.1		1		1.76		0
Exp 3	Probable ATP-dependent RNA helicase DDX47 OS=Homo sapiens GN=DDX47 PE=1 SV=1	sp|Q9H0S4	50630.4		1		2.86		0
Exp 2-Exp 3	Probable ATP-dependent RNA helicase DDX5 OS=Homo sapiens GN=DDX5 PE=1 SV=1	sp|P17844	69131.7	8	8	19.1	14.8	1	2	---sp|O00571----	sp|Q92841
Exp 2-Exp 3	Probable ATP-dependent RNA helicase DDX56 OS=Homo sapiens GN=DDX56 PE=1 SV=1	sp|Q9NY93	61573.5	1	1	2.74	2.56	0	0
Exp 3	Probable ATP-dependent RNA helicase DDX6 OS=Homo sapiens GN=DDX6 PE=1 SV=2	sp|P26196	54400.6		1		2.28		0
Exp 2-Exp 3	Probable fructose-2,6-bisphosphatase TIGAR OS=Homo sapiens GN=TIGAR PE=1 SV=1	sp|Q9NQ88	30045.1	1	2	4.07	13	0	0
Exp 3	Probable glutathione peroxidase 8 OS=Homo sapiens GN=GPX8 PE=1 SV=2	sp|Q8TED1	23863.7		3		15.3		0
Exp 3	Probable serine carboxypeptidase CPVL OS=Homo sapiens GN=CPVL PE=1 SV=2	sp|Q9H3G5	54147.5		1		2.52		0
Exp 2	Procollagen galactosyltransferase 1 OS=Homo sapiens GN=GLT25D1 PE=1 SV=1	sp|Q8NBJ5	71619.7	2		3.54		0
Exp 2	Procollagen-lysine,2-oxoglutarate 5-dioxygenase 1 OS=Homo sapiens GN=PLOD1 PE=1 SV=2	sp|Q02809	83534.5	2		3.71		0
Exp 2	Procollagen-lysine,2-oxoglutarate 5-dioxygenase 3 OS=Homo sapiens GN=PLOD3 PE=1 SV=1	sp|O60568	84768.8	1		1.76		0
Exp 3	Profilin-1 OS=Homo sapiens GN=PFN1 PE=1 SV=2	sp|P07737	15036.3		3		30		0
Exp 2-Exp 3	Programmed cell death 6-interacting protein OS=Homo sapiens GN=PDCD6IP PE=1 SV=1	sp|Q8WUM4	96007.4	2	1	3.23	1.84	0	0
Exp 3	Programmed cell death protein 10 OS=Homo sapiens GN=PDCD10 PE=1 SV=1	sp|Q9BUL8	24684.5		1		5.66		0
Exp 2-Exp 3	Programmed cell death protein 6 OS=Homo sapiens GN=PDCD6 PE=1 SV=1	sp|O75340	21851.1	1	2	6.81	20.9	0	0
Exp 2-Exp 3	Prohibitin OS=Homo sapiens GN=PHB PE=1 SV=1	sp|P35232	29786.6	9	12	50.7	59.9	0	0
Exp 2-Exp 3	Prohibitin-2 OS=Homo sapiens GN=PHB2 PE=1 SV=2	sp|Q99623	33279.6	9	9	37.8	36.5	0	0
Exp 2-Exp 3	Prolactin-inducible protein OS=Homo sapiens GN=PIP PE=1 SV=1	sp|P12273	16555.1	2	1	19.2	8.22	0	0
Exp 2-Exp 3	Proliferating cell nuclear antigen OS=Homo sapiens GN=PCNA PE=1 SV=1	sp|P12004	28751.3	7	6	38.3	38.3	0	0
Exp 2	Proliferation-associated protein 2G4 OS=Homo sapiens GN=PA2G4 PE=1 SV=3	sp|Q9UQ80	43768.7	2		7.61		0
Exp 2-Exp 3	Proline-, glutamic acid- and leucine-rich protein 1 OS=Homo sapiens GN=PELP1 PE=1 SV=2	sp|Q8IZL8	119683	1	1	1.24	1.24	0	0
Exp 3	Prolow-density lipoprotein receptor-related protein 1 OS=Homo sapiens GN=LRP1 PE=1 SV=2	sp|Q07954	504574		1		0.308		0
Exp 3	ProSAP-interacting protein 1 OS=Homo sapiens GN=PROSAPIP1 PE=2 SV=1	sp|O60299	71773.3		1		1.34		0
Exp 2-Exp 3	Prostaglandin E synthase OS=Homo sapiens GN=PTGES PE=1 SV=2	sp|O14684	17084.7	1	1	6.58	6.58	0	0
Exp 2-Exp 3	Proteasome activator complex subunit 1 OS=Homo sapiens GN=PSME1 PE=1 SV=1	sp|Q06323	28705.8	1	5	4.82	20.5	0	0
Exp 2-Exp 3	Proteasome activator complex subunit 2 OS=Homo sapiens GN=PSME2 PE=1 SV=4	sp|Q9UL46	27384.2	3	3	21.3	18	0	0
Exp 2-Exp 3	Proteasome activator complex subunit 3 OS=Homo sapiens GN=PSME3 PE=1 SV=1	sp|P61289	29489.3	3	3	13.8	16.1	0	0
Exp 2-Exp 3	Proteasome subunit alpha type-2 OS=Homo sapiens GN=PSMA2 PE=1 SV=2	sp|P25787	25880.9	2	1	17.1	8.12	0	0
Exp 2	Proteasome subunit alpha type-3 OS=Homo sapiens GN=PSMA3 PE=1 SV=2	sp|P25788	28415.7	2		8.24		0
Exp 2-Exp 3	Proteasome subunit alpha type-4 OS=Homo sapiens GN=PSMA4 PE=1 SV=1	sp|P25789	29466.8	1	1	3.83	3.83	0	0
Exp 2-Exp 3	Proteasome subunit alpha type-5 OS=Homo sapiens GN=PSMA5 PE=1 SV=3	sp|P28066	26393.3	4	3	26.1	17	0	0
Exp 2	Proteasome subunit alpha type-6 OS=Homo sapiens GN=PSMA6 PE=1 SV=1	sp|P60900	27381.5	3		17.5		0
Exp 2-Exp 3	Proteasome subunit alpha type-7 OS=Homo sapiens GN=PSMA7 PE=1 SV=1	sp|O14818	27869.1	3	3	15.3	19	0	0
Exp 2	Proteasome subunit beta type-1 OS=Homo sapiens GN=PSMB1 PE=1 SV=2	sp|P20618	26472.5	3		23.2		0
Exp 2-Exp 3	Proteasome subunit beta type-2 OS=Homo sapiens GN=PSMB2 PE=1 SV=1	sp|P49721	22819.5	2	1	10.4	9.45	0	0
Exp 2	Proteasome subunit beta type-3 OS=Homo sapiens GN=PSMB3 PE=1 SV=2	sp|P49720	22931.6	2		18		0
Exp 2	Proteasome subunit beta type-6 OS=Homo sapiens GN=PSMB6 PE=1 SV=4	sp|P28072	25339.9	2		8.37		0
Exp 2-Exp 3	Proteasome-associated protein ECM29 homolog OS=Homo sapiens GN=ECM29 PE=1 SV=2	sp|Q5VYK3	204278	3	3	2.11	2.06	0	0
Exp 3	Protein AATF OS=Homo sapiens GN=AATF PE=1 SV=1	sp|Q9NY61	63117		1		2.32		0
Exp 2	Protein arginine N-methyltransferase 1 OS=Homo sapiens GN=PRMT1 PE=1 SV=2	sp|Q99873	41498.1	2		7.76		0
Exp 2	Protein arginine N-methyltransferase 3 OS=Homo sapiens GN=PRMT3 PE=1 SV=3	sp|O60678	59859.2	1		3.39		0
Exp 3	Protein arginine N-methyltransferase 5 OS=Homo sapiens GN=PRMT5 PE=1 SV=4	sp|O14744	72667.1		1		1.57		0
Exp 2	Protein BUD31 homolog OS=Homo sapiens GN=BUD31 PE=1 SV=2	sp|P41223	16982.3	1		5.56		0
Exp 2	Protein canopy homolog 2 OS=Homo sapiens GN=CNPY2 PE=1 SV=1	sp|Q9Y2B0	20634.5	2		15.9		0
Exp 2	Protein CutA OS=Homo sapiens GN=CUTA PE=1 SV=2	sp|O60888	19098.1	1		7.82		0
Exp 3	Protein delta homolog 1 OS=Homo sapiens GN=DLK1 PE=1 SV=3	sp|P80370	41281.3		1		1.83		0
Exp 3	Protein diaphanous homolog 1 OS=Homo sapiens GN=DIAPH1 PE=1 SV=2	sp|O60610	141335		1		1.57		0
Exp 2-Exp 3	Protein disulfide-isomerase A3 OS=Homo sapiens GN=PDIA3 PE=1 SV=4	sp|P30101	56766.6	16	4	40	13.1	0	0
Exp 2	Protein disulfide-isomerase A4 OS=Homo sapiens GN=PDIA4 PE=1 SV=2	sp|P13667	72916	11		20.2		0
Exp 2-Exp 3	Protein disulfide-isomerase A6 OS=Homo sapiens GN=PDIA6 PE=1 SV=1	sp|Q15084	48104.3	7	8	25.5	31.4	0	0
Exp 2	Protein disulfide-isomerase OS=Homo sapiens GN=P4HB PE=1 SV=3	sp|P07237	57100.1	8		21.5		0
Exp 2	Protein DJ-1 OS=Homo sapiens GN=PARK7 PE=1 SV=2	sp|Q99497	19873.1	1		7.94		0
Exp 2-Exp 3	Protein ERGIC-53 OS=Homo sapiens GN=LMAN1 PE=1 SV=2	sp|P49257	57531.2	1	1	3.92	3.92	0	0
Exp 3	Protein FAM177A1 OS=Homo sapiens GN=FAM177A1 PE=1 SV=1	sp|Q8N128	23738.9		1		5.63		0
Exp 2-Exp 3	Protein FAM36A OS=Homo sapiens GN=FAM36A PE=1 SV=2	sp|Q5RI15	13273.5	1	1	11.9	11.9	0	0
Exp 2-Exp 3	Protein FAM3C OS=Homo sapiens GN=FAM3C PE=1 SV=1	sp|Q92520	24662.9	1	2	5.73	12.8	0	0
Exp 2-Exp 3	Protein FAM98B OS=Homo sapiens GN=FAM98B PE=1 SV=1	sp|Q52LJ0	37174.5	2	1	9.09	3.33	0	0
Exp 3	Protein Hook homolog 3 OS=Homo sapiens GN=HOOK3 PE=1 SV=2	sp|Q86VS8	83110		1		1.81		0
Exp 2-Exp 3	Protein KIAA1967 OS=Homo sapiens GN=KIAA1967 PE=1 SV=2	sp|Q8N163	102885	1	1	1.52	1.52	0	0
Exp 3	Protein kish-A OS=Homo sapiens GN=TMEM167A PE=2 SV=1	sp|Q8TBQ9	8042.4		1		12.5		0
Exp 2-Exp 3	Protein mago nashi homolog OS=Homo sapiens GN=MAGOH PE=1 SV=1	sp|P61326,sp|Q96A72	17146.4	1	1	6.85	6.85	1	0	gb|TGME49_067420 ,gb|TGVEG_108840
Exp 2	Protein MEMO1 OS=Homo sapiens GN=MEMO1 PE=1 SV=1	sp|Q9Y316	33715.7	1		6.4		0
Exp 3	Protein Mpv17 OS=Homo sapiens GN=MPV17 PE=1 SV=1	sp|P39210	19715.4		1		13.1		0
Exp 2-Exp 3	Protein PRRC1 OS=Homo sapiens GN=PRRC1 PE=1 SV=1	sp|Q96M27	46683	1	1	3.15	3.15	0	0
Exp 3	Protein S100-A11 OS=Homo sapiens GN=S100A11 PE=1 SV=2	sp|P31949	11723.1		2		25.7		0
Exp 3	Protein SAAL1 OS=Homo sapiens GN=SAAL1 PE=1 SV=2	sp|Q96ER3	53540.5		1		2.32		0
Exp 3	Protein sel-1 homolog 1 OS=Homo sapiens GN=SEL1L PE=1 SV=3	sp|Q9UBV2	88738.5		2		5.92		0
Exp 2	Protein SET OS=Homo sapiens GN=SET PE=1 SV=3	sp|Q01105	33471.4	3		12.1		0
Exp 2-Exp 3	Protein TBRG4 OS=Homo sapiens GN=TBRG4 PE=1 SV=1	sp|Q969Z0	70721.8	2	3	6.34	5.07	0	0
Exp 2-Exp 3	Protein TFG OS=Homo sapiens GN=TFG PE=1 SV=2	sp|Q92734	43430.3	2	1	7.25	2.5	0	0
Exp 2-Exp 3	Protein transport protein Sec23B OS=Homo sapiens GN=SEC23B PE=1 SV=2	sp|Q15437	86463	1	1	1.69	1.69	0	0
Exp 3	Protein transport protein Sec61 subunit alpha isoform 1 OS=Homo sapiens GN=SEC61A1 PE=1 SV=2	sp|P61619	52249.2		1		2.31		0
Exp 3	Protein transport protein Sec61 subunit beta OS=Homo sapiens GN=SEC61B PE=1 SV=2	sp|P60468	9956.4		2		21.9		0
Exp 3	Protein transport protein Sec61 subunit gamma OS=Homo sapiens GN=SEC61G PE=2 SV=1	sp|P60059	7723.6		1		19.1		0
Exp 2-Exp 3	Protein tyrosine phosphatase type IVA 1 OS=Homo sapiens GN=PTP4A1 PE=1 SV=2	sp|Q93096	19797.3	1	1	8.67	8.67	0	0
Exp 2	Protein Z-dependent protease inhibitor OS=Homo sapiens GN=SERPINA10 PE=1 SV=1	sp|Q9UK55	50690.7	1		2.25		0
Exp 2	Protein-L-isoaspartate(D-aspartate) O-methyltransferase OS=Homo sapiens GN=PCMT1 PE=1 SV=4	sp|P22061	24618.8	1		7.49		0
Exp 2	Prothrombin OS=Homo sapiens GN=F2 PE=1 SV=2	sp|P00734	70018.8	6		10.3		0
Exp 2-Exp 3	Pumilio domain-containing protein C14orf21 OS=Homo sapiens GN=C14orf21 PE=1 SV=1	sp|Q86U38	69420.1	1	1	2.2	2.36	0	0
Exp 2	Purine nucleoside phosphorylase OS=Homo sapiens GN=PNP PE=1 SV=2	sp|P00491	32100	5		26.3		0
Exp 2-Exp 3	Puromycin-sensitive aminopeptidase OS=Homo sapiens GN=NPEPPS PE=1 SV=2	sp|P55786	103261	5	3	8.05	4.57	0	0
Exp 2	Putative ATP-dependent Clp protease proteolytic subunit, mitochondrial OS=Homo sapiens GN=CLPP PE=1 SV=1	sp|Q16740	30162.5	1		5.42		0
Exp 3	Putative deoxyribose-phosphate aldolase OS=Homo sapiens GN=DERA PE=1 SV=2	sp|Q9Y315	35213.8		2		8.49		0
Exp 2-Exp 3	Putative pre-mRNA-splicing factor ATP-dependent RNA helicase DHX15 OS=Homo sapiens GN=DHX15 PE=1 SV=2	sp|O43143	90917.2	2	4	2.89	6.79	0	0
Exp 3	Putative ribosomal RNA methyltransferase NOP2 OS=Homo sapiens GN=NOP2 PE=1 SV=2	sp|P46087	89285.6		1		1.85		0
Exp 2	Putative ribosome-binding factor A, mitochondrial OS=Homo sapiens GN=RBFA PE=1 SV=3	sp|Q8N0V3	38342.2	1		5.83		0
Exp 3	Pyridoxal kinase OS=Homo sapiens GN=PDXK PE=1 SV=1	sp|O00764	35083.7		1		6.73		0
Exp 3	Pyridoxal-dependent decarboxylase domain-containing protein 1 OS=Homo sapiens GN=PDXDC1 PE=1 SV=2	sp|Q6P996	86690.1		1		1.65		0
Exp 2-Exp 3	Pyrroline-5-carboxylate reductase 1, mitochondrial OS=Homo sapiens GN=PYCR1 PE=1 SV=2	sp|P32322	33343.1	1	2	3.45	7.52	0	0
Exp 3	Pyrroline-5-carboxylate reductase 3 OS=Homo sapiens GN=PYCRL PE=1 SV=2	sp|Q53H96	28630.4		1		4.01		0
Exp 2-Exp 3	Pyruvate dehydrogenase E1 component subunit beta, mitochondrial OS=Homo sapiens GN=PDHB PE=1 SV=3	sp|P11177	39215.4	6	7	22.8	26.5	0	0
Exp 2-Exp 3	Pyruvate kinase isozymes M1/M2 OS=Homo sapiens GN=PKM2 PE=1 SV=4	sp|P14618	57919.5	18	13	49.2	41.1	0	0
Exp 2	Quinone oxidoreductase OS=Homo sapiens GN=CRYZ PE=1 SV=1	sp|Q08257	35189.3	1		8.21		0
Exp 2	Rab GDP dissociation inhibitor beta OS=Homo sapiens GN=GDI2 PE=1 SV=2	sp|P50395	50647.5	4		15.5		0
Exp 3	Rab11 family-interacting protein 1 OS=Homo sapiens GN=RAB11FIP1 PE=1 SV=2	sp|Q6WKZ4,sp|Q7L804	137180		1		0.935		0
Exp 3	Rab3 GTPase-activating protein non-catalytic subunit OS=Homo sapiens GN=RAB3GAP2 PE=1 SV=1	sp|Q9H2M9	155970		1		0.861		0
Exp 2-Exp 3	Ran GTPase-activating protein 1 OS=Homo sapiens GN=RANGAP1 PE=1 SV=1	sp|P46060	63525.3	1	2	4.09	3.58	0	0
Exp 2-Exp 3	Ran-specific GTPase-activating protein OS=Homo sapiens GN=RANBP1 PE=1 SV=1	sp|P43487	23292.8	2	1	10.9	5.47	0	0
Exp 2	Ras GTPase-activating protein-binding protein 1 OS=Homo sapiens GN=G3BP1 PE=1 SV=1	sp|Q13283	52144.8	1		2.79		0
Exp 2-Exp 3	Ras GTPase-activating-like protein IQGAP1 OS=Homo sapiens GN=IQGAP1 PE=1 SV=1	sp|P46940	189241	12	23	12.6	21.5	0	0
Exp 3	Ras-related C3 botulinum toxin substrate 2 OS=Homo sapiens GN=RAC2 PE=1 SV=1	sp|P15153,sp|P60763,sp|P63000	21411.2		1		5.21		0
Exp 2-Exp 3	Ras-related protein Rab-10 OS=Homo sapiens GN=RAB10 PE=1 SV=1	sp|P61026	22524.1	4	6	24	37.5	2	2	--sp|Q9H0U4,sp|P62820-sp|Q9NRW1,sp|Q9H0U4,sp|P62820,sp|P61106,sp|P20340	sp|P61006,sp|Q9H0U4,sp|P62820
Exp 2-Exp 3	Ras-related protein Rab-11A OS=Homo sapiens GN=RAB11A PE=1 SV=3	sp|P62491,sp|Q15907	24375.9	6	4	31.9	20.8	0	0
Exp 2-Exp 3	Ras-related protein Rab-14 OS=Homo sapiens GN=RAB14 PE=1 SV=4	sp|P61106	23879.6	6	7	30.7	36.7	1	1	-sp|Q9NRW1,sp|Q9H0U4,sp|P61026,sp|P62820,sp|P20340----	sp|P61006,sp|Q9H0U4,sp|P61026,sp|P62820,sp|P2034
Exp 2-Exp 3	Ras-related protein Rab-18 OS=Homo sapiens GN=RAB18 PE=1 SV=1	sp|Q9NP72	22959.5	3	4	18	23.3	0	0
Exp 2-Exp 3	Ras-related protein Rab-1A OS=Homo sapiens GN=RAB1A PE=1 SV=3	sp|P62820	22660.4	7	7	50.2	47.8	5	5	sp|Q9H0U4-sp|Q9H0U4--sp|Q9H0U4,sp|P61026-sp|Q9NRW1,sp|Q9H0U4,sp|P61026,sp|P61106,sp|P20340--sp|Q9H0U4	sp|P61006,sp|Q9H0U4,sp|P61026,sp|P20340
Exp 2-Exp 3	Ras-related protein Rab-1B OS=Homo sapiens GN=RAB1B PE=1 SV=1	sp|Q9H0U4	22154	6	7	40.8	51.2	5	5	sp|P62820-sp|P62820-sp|P61026,sp|P62820-sp|Q9NRW1,sp|P61026,sp|P62820,sp|P61106,sp|P20340--sp|P62820	sp|P61006,sp|P61026,sp|P62820,sp|P20340
Exp 2-Exp 3	Ras-related protein Rab-21 OS=Homo sapiens GN=RAB21 PE=1 SV=3	sp|Q9UL25	24329.9	1	2	4.89	9.78	0	0
Exp 3	Ras-related protein Rab-2A OS=Homo sapiens GN=RAB2A PE=1 SV=1	sp|P61019	23528.2		5		33		0
Exp 2	Ras-related protein Rab-5A OS=Homo sapiens GN=RAB5A PE=1 SV=2	sp|P20339	23640.8	4		22.3		2		sp|P61020,sp|P51148--sp|P61020,sp|P51148-
Exp 2	Ras-related protein Rab-5B OS=Homo sapiens GN=RAB5B PE=1 SV=1	sp|P61020	23688.9	3		16.7		2		sp|P20339,sp|P51148-sp|P20339,sp|P51148-
Exp 2-Exp 3	Ras-related protein Rab-5C OS=Homo sapiens GN=RAB5C PE=1 SV=2	sp|P51148	23464.7	7	7	48.6	43.1	2	0	-sp|P61020,sp|P20339---sp|P61020,sp|P20339--
Exp 2-Exp 3	Ras-related protein Rab-6A OS=Homo sapiens GN=RAB6A PE=1 SV=3	sp|P20340	23575.3	2	6	10.6	39.4	1	1	sp|Q9H0U4,sp|P61026,sp|P62820,sp|P61106-	sp|P61006,sp|Q9H0U4,sp|P61026,sp|P62820,sp|P61106
Exp 3	Ras-related protein Rab-6C OS=Homo sapiens GN=RAB6C PE=2 SV=2	sp|Q9H0N0	28338.1		1		8.66		0
Exp 2-Exp 3	Ras-related protein Rab-7a OS=Homo sapiens GN=RAB7A PE=1 SV=1	sp|P51149	23472	4	8	22.7	51.7	0	0
Exp 3	Ras-related protein Rab-8A OS=Homo sapiens GN=RAB8A PE=1 SV=1	sp|P61006	23651.6		4		24.6		2		sp|Q9H0U4,sp|P61026,sp|P62820,sp|P61106,sp|P20340
Exp 2-Exp 3	Ras-related protein Rap-1b OS=Homo sapiens GN=RAP1B PE=1 SV=1	sp|P61224,sp|P62834	20806.9	3	3	20.7	20.7	0	0
Exp 3	Ras-related protein Rap-2b OS=Homo sapiens GN=RAP2B PE=1 SV=1	sp|P61225	20486.4		1		6.56		0
Exp 2-Exp 3	Ras-related protein Rap-2c OS=Homo sapiens GN=RAP2C PE=1 SV=1	sp|Q9Y3L5	20726.5	1	1	6.56	6.56	0	0
Exp 3	Receptor expression-enhancing protein 5 OS=Homo sapiens GN=REEP5 PE=1 SV=3	sp|Q00765	21476.5		1		4.76		0
Exp 2-Exp 3	Receptor expression-enhancing protein 6 OS=Homo sapiens GN=REEP6 PE=1 SV=1	sp|Q96HR9	20716	1	1	7.07	7.07	0	0
Exp 3	Regulator of differentiation 1 OS=Homo sapiens GN=ROD1 PE=1 SV=2	sp|O95758	59673.4		2		5.07		1		sp|P26599
Exp 3	Replication factor C subunit 2 OS=Homo sapiens GN=RFC2 PE=1 SV=3	sp|P35250	39140.3		1		4.8		0
Exp 3	Replication factor C subunit 4 OS=Homo sapiens GN=RFC4 PE=1 SV=2	sp|P35249	39664.5		3		10.7		0
Exp 2-Exp 3	Replication factor C subunit 5 OS=Homo sapiens GN=RFC5 PE=1 SV=1	sp|P40937	38480.4	1	3	4.12	12.9	0	0
Exp 2	Reticulocalbin-1 OS=Homo sapiens GN=RCN1 PE=1 SV=1	sp|Q15293	38873.2	1		3.93		0
Exp 2-Exp 3	Reticulocalbin-2 OS=Homo sapiens GN=RCN2 PE=1 SV=1	sp|Q14257	36859.6	1	1	4.73	4.73	0	0
Exp 3	Reticulon-3 OS=Homo sapiens GN=RTN3 PE=1 SV=2	sp|O95197	112595		1		1.16		0
Exp 2-Exp 3	Reticulon-4 OS=Homo sapiens GN=RTN4 PE=1 SV=2	sp|Q9NQC3	129916	2	3	3.86	3.52	0	0
Exp 2	Rho GDP-dissociation inhibitor 1 OS=Homo sapiens GN=ARHGDIA PE=1 SV=3	sp|P52565	23189.5	1		7.35		0
Exp 3	Rho GTPase-activating protein 1 OS=Homo sapiens GN=ARHGAP1 PE=1 SV=1	sp|Q07960	50419.9		3		10.3		0
Exp 2-Exp 3	Rho-related GTP-binding protein RhoC OS=Homo sapiens GN=RHOC PE=1 SV=1	sp|P08134	21988.7	2	2	13.5	10.9	0	1		sp|P61586
Exp 2-Exp 3	Ribonuclease inhibitor OS=Homo sapiens GN=RNH1 PE=1 SV=2	sp|P13489	49956.4	2	6	7.16	23.6	0	0
Exp 3	Ribosomal L1 domain-containing protein 1 OS=Homo sapiens GN=RSL1D1 PE=1 SV=3	sp|O76021	54956.7		3		8.98		0
Exp 2-Exp 3	Ribosome biogenesis protein BRX1 homolog OS=Homo sapiens GN=BRIX1 PE=1 SV=2	sp|Q8TDN6	41385	1	1	3.12	3.12	0	0
Exp 2-Exp 3	Ribosome biogenesis protein NSA2 homolog OS=Homo sapiens GN=NSA2 PE=1 SV=1	sp|O95478	30048.1	1	2	4.23	9.23	0	0
Exp 2-Exp 3	Ribosome biogenesis protein WDR12 OS=Homo sapiens GN=WDR12 PE=1 SV=2	sp|Q9GZL7	47690.5	1	1	5.91	5.91	0	0
Exp 2	Ribosome biogenesis regulatory protein homolog OS=Homo sapiens GN=RRS1 PE=1 SV=2	sp|Q15050	41176.4	1		4.66		0
Exp 3	Ribosome production factor 2 homolog OS=Homo sapiens GN=RPF2 PE=1 SV=2	sp|Q9H7B2	35567.5		1		2.61		0
Exp 2	RNA 3'-terminal phosphate cyclase-like protein OS=Homo sapiens GN=RCL1 PE=1 SV=3	sp|Q9Y2P8	40826.4	1		4.02		0
Exp 3	RNA-binding protein 39 OS=Homo sapiens GN=RBM39 PE=1 SV=2	sp|Q14498	59363.4		1		3.21		0
Exp 2	RNA-binding protein EWS OS=Homo sapiens GN=EWSR1 PE=1 SV=1	sp|Q01844	68460.4	1		3.66		0
Exp 2-Exp 3	RNA-binding protein FUS OS=Homo sapiens GN=FUS PE=1 SV=1	sp|P35637	53408	4	1	8.56	2.28	0	0
Exp 2	RNA-binding protein Musashi homolog 2 OS=Homo sapiens GN=MSI2 PE=1 SV=1	sp|Q96DH6	35178.8	1		4.88		0
Exp 2	RNA-binding protein PNO1 OS=Homo sapiens GN=PNO1 PE=1 SV=1	sp|Q9NRX1	27907.3	1		7.14		0
Exp 2-Exp 3	RNA-binding Raly-like protein OS=Homo sapiens GN=RALYL PE=1 SV=2	sp|Q86SE5,sp|Q9UKM9	32313.4	1	1	4.12	4.12	0	0
Exp 2-Exp 3	rRNA 2'-O-methyltransferase fibrillarin OS=Homo sapiens GN=FBL PE=1 SV=2	sp|P22087	33766.1	1	1	4.05	5.92	0	0
Exp 3	RRP12-like protein OS=Homo sapiens GN=RRP12 PE=1 SV=2	sp|Q5JTH9	143687		1		1.77		0
Exp 2-Exp 3	RuvB-like 1 OS=Homo sapiens GN=RUVBL1 PE=1 SV=1	sp|Q9Y265	50211.4	3	5	9.43	14.3	0	0
Exp 2-Exp 3	RuvB-like 2 OS=Homo sapiens GN=RUVBL2 PE=1 SV=3	sp|Q9Y230	51140.1	6	3	19.9	8.42	0	0
Exp 2-Exp 3	S-adenosylmethionine synthase isoform type-2 OS=Homo sapiens GN=MAT2A PE=1 SV=1	sp|P31153	43642.8	1	2	3.8	7.09	0	0
Exp 3	SAM domain and HD domain-containing protein 1 OS=Homo sapiens GN=SAMHD1 PE=1 SV=2	sp|Q9Y3Z3	72184.7		1		2.4		0
Exp 2-Exp 3	Sarcoplasmic/endoplasmic reticulum calcium ATPase 2 OS=Homo sapiens GN=ATP2A2 PE=1 SV=1	sp|P16615	114741	5	6	8.83	7.97	0	0
Exp 2	Septin-2 OS=Homo sapiens GN=SEPT2 PE=1 SV=1	sp|Q15019	41470.1	2		7.76		0
Exp 2-Exp 3	Septin-7 OS=Homo sapiens GN=SEPT7 PE=1 SV=2	sp|Q16181	50662.2	1	1	5.26	5.26	0	0
Exp 3	Septin-9 OS=Homo sapiens GN=SEPT9 PE=1 SV=2	sp|Q9UHD8	65384.3		1		3.07		0
Exp 2-Exp 3	Serine hydroxymethyltransferase, mitochondrial OS=Homo sapiens GN=SHMT2 PE=1 SV=3	sp|P34897	55976.7	3	9	9.13	25	0	0
Exp 3	Serine palmitoyltransferase 1 OS=Homo sapiens GN=SPTLC1 PE=1 SV=1	sp|O15269	52727.4		1		2.96		0
Exp 2-Exp 3	Serine/arginine-rich splicing factor 1 OS=Homo sapiens GN=SRSF1 PE=1 SV=2	sp|Q07955	27727.1	6	1	29.4	5.65	0	0
Exp 3	Serine/arginine-rich splicing factor 10 OS=Homo sapiens GN=SRSF10 PE=1 SV=1	sp|O75494	31283.7		2		10.3		0
Exp 2	Serine/arginine-rich splicing factor 2 OS=Homo sapiens GN=SRSF2 PE=1 SV=4	sp|Q01130	25459.1	1		7.69		0
Exp 2	Serine/arginine-rich splicing factor 3 OS=Homo sapiens GN=SRSF3 PE=1 SV=1	sp|P84103	19312	2		14		1		-sp|Q16629
Exp 2-Exp 3	Serine/arginine-rich splicing factor 7 OS=Homo sapiens GN=SRSF7 PE=1 SV=1	sp|Q16629	27349.5	2	2	10.9	10.9	1	0	sp|P84103-
Exp 3	Serine/arginine-rich splicing factor 9 OS=Homo sapiens GN=SRSF9 PE=1 SV=1	sp|Q13242	25524.9		2		9.5		0
Exp 3	Serine/threonine-protein kinase OSR1 OS=Homo sapiens GN=OXSR1 PE=1 SV=1	sp|O95747	58005.4		2		4.93		0
Exp 3	Serine/threonine-protein kinase WNK4 OS=Homo sapiens GN=WNK4 PE=1 SV=1	sp|Q96J92,sp|Q9H4A3,sp|Q9Y3S1	134723		1		0.885		0
Exp 2-Exp 3	Serine/threonine-protein phosphatase 2A 55 kDa regulatory subunit B alpha isoform OS=Homo sapiens GN=PPP2R2A PE=1 SV=1	sp|P63151,sp|Q00005,sp|Q66LE6	51675.4	1	1	3.13	3.13	0	0
Exp 3	Serine/threonine-protein phosphatase 2A 56 kDa regulatory subunit alpha isoform OS=Homo sapiens GN=PPP2R5A PE=1 SV=1	sp|Q15172	56178.2		1		3.09		0
Exp 3	Serine/threonine-protein phosphatase 2A 56 kDa regulatory subunit gamma isoform OS=Homo sapiens GN=PPP2R5C PE=1 SV=3	sp|Q13362	61044.8		1		2.1		0
Exp 2-Exp 3	Serine/threonine-protein phosphatase 2A 65 kDa regulatory subunit A alpha isoform OS=Homo sapiens GN=PPP2R1A PE=1 SV=4	sp|P30153	65291.7	9	12	21.6	28.5	0	4		sp|P30154
Exp 3	Serine/threonine-protein phosphatase 2A 65 kDa regulatory subunit A beta isoform OS=Homo sapiens GN=PPP2R1B PE=1 SV=3	sp|P30154	66197.1		5		13.1		4		sp|P30153
Exp 2-Exp 3	Serine/threonine-protein phosphatase 2A catalytic subunit alpha isoform OS=Homo sapiens GN=PPP2CA PE=1 SV=1	sp|P67775	35576.5	1	1	4.21	3.56	0	0
Exp 3	Serine/threonine-protein phosphatase 4 regulatory subunit 1 OS=Homo sapiens GN=PPP4R1 PE=1 SV=1	sp|Q8TF05	106988		1		1.47		0
Exp 3	Serine/threonine-protein phosphatase 6 catalytic subunit OS=Homo sapiens GN=PPP6C PE=1 SV=1	sp|O00743	35126.8		1		4.26		0
Exp 3	Serine/threonine-protein phosphatase PGAM5, mitochondrial OS=Homo sapiens GN=PGAM5 PE=1 SV=2	sp|Q96HS1	31987.2		1		3.11		0
Exp 2-Exp 3	Serine/threonine-protein phosphatase PP1-alpha catalytic subunit OS=Homo sapiens GN=PPP1CA PE=1 SV=1	sp|P62136	37495.9	2	4	10.6	16.1	0	0
Exp 2	Serine-threonine kinase receptor-associated protein OS=Homo sapiens GN=STRAP PE=1 SV=1	sp|Q9Y3F4	38421.4	2		9.43		0
Exp 2	Serpin B9 OS=Homo sapiens GN=SERPINB9 PE=1 SV=1	sp|P50453	42386.3	6		17.6		0
Exp 2-Exp 3	Serpin H1 OS=Homo sapiens GN=SERPINH1 PE=1 SV=2	sp|P50454	46424	5	5	19.9	18.4	0	0
Exp 2	Serum albumin OS=Homo sapiens GN=ALB PE=1 SV=2	sp|P02768	69348.9	4		8.21		0
Exp 3	Seryl-tRNA synthetase, cytoplasmic OS=Homo sapiens GN=SARS PE=1 SV=3	sp|P49591	58760.6		1		1.75		0
Exp 3	Short/branched chain specific acyl-CoA dehydrogenase, mitochondrial OS=Homo sapiens GN=ACADSB PE=1 SV=1	sp|P45954	47469.1		1		3.01		0
Exp 2-Exp 3	Sideroflexin-1 OS=Homo sapiens GN=SFXN1 PE=1 SV=4	sp|Q9H9B4	35602	5	7	22	27.3	0	0
Exp 3	Sigma non-opioid intracellular receptor 1 OS=Homo sapiens GN=SIGMAR1 PE=1 SV=1	sp|Q99720	25109.6		1		8.07		0
Exp 2-Exp 3	Signal peptidase complex catalytic subunit SEC11A OS=Homo sapiens GN=SEC11A PE=1 SV=1	sp|P67812	20607.8	3	5	15.6	36.3	0	0
Exp 3	Signal peptidase complex catalytic subunit SEC11C OS=Homo sapiens GN=SEC11C PE=1 SV=3	sp|Q9BY50	21524.9		1		5.21		0
Exp 3	Signal peptidase complex subunit 2 OS=Homo sapiens GN=SPCS2 PE=1 SV=3	sp|Q15005	24986.2		3		16.8		0
Exp 3	Signal peptidase complex subunit 3 OS=Homo sapiens GN=SPCS3 PE=1 SV=1	sp|P61009	20296.2		2		11.7		0
Exp 2-Exp 3	Signal recognition particle 14 kDa protein OS=Homo sapiens GN=SRP14 PE=1 SV=2	sp|P37108	14552.6	2	1	17.6	10.3	0	0
Exp 2-Exp 3	Signal recognition particle 68 kDa protein OS=Homo sapiens GN=SRP68 PE=1 SV=2	sp|Q9UHB9	70714	1	2	2.07	5.58	0	0
Exp 2-Exp 3	Signal recognition particle 72 kDa protein OS=Homo sapiens GN=SRP72 PE=1 SV=3	sp|O76094	74590.3	1	6	1.94	12.2	0	0
Exp 3	Signal recognition particle 9 kDa protein OS=Homo sapiens GN=SRP9 PE=1 SV=2	sp|P49458	10093.6		1		12.8		0
Exp 2-Exp 3	Signal recognition particle receptor subunit beta OS=Homo sapiens GN=SRPRB PE=1 SV=3	sp|Q9Y5M8	29685.1	1	1	4.8	7.01	0	0
Exp 3	Signal transducer and activator of transcription 1-alpha/beta OS=Homo sapiens GN=STAT1 PE=1 SV=2	sp|P42224	87318.9		2		4		0
Exp 3	Signal transducer and activator of transcription 2 OS=Homo sapiens GN=STAT2 PE=1 SV=1	sp|P52630	97901.4		1		1.29		0
Exp 2	Single-stranded DNA-binding protein, mitochondrial OS=Homo sapiens GN=SSBP1 PE=1 SV=1	sp|Q04837	17241.7	2		20.3		0
Exp 3	Sister chromatid cohesion protein PDS5 homolog A OS=Homo sapiens GN=PDS5A PE=1 SV=1	sp|Q29RF7	150818		1		1.05		0
Exp 3	Small nuclear ribonucleoprotein E OS=Homo sapiens GN=SNRPE PE=1 SV=1	sp|P62304,sp|Q5VYJ4	10785.9		1		12		0
Exp 2-Exp 3	Small nuclear ribonucleoprotein Sm D2 OS=Homo sapiens GN=SNRPD2 PE=1 SV=1	sp|P62316	13509.1	2	1	16.1	16.1	0	0
Exp 2-Exp 3	Small nuclear ribonucleoprotein Sm D3 OS=Homo sapiens GN=SNRPD3 PE=1 SV=1	sp|P62318	13898.6	2	2	15.1	15.1	0	0
Exp 2	S-methyl-5'-thioadenosine phosphorylase OS=Homo sapiens GN=MTAP PE=1 SV=2	sp|Q13126	31218.3	1		6.36		0
Exp 2-Exp 3	Sodium/potassium-transporting ATPase subunit alpha-1 OS=Homo sapiens GN=ATP1A1 PE=1 SV=1	sp|P05023	112882	6	8	10.1	11.8	0	0
Exp 2-Exp 3	Sodium/potassium-transporting ATPase subunit beta-3 OS=Homo sapiens GN=ATP1B3 PE=1 SV=1	sp|P54709	31495.7	2	2	8.6	8.6	0	0
Exp 2-Exp 3	Solute carrier family 2, facilitated glucose transporter member 1 OS=Homo sapiens GN=SLC2A1 PE=1 SV=2	sp|P11166	54067.3	2	2	3.66	3.66	0	0
Exp 2-Exp 3	Solute carrier family 2, facilitated glucose transporter member 3 OS=Homo sapiens GN=SLC2A3 PE=1 SV=1	sp|P11169	53908	3	2	5.85	5.85	0	0
Exp 3	Sortilin OS=Homo sapiens GN=SORT1 PE=1 SV=3	sp|Q99523	92051.6		2		2.65		0
Exp 3	Sorting nexin-12 OS=Homo sapiens GN=SNX12 PE=1 SV=3	sp|Q9UMY4	19713		1		8.14		0
Exp 2-Exp 3	Sorting nexin-2 OS=Homo sapiens GN=SNX2 PE=1 SV=2	sp|O60749	58454.2	2	7	4.82	15.8	0	0
Exp 3	Sorting nexin-5 OS=Homo sapiens GN=SNX5 PE=1 SV=1	sp|Q9Y5X3	46799.8		2		6.44		0
Exp 3	Spectrin alpha chain, brain OS=Homo sapiens GN=SPTAN1 PE=1 SV=3	sp|Q13813	284525		1		0.769		0
Exp 2-Exp 3	Spectrin beta chain, brain 1 OS=Homo sapiens GN=SPTBN1 PE=1 SV=2	sp|Q01082	274595	1	7	0.846	3.76	0	0
Exp 3	S-phase kinase-associated protein 1 OS=Homo sapiens GN=SKP1 PE=1 SV=2	sp|P63208	18640.3		1		7.98		0
Exp 3	S-phase kinase-associated protein 2 OS=Homo sapiens GN=SKP2 PE=1 SV=2	sp|Q13309	47744.4		3		8.96		0
Exp 2-Exp 3	Spliceosome RNA helicase DDX39B OS=Homo sapiens GN=DDX39B PE=1 SV=1	sp|Q13838	48974	5	3	15.9	8.41	2	0	--sp|O00148-sp|O00148-
Exp 2	Splicing factor 3A subunit 3 OS=Homo sapiens GN=SF3A3 PE=1 SV=1	sp|Q12874	58833.3	1		2.4		0
Exp 3	Splicing factor 3B subunit 1 OS=Homo sapiens GN=SF3B1 PE=1 SV=3	sp|O75533	145817		3		2.99		0
Exp 2-Exp 3	Splicing factor 3B subunit 3 OS=Homo sapiens GN=SF3B3 PE=1 SV=4	sp|Q15393	135561	1	2	1.4	2.14	0	0
Exp 3	Splicing factor U2AF 35 kDa subunit OS=Homo sapiens GN=U2AF1 PE=1 SV=3	sp|Q01081	27854.2		3		22.9		0
Exp 2	Splicing factor U2AF 65 kDa subunit OS=Homo sapiens GN=U2AF2 PE=1 SV=4	sp|P26368	53483.1	1		3.37		0
Exp 2	Squalene synthase OS=Homo sapiens GN=FDFT1 PE=1 SV=1	sp|P37268	48098.4	1		3.36		0
Exp 3	SRA stem-loop-interacting RNA-binding protein, mitochondrial OS=Homo sapiens GN=SLIRP PE=1 SV=1	sp|Q9GZT3	12331		2		22		0
Exp 2	Staphylococcal nuclease domain-containing protein 1 OS=Homo sapiens GN=SND1 PE=1 SV=1	sp|Q7KZF4	101980	3		4.4		0
Exp 2	Stathmin OS=Homo sapiens GN=STMN1 PE=1 SV=3	sp|P16949	17285	1		8.72		0
Exp 3	Sterol O-acyltransferase 1 OS=Homo sapiens GN=SOAT1 PE=1 SV=3	sp|P35610	64719		1		1.64		0
Exp 2-Exp 3	Sterol-4-alpha-carboxylate 3-dehydrogenase, decarboxylating OS=Homo sapiens GN=NSDHL PE=1 SV=2	sp|Q15738	41882.8	2	2	8.58	8.31	0	0
Exp 2-Exp 3	Stomatin-like protein 2 OS=Homo sapiens GN=STOML2 PE=1 SV=1	sp|Q9UJZ1	38516.5	7	6	32.9	32.3	0	0
Exp 3	Stonin-2 OS=Homo sapiens GN=STON2 PE=1 SV=1	sp|Q8WXE9	101148		1		0.994		0
Exp 2-Exp 3	Stress-70 protein, mitochondrial OS=Homo sapiens GN=HSPA9 PE=1 SV=2	sp|P38646	73663.3	17	22	36.2	40.2	0	0
Exp 2	Stress-induced-phosphoprotein 1 OS=Homo sapiens GN=STIP1 PE=1 SV=1	sp|P31948	62624.1	2		5.34		0
Exp 3	Stromal cell-derived factor 2-like protein 1 OS=Homo sapiens GN=SDF2L1 PE=1 SV=2	sp|Q9HCN8	23579.5		1		9.95		0
Exp 2-Exp 3	Structural maintenance of chromosomes flexible hinge domain-containing protein 1 OS=Homo sapiens GN=SMCHD1 PE=1 SV=2	sp|A6NHR9	226362	1	1	0.549	0.549	0	0
Exp 2-Exp 3	Structural maintenance of chromosomes protein 1A OS=Homo sapiens GN=SMC1A PE=1 SV=2	sp|Q14683	143220	1	2	1.14	2.03	0	0
Exp 3	Structural maintenance of chromosomes protein 2 OS=Homo sapiens GN=SMC2 PE=1 SV=2	sp|O95347	135643		8		9.27		0
Exp 3	Structural maintenance of chromosomes protein 3 OS=Homo sapiens GN=SMC3 PE=1 SV=2	sp|Q9UQE7	141529		2		2.3		0
Exp 2-Exp 3	Structural maintenance of chromosomes protein 4 OS=Homo sapiens GN=SMC4 PE=1 SV=2	sp|Q9NTJ3	147170	1	5	0.932	4.58	0	0
Exp 2-Exp 3	Succinate dehydrogenase [ubiquinone] flavoprotein subunit, mitochondrial OS=Homo sapiens GN=SDHA PE=1 SV=2	sp|P31040	72673.7	3	2	8.13	4.07	0	0
Exp 2-Exp 3	Succinate dehydrogenase [ubiquinone] iron-sulfur subunit, mitochondrial OS=Homo sapiens GN=SDHB PE=1 SV=3	sp|P21912	31613	4	1	15	3.93	0	0
Exp 2-Exp 3	Succinyl-CoA ligase [ADP-forming] subunit beta, mitochondrial OS=Homo sapiens GN=SUCLA2 PE=1 SV=3	sp|Q9P2R7	50300.1	1	2	2.59	4.54	0	0
Exp 2-Exp 3	Succinyl-CoA ligase [GDP-forming] subunit beta, mitochondrial OS=Homo sapiens GN=SUCLG2 PE=1 SV=2	sp|Q96I99	46493.7	4	1	12.5	2.31	0	0
Exp 3	Sulfotransferase 1A3/1A4 OS=Homo sapiens GN=SULT1A3 PE=1 SV=1	sp|P50224	34178.8		1		5.42		0
Exp 2-Exp 3	SUMO-activating enzyme subunit 1 OS=Homo sapiens GN=SAE1 PE=1 SV=1	sp|Q9UBE0	38432.1	1	3	5.78	18.8	0	0
Exp 3	SUMO-activating enzyme subunit 2 OS=Homo sapiens GN=UBA2 PE=1 SV=2	sp|Q9UBT2	71207.2		3		8.28		0
Exp 2-Exp 3	SUN domain-containing protein 2 OS=Homo sapiens GN=SUN2 PE=1 SV=3	sp|Q9UH99	80294.2	1	1	2.09	2.65	0	0
Exp 2-Exp 3	Superkiller viralicidic activity 2-like 2 OS=Homo sapiens GN=SKIV2L2 PE=1 SV=3	sp|P42285	117790	1	1	2.02	0.96	0	0
Exp 2	Superoxide dismutase [Cu-Zn] OS=Homo sapiens GN=SOD1 PE=1 SV=2	sp|P00441	15917.3	1		9.09		0
Exp 2	Superoxide dismutase [Mn], mitochondrial OS=Homo sapiens GN=SOD2 PE=1 SV=2	sp|P04179	24704.6	1		6.31		0
Exp 2-Exp 3	Surfeit locus protein 4 OS=Homo sapiens GN=SURF4 PE=1 SV=3	sp|O15260	30377.4	3	3	17.5	17.5	0	0
Exp 3	SWI/SNF-related matrix-associated actin-dependent regulator of chromatin subfamily A member 5 OS=Homo sapiens GN=SMARCA5 PE=1 SV=1	sp|O60264	121893		6		6.27		0
Exp 3	SWI/SNF-related matrix-associated actin-dependent regulator of chromatin subfamily B member 1 OS=Homo sapiens GN=SMARCB1 PE=1 SV=2	sp|Q12824	44124.6		1		3.38		0
Exp 2-Exp 3	Synaptobrevin homolog YKT6 OS=Homo sapiens GN=YKT6 PE=1 SV=1	sp|O15498	22399.8	2	1	15.2	6.57	0	0
Exp 3	Synaptojanin-2-binding protein OS=Homo sapiens GN=SYNJ2BP PE=1 SV=2	sp|P57105	15910.1		1		9.66		0
Exp 3	Synaptosomal-associated protein 23 OS=Homo sapiens GN=SNAP23 PE=1 SV=1	sp|O00161	23336.8		1		6.64		0
Exp 2	Syntenin-1 OS=Homo sapiens GN=SDCBP PE=1 SV=1	sp|O00560	32427.3	1		7.72		0
Exp 2-Exp 3	Talin-1 OS=Homo sapiens GN=TLN1 PE=1 SV=3	sp|Q9Y490	269747	2	19	0.984	13.6	0	0
Exp 2-Exp 3	TAR DNA-binding protein 43 OS=Homo sapiens GN=TARDBP PE=1 SV=1	sp|Q13148	44721.7	2	2	11.6	8.7	0	0
Exp 3	Target of Myb protein 1 OS=Homo sapiens GN=TOM1 PE=1 SV=2	sp|O60784	53801.1		1		2.64		0
Exp 2-Exp 3	T-complex protein 1 subunit alpha OS=Homo sapiens GN=TCP1 PE=1 SV=1	sp|P17987	60327.2	11	16	31.7	38.5	0	0
Exp 2-Exp 3	T-complex protein 1 subunit beta OS=Homo sapiens GN=CCT2 PE=1 SV=4	sp|P78371	57471.9	13	18	37.6	52.1	0	0
Exp 2-Exp 3	T-complex protein 1 subunit delta OS=Homo sapiens GN=CCT4 PE=1 SV=4	sp|P50991	57907.9	17	13	45.1	38	1	0	-----------sp|P48643-----
Exp 2-Exp 3	T-complex protein 1 subunit epsilon OS=Homo sapiens GN=CCT5 PE=1 SV=1	sp|P48643	59654.3	10	16	31.1	41.6	1	0	--------sp|P50991-
Exp 2-Exp 3	T-complex protein 1 subunit eta OS=Homo sapiens GN=CCT7 PE=1 SV=2	sp|Q99832	59349.8	17	14	49	43.3	0	0
Exp 2-Exp 3	T-complex protein 1 subunit gamma OS=Homo sapiens GN=CCT3 PE=1 SV=4	sp|P49368	60517.4	11	14	25.5	36.1	0	0
Exp 2-Exp 3	T-complex protein 1 subunit theta OS=Homo sapiens GN=CCT8 PE=1 SV=4	sp|P50990	59603	10	21	22.3	46.7	0	0
Exp 2-Exp 3	T-complex protein 1 subunit zeta OS=Homo sapiens GN=CCT6A PE=1 SV=3	sp|P40227	58007.3	7	12	23.5	33.3	0	0
Exp 3	Testis-expressed sequence 10 protein OS=Homo sapiens GN=TEX10 PE=1 SV=2	sp|Q9NXF1	105660		1		1.4		0
Exp 3	Tetratricopeptide repeat protein 14 OS=Homo sapiens GN=TTC14 PE=1 SV=1	sp|Q96N46	88304.5		1		1.17		0
Exp 3	Tetratricopeptide repeat protein 35 OS=Homo sapiens GN=TTC35 PE=1 SV=1	sp|Q15006	34816.8		3		14.8		0
Exp 3	Tetratricopeptide repeat protein 37 OS=Homo sapiens GN=TTC37 PE=1 SV=1	sp|Q6PGP7	175474		1		0.959		0
Exp 2	Thioredoxin domain-containing protein 5 OS=Homo sapiens GN=TXNDC5 PE=1 SV=2	sp|Q8NBS9	47611.1	2		4.4		0
Exp 2-Exp 3	Thioredoxin-dependent peroxide reductase, mitochondrial OS=Homo sapiens GN=PRDX3 PE=1 SV=3	sp|P30048	27674.7	2	1	10.2	5.47	0	0
Exp 2-Exp 3	Thioredoxin-related transmembrane protein 1 OS=Homo sapiens GN=TMX1 PE=1 SV=1	sp|Q9H3N1	31773.9	1	2	4.29	8.57	0	0
Exp 3	Thioredoxin-related transmembrane protein 2 OS=Homo sapiens GN=TMX2 PE=1 SV=1	sp|Q9Y320	34021.2		1		4.05		0
Exp 3	THO complex subunit 2 OS=Homo sapiens GN=THOC2 PE=1 SV=2	sp|Q8NI27	182762		2		1.19		0
Exp 2	THO complex subunit 3 OS=Homo sapiens GN=THOC3 PE=1 SV=1	sp|Q96J01	38753.7	1		2.85		0
Exp 2-Exp 3	Threonyl-tRNA synthetase, cytoplasmic OS=Homo sapiens GN=TARS PE=1 SV=3	sp|P26639	83419.8	3	7	4.56	13	0	0
Exp 2	Thrombospondin-1 OS=Homo sapiens GN=THBS1 PE=1 SV=2	sp|P07996	129364	3		2.74		0
Exp 3	Thyroid receptor-interacting protein 13 OS=Homo sapiens GN=TRIP13 PE=1 SV=2	sp|Q15645	48534.1		1		3.7		0
Exp 2-Exp 3	Torsin-1A-interacting protein 1 OS=Homo sapiens GN=TOR1AIP1 PE=1 SV=2	sp|Q5JTV8	66230.5	1	3	2.06	6.69	0	0
Exp 3	TP53RK-binding protein OS=Homo sapiens GN=TPRKB PE=1 SV=1	sp|Q9Y3C4	19644		1		10.3		0
Exp 3	Trans-2,3-enoyl-CoA reductase OS=Homo sapiens GN=TECR PE=1 SV=1	sp|Q9NZ01	36018		3		10.1		0
Exp 2	Transaldolase OS=Homo sapiens GN=TALDO1 PE=1 SV=2	sp|P37837	37523.7	3		10.4		0
Exp 2	Transcription factor BTF3 OS=Homo sapiens GN=BTF3 PE=1 SV=1	sp|P20290	22150.3	1		10.7		0
Exp 2-Exp 3	Transcription intermediary factor 1-beta OS=Homo sapiens GN=TRIM28 PE=1 SV=5	sp|Q13263	88531	1	7	2.16	12.9	0	0
Exp 3	Transducin beta-like protein 3 OS=Homo sapiens GN=TBL3 PE=1 SV=2	sp|Q12788	89016		3		6.31		0
Exp 2-Exp 3	Transferrin receptor protein 1 OS=Homo sapiens GN=TFRC PE=1 SV=2	sp|P02786	84855.6	9	13	15.7	22.4	0	0
Exp 2-Exp 3	Transformer-2 protein homolog beta OS=Homo sapiens GN=TRA2B PE=1 SV=1	sp|P62995	33648.7	1	1	5.56	5.56	0	0
Exp 3	Transforming protein RhoA OS=Homo sapiens GN=RHOA PE=1 SV=1	sp|P61586	21750.4		2		17.1		1		sp|P08134
Exp 2	Transgelin-2 OS=Homo sapiens GN=TAGLN2 PE=1 SV=3	sp|P37802	22373.9	7		45.7		0
Exp 2-Exp 3	Transitional endoplasmic reticulum ATPase OS=Homo sapiens GN=VCP PE=1 SV=4	sp|P55072	89306.8	13	4	26.1	6.82	0	0
Exp 2-Exp 3	Transketolase OS=Homo sapiens GN=TKT PE=1 SV=3	sp|P29401	67861.4	9	5	28.9	15.7	0	0
Exp 3	Translation factor GUF1, mitochondrial OS=Homo sapiens GN=GUF1 PE=1 SV=1	sp|Q8N442	74311.7		1		2.24		0
Exp 3	Translation initiation factor eIF-2B subunit alpha OS=Homo sapiens GN=EIF2B1 PE=1 SV=1	sp|Q14232	33695.2		1		4.59		0
Exp 2	Translation initiation factor eIF-2B subunit beta OS=Homo sapiens GN=EIF2B2 PE=1 SV=3	sp|P49770	38972.1	1		3.42		0
Exp 3	Translation initiation factor eIF-2B subunit epsilon OS=Homo sapiens GN=EIF2B5 PE=1 SV=3	sp|Q13144	80362.1		1		1.39		0
Exp 3	Translational activator GCN1 OS=Homo sapiens GN=GCN1L1 PE=1 SV=6	sp|Q92616	292746		13		7.26		0
Exp 2-Exp 3	Translocon-associated protein subunit alpha OS=Homo sapiens GN=SSR1 PE=1 SV=3	sp|P43307	32218	1	1	5.24	5.24	0	0
Exp 2-Exp 3	Translocon-associated protein subunit delta OS=Homo sapiens GN=SSR4 PE=1 SV=1	sp|P51571	18980.8	4	3	30.6	24.9	0	0
Exp 2-Exp 3	Translocon-associated protein subunit gamma OS=Homo sapiens GN=SSR3 PE=1 SV=1	sp|Q9UNL2	21063.4	1	1	7.57	7.57	0	0
Exp 2-Exp 3	Transmembrane and coiled-coil domain-containing protein 1 OS=Homo sapiens GN=TMCO1 PE=1 SV=1	sp|Q9UM00	21158.3	2	2	15.4	15.4	0	0
Exp 3	Transmembrane and TPR repeat-containing protein 3 OS=Homo sapiens GN=TMTC3 PE=1 SV=2	sp|Q6ZXV5	103996		1		1.09		0
Exp 2-Exp 3	Transmembrane emp24 domain-containing protein 10 OS=Homo sapiens GN=TMED10 PE=1 SV=2	sp|P49755	24959.5	4	7	22.4	34.2	0	0
Exp 2-Exp 3	Transmembrane emp24 domain-containing protein 2 OS=Homo sapiens GN=TMED2 PE=1 SV=1	sp|Q15363	22743.4	3	4	16.9	24.9	0	0
Exp 3	Transmembrane emp24 domain-containing protein 4 OS=Homo sapiens GN=TMED4 PE=1 SV=1	sp|Q7Z7H5	25925.1		3		21.1		1		sp|Q9BVK6
Exp 2-Exp 3	Transmembrane emp24 domain-containing protein 5 OS=Homo sapiens GN=TMED5 PE=1 SV=1	sp|Q9Y3A6	25987.8	2	2	10	10	0	0
Exp 2-Exp 3	Transmembrane emp24 domain-containing protein 7 OS=Homo sapiens GN=TMED7 PE=1 SV=2	sp|Q9Y3B3	25153.8	1	1	5.36	8.48	0	0
Exp 2-Exp 3	Transmembrane emp24 domain-containing protein 9 OS=Homo sapiens GN=TMED9 PE=1 SV=2	sp|Q9BVK6	27259.5	4	6	20	37.9	0	1		sp|Q7Z7H5
Exp 2-Exp 3	Transmembrane protein 109 OS=Homo sapiens GN=TMEM109 PE=1 SV=1	sp|Q9BVC6	26193.2	1	1	4.94	4.94	0	0
Exp 2-Exp 3	Transmembrane protein 111 OS=Homo sapiens GN=TMEM111 PE=1 SV=3	sp|Q9P0I2	29935.2	1	3	4.6	14.2	0	0
Exp 2	Transmembrane protein 126A OS=Homo sapiens GN=TMEM126A PE=1 SV=1	sp|Q9H061	21510.6	1		10.3		0
Exp 3	Transmembrane protein 14C OS=Homo sapiens GN=TMEM14C PE=1 SV=1	sp|Q9P0S9	11546.8		1		15.2		0
Exp 2	Transmembrane protein 205 OS=Homo sapiens GN=TMEM205 PE=1 SV=1	sp|Q6UW68	21180.5	1		6.88		0
Exp 2-Exp 3	Transmembrane protein 33 OS=Homo sapiens GN=TMEM33 PE=1 SV=2	sp|P57088	27961.7	1	1	4.86	4.86	0	0
Exp 2-Exp 3	Transmembrane protein 41A OS=Homo sapiens GN=TMEM41A PE=2 SV=1	sp|Q96HV5	29649	1	1	4.55	4.55	0	0
Exp 3	Transmembrane protein 41B OS=Homo sapiens GN=TMEM41B PE=1 SV=1	sp|Q5BJD5	32496.8		1		2.41		0
Exp 2	Transmembrane protein 43 OS=Homo sapiens GN=TMEM43 PE=1 SV=1	sp|Q9BTV4	44858.8	1		6.5		0
Exp 2	Transmembrane protein 70, mitochondrial OS=Homo sapiens GN=TMEM70 PE=1 SV=2	sp|Q9BUB7	28952.4	1		8.08		0
Exp 2-Exp 3	Transportin-1 OS=Homo sapiens GN=TNPO1 PE=1 SV=2	sp|Q92973	102341	3	8	3.79	10.8	0	0
Exp 2-Exp 3	Tricarboxylate transport protein, mitochondrial OS=Homo sapiens GN=SLC25A1 PE=1 SV=2	sp|P53007	33995.2	3	1	15.4	3.86	0	0
Exp 2-Exp 3	Trifunctional enzyme subunit alpha, mitochondrial OS=Homo sapiens GN=HADHA PE=1 SV=2	sp|P40939	82983.9	9	18	18.5	35.9	0	0
Exp 2-Exp 3	Trifunctional purine biosynthetic protein adenosine-3 OS=Homo sapiens GN=GART PE=1 SV=1	sp|P22102	107750	2	3	2.67	5.94	0	0
Exp 2-Exp 3	Triosephosphate isomerase OS=Homo sapiens GN=TPI1 PE=1 SV=2	sp|P60174	26651.1	9	1	59.4	6.02	0	0
Exp 3	tRNA (cytosine-5-)-methyltransferase NSUN2 OS=Homo sapiens GN=NSUN2 PE=1 SV=2	sp|Q08J23	86454.8		1		1.43		0
Exp 2	tRNA-splicing ligase RtcB homolog OS=Homo sapiens GN=C22orf28 PE=1 SV=1	sp|Q9Y3I0	55192.2	2		8.12		0
Exp 2-Exp 3	Tropomodulin-3 OS=Homo sapiens GN=TMOD3 PE=1 SV=1	sp|Q9NYL9	39578.1	3	1	13.1	5.97	0	0
Exp 2-Exp 3	Tropomyosin alpha-1 chain OS=Homo sapiens GN=TPM1 PE=1 SV=2	sp|P09493	32692	8	4	24.6	14.1	2	0	-sp|P06753,sp|P67936----sp|P06753--
Exp 2	Tropomyosin alpha-3 chain OS=Homo sapiens GN=TPM3 PE=1 SV=1	sp|P06753	32802.2	3		11.3		2		-sp|P67936,sp|P09493-sp|P09493
Exp 2	Tropomyosin alpha-4 chain OS=Homo sapiens GN=TPM4 PE=1 SV=3	sp|P67936	28504.4	3		15.7		1		-sp|P06753,sp|P09493-
Exp 3	Tryptophanyl-tRNA synthetase, mitochondrial OS=Homo sapiens GN=WARS2 PE=1 SV=1	sp|Q9UGM6	40128.9		1		4.44		0
Exp 3	Tubulin alpha chain-like 3 OS=Homo sapiens GN=TUBAL3 PE=1 SV=2	sp|A6NHL2	49890.6		4		9.42		3		gb|TGVEG_101500 ,gb|TGGT1_094210 ,sp|P68363,gb|TGME49_116400 ,sp|Q9BQE3,sp|P68363
Exp 2	Tubulin alpha-1A chain OS=Homo sapiens GN=TUBA1A PE=1 SV=1	sp|Q71U36	50117.7	16		48.8		15		sp|P68363,sp|Q9BQE3-sp|P68363-sp|P68363,sp|Q9BQE3-sp|P68363-sp|P68363,sp|Q9BQE3-sp|P68363,sp|Q9BQE3-sp|P68363,sp|Q9BQE3-sp|P68363,sp|Q9BQE3-sp|P68363,sp|Q9BQE3-sp|P68363,sp|Q9BQE3--sp|P68363,sp|Q9BQE3-sp|P68363,sp|Q9BQE3-sp|P68363,sp|Q9BQE3-sp|Q9BQE3-sp|P68363,sp|Q9BQE3
Exp 2-Exp 3	Tubulin alpha-1B chain OS=Homo sapiens GN=TUBA1B PE=1 SV=1	sp|P68363	50133.7	16	18	48.8	62.1	15	15	sp|Q71U36,sp|Q9BQE3-sp|Q71U36-sp|Q71U36,sp|Q9BQE3-sp|Q71U36-sp|Q71U36,sp|Q9BQE3-sp|Q71U36,sp|Q9BQE3-sp|Q71U36,sp|Q9BQE3-sp|Q71U36,sp|Q9BQE3-sp|Q71U36,sp|Q9BQE3-sp|Q71U36,sp|Q9BQE3-sp|Q9BQE3-sp|Q71U36,sp|Q9BQE3-sp|Q71U36,sp|Q9BQE3--sp|Q71U36,sp|Q9BQE3-sp|Q71U36,sp|Q9BQE3	gb|TGVEG_101500 ,gb|TGGT1_094210 ,gb|TGME49_116400 ,sp|Q9BQE3, sp|A6NHL2
Exp 2-Exp 3	Tubulin alpha-1C chain OS=Homo sapiens GN=TUBA1C PE=1 SV=1	sp|Q9BQE3	49877.4	16	17	49	58.6	14	16	sp|Q71U36,sp|P68363--sp|Q71U36,sp|P68363--sp|Q71U36,sp|P68363-sp|Q71U36,sp|P68363-sp|Q71U36,sp|P68363-sp|Q71U36,sp|P68363-sp|Q71U36,sp|P68363-sp|Q71U36,sp|P68363-sp|P68363-sp|Q71U36,sp|P68363-sp|Q71U36,sp|P68363-sp|Q71U36,sp|P68363-sp|Q71U36-sp|Q71U36,sp|P68363	gb|TGVEG_101500 ,gb|TGGT1_094210 ,sp|P68363,gb|TGME49_116400 ,sp|P68363,sp|A6NHL2
Exp 2-Exp 3	Tubulin beta chain OS=Homo sapiens GN=TUBB PE=1 SV=2	sp|P07437	49652.6	20	19	62.2	64.4	16	15	--sp|P68371,sp|P04350-sp|P68371,sp|P04350-sp|P68371-sp|Q9BUF5,sp|P68371,sp|P04350-sp|P68371-sp|P68371-sp|P68371,sp|P04350-sp|P68371,sp|P04350-sp|Q9BUF5,sp|P68371,sp|P04350-sp|Q9BUF5,sp|P68371,sp|P04350-sp|P68371,sp|P04350---sp|Q9BUF5,sp|P68371,sp|P04350-s	sp|Q9BUF5,sp|P68371,sp|P04350
Exp 2-Exp 3	Tubulin beta-2C chain OS=Homo sapiens GN=TUBB2C PE=1 SV=1	sp|P68371	49812.7	19	21	61.8	70.6	18	18	sp|P04350-sp|P04350-sp|P04350,sp|P07437-sp|P04350,sp|P07437-sp|P07437-sp|Q9BUF5,sp|P04350,sp|P07437-sp|P07437-sp|P07437-sp|P04350,sp|P07437-sp|P04350,sp|P07437-sp|Q9BUF5,sp|P04350,sp|P07437-sp|Q9BUF5,sp|P04350,sp|P07437-sp|P04350,sp|P07437--sp|Q9BUF5,sp|P04350,sp|P07437-sp|Q9BUF5,sp|P04350,sp|P07437-sp|P04350,sp|P07437-sp|P04350,sp|P07437-sp|P04350,sp|P07437	sp|Q9BUF5,sp|P04350,sp|P07437
Exp 2-Exp 3	Tubulin beta-4 chain OS=Homo sapiens GN=TUBB4 PE=1 SV=2	sp|P04350	49567.4	17	17	59	61	16	16	sp|P68371-sp|P68371-sp|P68371,sp|P07437-sp|P68371,sp|P07437-sp|Q9BUF5,sp|P68371,sp|P07437-sp|Q9BUF5-sp|P68371,sp|P07437-sp|P68371,sp|P07437-sp|Q9BUF5,sp|P68371,sp|P07437-sp|Q9BUF5,sp|P68371,sp|P07437-sp|P68371,sp|P07437--sp|Q9BUF5,sp|P68371,sp|P07437-sp|Q9BUF5,sp|P68371,sp|P07437-sp|P68371,sp|P07437-sp|P68371,sp|P07437-sp|P68371,sp|P07437	sp|Q9BUF5,sp|P68371,sp|P07437
Exp 2-Exp 3	Tubulin beta-6 chain OS=Homo sapiens GN=TUBB6 PE=1 SV=1	sp|Q9BUF5	49839.1	10	7	33	24.2	6	5	--sp|P68371,sp|P04350,sp|P07437-sp|P04350-sp|P68371,sp|P04350,sp|P07437-sp|P68371,sp|P04350,sp|P07437---sp|P68371,sp|P04350,sp|P07437-sp|P68371,sp|P04350,sp|P07437	sp|P68371,sp|P04350,sp|P07437
Exp 2	Tubulin-specific chaperone A OS=Homo sapiens GN=TBCA PE=1 SV=3	sp|O75347	12837.2	1		9.26		0
Exp 3	Tubulin-specific chaperone D OS=Homo sapiens GN=TBCD PE=1 SV=2	sp|Q9BTW9	132585		1		1.43		0
Exp 2-Exp 3	Tumor protein D52 OS=Homo sapiens GN=TPD52 PE=1 SV=2	sp|P55327	24309.5	1	1	6.7	6.25	0	0
Exp 2-Exp 3	Tumor protein D54 OS=Homo sapiens GN=TPD52L2 PE=1 SV=2	sp|O43399	22219.9	2	2	11.7	11.7	0	0
Exp 2	Tyrosine-protein phosphatase non-receptor type 1 OS=Homo sapiens GN=PTPN1 PE=1 SV=1	sp|P18031	49949.7	1		2.99		0
Exp 2-Exp 3	Tyrosyl-tRNA synthetase, cytoplasmic OS=Homo sapiens GN=YARS PE=1 SV=4	sp|P54577	59127.1	1	6	1.7	14.2	0	0
Exp 2	U1 small nuclear ribonucleoprotein C OS=Homo sapiens GN=SNRPC PE=1 SV=1	sp|P09234	17375.9	1		7.55		0
Exp 2	U2 small nuclear ribonucleoprotein A' OS=Homo sapiens GN=SNRPA1 PE=1 SV=2	sp|P09661	28399.1	2		15.3		0
Exp 3	U2 snRNP-associated SURP motif-containing protein OS=Homo sapiens GN=U2SURP PE=1 SV=2	sp|O15042	118278		1		1.36		0
Exp 2-Exp 3	U3 small nucleolar RNA-associated protein 15 homolog OS=Homo sapiens GN=UTP15 PE=1 SV=3	sp|Q8TED0	58399	1	2	1.93	3.86	0	0
Exp 3	U3 small nucleolar RNA-associated protein 18 homolog OS=Homo sapiens GN=UTP18 PE=1 SV=3	sp|Q9Y5J1	61986.4		1		2.88		0
Exp 2	U4/U6,U5 tri-snRNP-associated protein 2 OS=Homo sapiens GN=USP39 PE=1 SV=2	sp|Q53GS9	65364.4	1		2.83		0
Exp 2-Exp 3	U5 small nuclear ribonucleoprotein 200 kDa helicase OS=Homo sapiens GN=SNRNP200 PE=1 SV=2	sp|O75643	244496	7	10	5.2	6.6	0	0
Exp 3	Ubiquitin carboxyl-terminal hydrolase 10 OS=Homo sapiens GN=USP10 PE=1 SV=2	sp|Q14694	87116.6		1		1.5		0
Exp 3	Ubiquitin carboxyl-terminal hydrolase 14 OS=Homo sapiens GN=USP14 PE=1 SV=3	sp|P54578	56052.3		5		11.3		0
Exp 3	Ubiquitin carboxyl-terminal hydrolase 5 OS=Homo sapiens GN=USP5 PE=1 SV=2	sp|P45974	95770.1		1		1.4		0
Exp 2-Exp 3	Ubiquitin-40S ribosomal protein S27a OS=Homo sapiens GN=RPS27A PE=1 SV=2	sp|P62979	17947.6	3	3	19.9	14.8	0
Exp 3	Ubiquitin-conjugating enzyme E2 D1 OS=Homo sapiens GN=UBE2D1 PE=1 SV=1	sp|P51668,sp|P61077,sp|P62837,sp|Q9Y2X8	16584.7		1		12.2		0
Exp 3	Ubiquitin-conjugating enzyme E2 G2 OS=Homo sapiens GN=UBE2G2 PE=1 SV=1	sp|P60604	18548.8		1		14.5		0
Exp 3	Ubiquitin-conjugating enzyme E2 H OS=Homo sapiens GN=UBE2H PE=1 SV=1	sp|P62256	20637.8		1		4.92		0
Exp 2	Ubiquitin-conjugating enzyme E2 K OS=Homo sapiens GN=UBE2K PE=1 SV=3	sp|P61086	22389.1	1		14		0
Exp 2	Ubiquitin-conjugating enzyme E2 L3 OS=Homo sapiens GN=UBE2L3 PE=1 SV=1	sp|P68036	17844.3	2		24		0
Exp 2-Exp 3	Ubiquitin-conjugating enzyme E2 N OS=Homo sapiens GN=UBE2N PE=1 SV=1	sp|P61088	17120.6	3	2	24.3	17.8	0	0
Exp 2	Ubiquitin-conjugating enzyme E2 variant 1 OS=Homo sapiens GN=UBE2V1 PE=1 SV=2	sp|Q13404,sp|Q15819	16477.1	1		6.8		0
Exp 2	Ubiquitin-like modifier-activating enzyme 1 OS=Homo sapiens GN=UBA1 PE=1 SV=3	sp|P22314	117832	5		8.13		0
Exp 2	Ubiquitin-like modifier-activating enzyme 5 OS=Homo sapiens GN=UBA5 PE=1 SV=1	sp|Q9GZZ9	44844.6	1		6.19		0
Exp 3	Ubiquitin-like modifier-activating enzyme ATG7 OS=Homo sapiens GN=ATG7 PE=1 SV=1	sp|O95352	77943.6		1		2.13		0
Exp 3	Ubiquitin-like-conjugating enzyme ATG3 OS=Homo sapiens GN=ATG3 PE=1 SV=1	sp|Q9NT62	35846.2		1		4.14		0
Exp 2	UDP-glucose 4-epimerase OS=Homo sapiens GN=GALE PE=1 SV=2	sp|Q14376	38264	1		4.02		0
Exp 3	UDP-glucose 6-dehydrogenase OS=Homo sapiens GN=UGDH PE=1 SV=1	sp|O60701	55007.3		5		18		0
Exp 2-Exp 3	UDP-glucose:glycoprotein glucosyltransferase 1 OS=Homo sapiens GN=UGGT1 PE=1 SV=3	sp|Q9NYU2	177177	5	4	4.95	3.15	0	0
Exp 3	UMP-CMP kinase OS=Homo sapiens GN=CMPK1 PE=1 SV=3	sp|P30085	22205		1		6.63		0
Exp 3	Uncharacterized protein C17orf62 OS=Homo sapiens GN=C17orf62 PE=1 SV=1	sp|Q9BQA9	20756.1		1		7.49		0
Exp 3	Uncharacterized protein C2orf47, mitochondrial OS=Homo sapiens GN=C2orf47 PE=1 SV=1	sp|Q8WWC4	32527.6		1		3.44		0
Exp 3	Uncharacterized protein DKFZp761E198 OS=Homo sapiens GN=PP1030 PE=1 SV=3	sp|Q2VPB7	87818.1		1		1.46		0
Exp 2-Exp 3	Uncharacterized protein KIAA0090 OS=Homo sapiens GN=KIAA0090 PE=1 SV=1	sp|Q8N766	111743	4	9	5.84	11.4	0	0
Exp 3	Uncharacterized protein KIAA1797 OS=Homo sapiens GN=KIAA1797 PE=1 SV=1	sp|Q5VW36	200059		1		0.611		0
Exp 3	UPF0451 protein C17orf61 OS=Homo sapiens GN=C17orf61 PE=2 SV=1	sp|Q8N2U0	11724.5		1		24.8		0
Exp 3	UPF0464 protein C15orf44 OS=Homo sapiens GN=C15orf44 PE=1 SV=2	sp|Q96SY0	57454.1		1		2.32		0
Exp 2	UPF0556 protein C19orf10 OS=Homo sapiens GN=C19orf10 PE=1 SV=1	sp|Q969H8	18776.9	1		6.94		0
Exp 2-Exp 3	UPF0568 protein C14orf166 OS=Homo sapiens GN=C14orf166 PE=1 SV=1	sp|Q9Y224	28051.3	3	5	20.1	29.9	0	0
Exp 2-Exp 3	UPF0600 protein C5orf51 OS=Homo sapiens GN=C5orf51 PE=1 SV=1	sp|A6NDU8	33603.4	1	1	4.76	4.76	0	0
Exp 3	Up-regulated during skeletal muscle growth protein 5 OS=Homo sapiens GN=USMG5 PE=1 SV=1	sp|Q96IX5	6440		2		43.1		0
Exp 2	Uridine 5'-monophosphate synthase OS=Homo sapiens GN=UMPS PE=1 SV=1	sp|P11172	52204.5	1		3.54		0
Exp 2	UTP--glucose-1-phosphate uridylyltransferase OS=Homo sapiens GN=UGP2 PE=1 SV=5	sp|Q16851	56924	3		9.84		0
Exp 2	UV excision repair protein RAD23 homolog B OS=Homo sapiens GN=RAD23B PE=1 SV=1	sp|P54727	43153.1	1		4.65		0
Exp 2-Exp 3	Vacuolar protein sorting-associated protein 26A OS=Homo sapiens GN=VPS26A PE=1 SV=2	sp|O75436	38153.1	1	4	2.45	16.2	0	0
Exp 2	Vacuolar protein sorting-associated protein 29 OS=Homo sapiens GN=VPS29 PE=1 SV=1	sp|Q9UBQ0	20488.1	1		7.14		0
Exp 2-Exp 3	Vacuolar protein sorting-associated protein 35 OS=Homo sapiens GN=VPS35 PE=1 SV=2	sp|Q96QK1	91692	8	12	15.5	19.8	0	0
Exp 2-Exp 3	Vacuolar protein sorting-associated protein 4B OS=Homo sapiens GN=VPS4B PE=1 SV=2	sp|O75351	49285.7	1	1	2.93	2.93	0	0
Exp 2-Exp 3	Valyl-tRNA synthetase OS=Homo sapiens GN=VARS PE=1 SV=4	sp|P26640	140460	1	3	0.87	4.27	0	0
Exp 3	Very long-chain specific acyl-CoA dehydrogenase, mitochondrial OS=Homo sapiens GN=ACADVL PE=1 SV=1	sp|P49748	70373.6		1		1.68		0
Exp 2-Exp 3	Vesicle transport protein GOT1B OS=Homo sapiens GN=GOLT1B PE=1 SV=1	sp|Q9Y3E0	15408.6	1	1	10.1	10.1	0	0
Exp 2-Exp 3	Vesicle-associated membrane protein 2 OS=Homo sapiens GN=VAMP2 PE=1 SV=3	sp|P63027,sp|Q15836	12645.1	1	1	16	14.7	0	0
Exp 2-Exp 3	Vesicle-associated membrane protein-associated protein B/C OS=Homo sapiens GN=VAPB PE=1 SV=3	sp|O95292,sp|Q9P0L0	27210.6	1	1	4.94	4.94	0	0
Exp 2-Exp 3	Vesicle-fusing ATPase OS=Homo sapiens GN=NSF PE=1 SV=3	sp|P46459	82579.4	2	4	3.76	7.53	0	0
Exp 2-Exp 3	Vesicle-trafficking protein SEC22b OS=Homo sapiens GN=SEC22B PE=1 SV=4	sp|O75396	24576	2	3	12.1	20.9	0	0
Exp 2-Exp 3	Vesicular integral-membrane protein VIP36 OS=Homo sapiens GN=LMAN2 PE=1 SV=1	sp|Q12907	40211.5	3	8	16.6	34	0	0
Exp 2	Vinculin OS=Homo sapiens GN=VCL PE=1 SV=4	sp|P18206	123783	7		7.23		0
Exp 2-Exp 3	Vitamin K epoxide reductase complex subunit 1-like protein 1 OS=Homo sapiens GN=VKORC1L1 PE=1 SV=2	sp|Q8N0U8	19818.5	1	1	6.25	6.25	0	0
Exp 2	Vitronectin OS=Homo sapiens GN=VTN PE=1 SV=1	sp|P04004	54288.1	1		3.14		0
Exp 2-Exp 3	Voltage-dependent anion-selective channel protein 1 OS=Homo sapiens GN=VDAC1 PE=1 SV=2	sp|P21796	30755.9	10	9	54.1	48.8	1	1	----sp|Q9Y277-----	sp|Q9Y277
Exp 2-Exp 3	Voltage-dependent anion-selective channel protein 2 OS=Homo sapiens GN=VDAC2 PE=1 SV=2	sp|P45880	31549.3	6	8	33.7	44.2	0	0
Exp 2-Exp 3	Voltage-dependent anion-selective channel protein 3 OS=Homo sapiens GN=VDAC3 PE=1 SV=1	sp|Q9Y277	30641.9	3	4	8.48	15.9	1	1	--sp|P21796	sp|P21796
Exp 2-Exp 3	V-type proton ATPase catalytic subunit A OS=Homo sapiens GN=ATP6V1A PE=1 SV=2	sp|P38606	68287.4	2	6	6.32	14.1	0	0
Exp 2-Exp 3	V-type proton ATPase subunit B, brain isoform OS=Homo sapiens GN=ATP6V1B2 PE=1 SV=3	sp|P21281	56484.1	5	4	17.2	15.5	0	0
Exp 3	V-type proton ATPase subunit D OS=Homo sapiens GN=ATP6V1D PE=1 SV=1	sp|Q9Y5K8	28246.3		2		11.3		0
Exp 3	WD repeat-containing protein 18 OS=Homo sapiens GN=WDR18 PE=1 SV=2	sp|Q9BV38	47387		1		3.94		0
Exp 2	WD repeat-containing protein 3 OS=Homo sapiens GN=WDR3 PE=1 SV=1	sp|Q9UNX4	106084	1		1.27		0
Exp 3	WD repeat-containing protein 36 OS=Homo sapiens GN=WDR36 PE=1 SV=1	sp|Q8NI36	105308		1		1.58		0
Exp 3	WD repeat-containing protein 43 OS=Homo sapiens GN=WDR43 PE=1 SV=3	sp|Q15061	74872.8		1		1.92		0
Exp 2	Xaa-Pro dipeptidase OS=Homo sapiens GN=PEPD PE=1 SV=3	sp|P12955	54529.7	1		2.03		0
Exp 2-Exp 3	X-ray repair cross-complementing protein 5 OS=Homo sapiens GN=XRCC5 PE=1 SV=3	sp|P13010	82689.1	5	4	10.2	7.24	0	0
Exp 2-Exp 3	X-ray repair cross-complementing protein 6 OS=Homo sapiens GN=XRCC6 PE=1 SV=2	sp|P12956	69828.4	6	8	13.6	20.9	0	0
Exp 3	Zinc finger CCCH domain-containing protein 11A OS=Homo sapiens GN=ZC3H11A PE=1 SV=3	sp|O75152	89112.8		1		1.48		0
Exp 2-Exp 3	| organism=Toxoplasma_gondii_GT1 | product=40S ribosomal protein S15, putative | location=TGGT1_chrV:882403-883841(-) | length=150	gb|TGGT1_039300 ,gb|TGME49_013350 ,gb|TGVEG_034990	0	1	1	0	0	0	0
Exp 2	| organism=Toxoplasma_gondii_GT1 | product=40S ribosomal protein S16, putative | location=TGGT1_chrVIIb:860596-862284(+) | length=211	gb|TGGT1_006940 ,gb|TGME49_063040 ,gb|TGVEG_071680	0	1		0		0
Exp 3	| organism=Toxoplasma_gondii_GT1 | product=40S ribosomal protein S18, putative | location=TGGT1_chrX:2483266-2484514(+) | length=156	gb|TGGT1_080020 ,gb|TGME49_025080 ,gb|TGVEG_065930	0		1		0		0
Exp 2	| organism=Toxoplasma_gondii_GT1 | product=40S ribosomal protein S2, putative | location=TGGT1_chrIX:4501134-4503572(+) | length=269	gb|TGGT1_041950 ,gb|TGME49_105520 ,gb|TGVEG_106930	0	1		0		0
Exp 2	| organism=Toxoplasma_gondii_GT1 | product=40S ribosomal protein S3, putative | location=TGGT1_chrVIII:1996150-1997126(-) | length=255	gb|TGGT1_115350 ,gb|TGME49_032300 ,gb|TGVEG_023340	0	1		0		0
Exp 2	| organism=Toxoplasma_gondii_GT1 | product=40S ribosomal protein S3A, putative | location=TGGT1_chrVIII:2233570-2234958(+) | length=259	gb|TGGT1_114810 ,gb|TGME49_032710 ,gb|TGVEG_022930	0	1		0		0
Exp 3	| organism=Toxoplasma_gondii_GT1 | product=40S ribosomal protein S6, putative | location=TGGT1_chrIV:2153576-2154346(+) | length=256	gb|TGGT1_124180 ,gb|TGME49_010690 ,gb|TGVEG_008650	0		1		0		0
Exp 2	| organism=Toxoplasma_gondii_GT1 | product=60S ribosomal protein L10, putative | location=TGGT1_chrIX:1769696-1772014(-) | length=221	gb|TGGT1_034550 ,gb|TGME49_088720 ,gb|TGVEG_082480	0	1		0		0
Exp 3	| organism=Toxoplasma_gondii_GT1 | product=60S ribosomal protein L31, putative | location=TGGT1_chrIX:337330-338699(+) | length=120	gb|TGGT1_056690 ,gb|TGME49_066070 ,gb|TGVEG_080490	0		1		0		0
Exp 2	| organism=Toxoplasma_gondii_GT1 | product=acid phosphatase, putative | location=TGGT1_chrXII:1008433-1011319(-) | length=431	gb|TGGT1_030300 ,gb|TGME49_019320 ,gb|TGVEG_070530	0	1		0		0
Exp 2	| organism=Toxoplasma_gondii_GT1 | product=actin, putative | location=TGGT1_chrIb:1020847-1022409(+) | length=376	gb|TGGT1_021970 ,gb|TGME49_009030 ,gb|TGVEG_039430	0	5		0		3		-sp|P63261,sp|P68032,sp|P68133,sp|P60709-sp|P63261,sp|P68032,sp|P68133,sp|P60709--sp|P63261,sp|P60709
Exp 2	| organism=Toxoplasma_gondii_GT1 | product=conserved hypothetical protein | location=TGGT1_chrIa:517378-518719(-) | length=163	gb|TGGT1_074080 ,gb|TGME49_093690 ,gb|TGVEG_014090	0	1		0		0
Exp 2	| organism=Toxoplasma_gondii_GT1 | product=conserved hypothetical protein | location=TGGT1_chrII:2102328-2106904(+) | length=1370	gb|TGGT1_096220 ,gb|TGME49_097890	0	1		0		0
Exp 3	| organism=Toxoplasma_gondii_GT1 | product=conserved hypothetical protein | location=TGGT1_chrIV:2388158-2391826(-) | length=523	gb|TGGT1_059770 ,gb|TGME49_101360 ,gb|TGVEG_042100	0		1		0		0
Exp 2	| organism=Toxoplasma_gondii_GT1 | product=conserved hypothetical protein | location=TGGT1_chrIX:1719021-1720814(-) | length=436	gb|TGGT1_034740 ,gb|TGME49_088650 ,gb|TGVEG_082410	0	1		0		0
[truncated: 21 more rows]

## Sheet: t=6h
				Total number of peptide		Percentage sequence coverage		Number of shared peptide		Other Proteins
[truncated: 1,090 more rows]

[truncated: 2 more sheets: t=12h, Identification]
